# Supplementary material for: Nanoscale clustering of mycobacterial ligands and DC-SIGN host receptors are key determinants for pathogen recognition
Source: Sci Adv. 2023 May 19;9(20):eadf9498. doi: 10.1126/sciadv.adf9498 (PMC10198640; doi:10.1126/sciadv.adf9498)
Supplement: Supplementary file 2 — Data S1 [file sciadv.adf9498_data_s1.zip]

Archive with 144 entries (114 files):
- Figure raw data/Figure 1/
- Figure raw data/Figure 1/Panel A raw data.tsv
- Figure raw data/Figure 1/Panel B raw data.tsv
- Figure raw data/Figure 2/
- Figure raw data/Figure 2/Panel D raw data.txt
- Figure raw data/Figure 3/
- Figure raw data/Figure 3/Contact Time - BCG.R
- Figure raw data/Figure 3/Contact Time - Smeg.R
- Figure raw data/Figure 3/Raw Rupture Force vs Force Loading Rate data/
- Figure raw data/Figure 3/Raw Rupture Force vs Force Loading Rate data/BCG/
- Figure raw data/Figure 3/Raw Rupture Force vs Force Loading Rate data/BCG/map-1-lr-0.25-data-2021.06.08-11.56.30.561.polymer-extension.tsv
- Figure raw data/Figure 3/Raw Rupture Force vs Force Loading Rate data/BCG/map-1-lr-0.5-data-2021.06.08-11.32.15.838.polymer-extension.tsv
- Figure raw data/Figure 3/Raw Rupture Force vs Force Loading Rate data/BCG/map-1-lr-10-data-2021.06.08-12.53.39.955.polymer-extension.tsv
- Figure raw data/Figure 3/Raw Rupture Force vs Force Loading Rate data/BCG/map-1-lr-1-data-2021.06.08-11.16.38.850.polymer-extension.tsv
- Figure raw data/Figure 3/Raw Rupture Force vs Force Loading Rate data/BCG/map-1-lr-2.5-data-2021.06.08-12.24.56.342.polymer-extension.tsv
- Figure raw data/Figure 3/Raw Rupture Force vs Force Loading Rate data/BCG/map-1-lr-5-data-2021.06.08-12.36.01.688.polymer-extension.tsv
- Figure raw data/Figure 3/Raw Rupture Force vs Force Loading Rate data/BCG/map-3-lr-0.25-data-2021.06.09-09.20.25.888.polymer-extension.tsv
- Figure raw data/Figure 3/Raw Rupture Force vs Force Loading Rate data/BCG/map-3-lr-0.5-data-2021.06.09-09.03.53.730.polymer-extension.tsv
- Figure raw data/Figure 3/Raw Rupture Force vs Force Loading Rate data/BCG/map-3-lr-10-data-2021.06.09-10.51.54.619.polymer-extension.tsv
- Figure raw data/Figure 3/Raw Rupture Force vs Force Loading Rate data/BCG/map-3-lr-1-data-2021.06.09-08.49.11.309.polymer-extension.tsv
- Figure raw data/Figure 3/Raw Rupture Force vs Force Loading Rate data/BCG/map-3-lr-2.5-data-2021.06.09-09.50.21.230.polymer-extension.tsv
- Figure raw data/Figure 3/Raw Rupture Force vs Force Loading Rate data/BCG/map-3-lr-5-data-2021.06.09-10.01.58.663.polymer-extension.tsv
- Figure raw data/Figure 3/Raw Rupture Force vs Force Loading Rate data/BCG/map-4-lr-0.25-data-2021.06.09-11.55.30.430.polymer-extension.tsv
- Figure raw data/Figure 3/Raw Rupture Force vs Force Loading Rate data/BCG/map-4-lr-0.5-data-2021.06.09-11.37.04.632.polymer-extension.tsv
- Figure raw data/Figure 3/Raw Rupture Force vs Force Loading Rate data/BCG/map-4-lr-10-data-2021.06.09-12.52.02.715.polymer-extension.tsv
- Figure raw data/Figure 3/Raw Rupture Force vs Force Loading Rate data/BCG/map-4-lr-1-data-2021.06.09-11.23.31.977.polymer-extension.tsv
- Figure raw data/Figure 3/Raw Rupture Force vs Force Loading Rate data/BCG/map-4-lr-2.5-data-2021.06.09-12.27.14.331.polymer-extension.tsv
- Figure raw data/Figure 3/Raw Rupture Force vs Force Loading Rate data/BCG/map-4-lr-5-data-2021.06.09-12.40.13.759.polymer-extension.tsv
- Figure raw data/Figure 3/Raw Rupture Force vs Force Loading Rate data/BCG/map-5-lr-10-data-2021.06.09-15.27.14.304.polymer-extension.tsv
- Figure raw data/Figure 3/Raw Rupture Force vs Force Loading Rate data/M. smegmatis/
- Figure raw data/Figure 3/Raw Rupture Force vs Force Loading Rate data/M. smegmatis/map-10-ct-0.25-data-2021.08.05-09.22.12.049.polymer-extension.tsv
- Figure raw data/Figure 3/Raw Rupture Force vs Force Loading Rate data/M. smegmatis/map-10-lr-0.5-data-2021.08.05-10.56.28.964.polymer-extension.tsv
- Figure raw data/Figure 3/Raw Rupture Force vs Force Loading Rate data/M. smegmatis/map-10-lr-10-data-2021.08.05-11.38.51.589.polymer-extension.tsv
- Figure raw data/Figure 3/Raw Rupture Force vs Force Loading Rate data/M. smegmatis/map-10-lr-2.5-data-2021.08.05-11.16.27.390.polymer-extension.tsv
- Figure raw data/Figure 3/Raw Rupture Force vs Force Loading Rate data/M. smegmatis/map-10-lr-5.0-data-2021.08.05-11.27.22.968.polymer-extension.tsv
- Figure raw data/Figure 3/Raw Rupture Force vs Force Loading Rate data/M. smegmatis/map-11-ct-0.25-data-2021.08.05-11.52.58.636.polymer-extension.tsv
- Figure raw data/Figure 3/Raw Rupture Force vs Force Loading Rate data/M. smegmatis/map-11-lr-0.5-data-2021.08.05-13.26.01.131.polymer-extension.tsv
- Figure raw data/Figure 3/Raw Rupture Force vs Force Loading Rate data/M. smegmatis/map-11-lr-10-data-2021.08.05-14.07.08.468.polymer-extension.tsv
- Figure raw data/Figure 3/Raw Rupture Force vs Force Loading Rate data/M. smegmatis/map-11-lr-2.5-data-2021.08.05-13.44.54.452.polymer-extension.tsv
- Figure raw data/Figure 3/Raw Rupture Force vs Force Loading Rate data/M. smegmatis/map-11-lr-5-data-2021.08.05-13.56.06.600.polymer-extension.tsv
- Figure raw data/Figure 3/Raw Rupture Force vs Force Loading Rate data/M. smegmatis/map-8-ct-0.25-data-2021.08.04-16.17.20.869.polymer-extension.tsv
- Figure raw data/Figure 3/Raw Rupture Force vs Force Loading Rate data/M. smegmatis/map-8-lr-0.5-data-2021.08.04-18.25.38.464.polymer-extension.tsv
- Figure raw data/Figure 3/Raw Rupture Force vs Force Loading Rate data/M. smegmatis/map-8-lr-10-data-2021.08.04-17.54.30.503.polymer-extension.tsv
- Figure raw data/Figure 3/Raw Rupture Force vs Force Loading Rate data/M. smegmatis/map-8-lr-2.5-data-2021.08.04-18.14.34.398.polymer-extension.tsv
- Figure raw data/Figure 3/Raw Rupture Force vs Force Loading Rate data/M. smegmatis/map-8-lr-5-data-2021.08.04-18.04.24.534.polymer-extension.tsv
- Figure raw data/Figure 4/
- Figure raw data/Figure 4/Panel A/
- Figure raw data/Figure 4/Panel A/BCG/
- Figure raw data/Figure 4/Panel A/BCG/map-10-data-2022.07.06-14.40.03.534.jpk-session.polymer extension.tsv
- Figure raw data/Figure 4/Panel A/BCG/map-1-lr-1-data-2021.06.08-11.16.38.850.polymer extension.tsv
- Figure raw data/Figure 4/Panel A/BCG/map-2-ct-0.25-data-2021.05.18-13.26.56.738.polymer extension.tsv
- Figure raw data/Figure 4/Panel A/BCG/map-3-lr-1-data-2021.06.09-08.49.11.309.polymer extension.tsv
- Figure raw data/Figure 4/Panel A/BCG/map-4-lr-1-data-2021.06.09-11.23.31.977.polymer extension.tsv
- Figure raw data/Figure 4/Panel A/BCG/map-5-lr-1-data-2021.06.09-14.47.07.632.polymer extension.tsv
- Figure raw data/Figure 4/Panel A/BCG/map-6-lr-1-data-2021.06.09-16.35.50.018.polymer extension.tsv
- Figure raw data/Figure 4/Panel A/BCG/map-7-data-2022.07.05-11.43.01.705.jpk-session.polymer extension.tsv
- Figure raw data/Figure 4/Panel A/BCG/map-8-data-2022.07.05-13.17.16.349.jpk-session.polymer extension.tsv
- Figure raw data/Figure 4/Panel A/BCG/map-9-data-2022.07.05-14.40.18.484.polymer extension.tsv
- Figure raw data/Figure 4/Panel A/M. smegmatis/
- Figure raw data/Figure 4/Panel A/M. smegmatis/map-10-ct-0.25-data-2021.08.05-11.52.58.636.polymer extension.tsv
- Figure raw data/Figure 4/Panel A/M. smegmatis/map-1-ct-0.25-data-2021.08.03-14.28.30.570.polymer extension.tsv
- Figure raw data/Figure 4/Panel A/M. smegmatis/map-2-ct-0.25-data-2021.08.04-14.16.22.716.polymer extension.tsv
- Figure raw data/Figure 4/Panel A/M. smegmatis/map-3-ct-0.25-data-2021.08.04-14.32.52.960.polymer extension.tsv
- Figure raw data/Figure 4/Panel A/M. smegmatis/map-4-ct-0.25-data-2021.08.04-14.49.46.964.polymer extension.tsv
- Figure raw data/Figure 4/Panel A/M. smegmatis/map-5-ct-0.25-data-2021.08.04-15.08.11.975.polymer extension.tsv
- Figure raw data/Figure 4/Panel A/M. smegmatis/map-6-ct-0.25-data-2021.08.04-15.44.04.557.polymer extension.tsv
- Figure raw data/Figure 4/Panel A/M. smegmatis/map-7-ct-0.25-data-2021.08.04-16.00.01.631.polymer extension.tsv
- Figure raw data/Figure 4/Panel A/M. smegmatis/map-8-ct-0.25-data-2021.08.04-16.17.20.869.polymer extension.tsv
- Figure raw data/Figure 4/Panel A/M. smegmatis/map-9-ct-0.25-data-2021.08.05-09.22.12.049.polymer extension.tsv
- Figure raw data/Figure 4/Panel B/
- Figure raw data/Figure 4/Panel B/cluster_data_BCG.tsv
- Figure raw data/Figure 4/Panel B/cluster_data_smegmatis.tsv
- Figure raw data/Figure 4/Panel C/
- Figure raw data/Figure 4/Panel C/data_table.tsv
- Figure raw data/Figure 5/
- Figure raw data/Figure 5/Panel B/
- Figure raw data/Figure 5/Panel B/Summarised data.tsv
- Figure raw data/Figure 6/
- Figure raw data/Figure 6/Panel C/
- Figure raw data/Figure 6/Panel C/data_table.tsv
- Figure raw data/Figure 6/Panel C/script_scatterplot.R
- Figure raw data/Supplementary Information/
- Figure raw data/Supplementary Information/Figure S1/
- Figure raw data/Supplementary Information/Figure S1/Correspondance Data_Condition_MFI_RSD_def.xlsx
- Figure raw data/Supplementary Information/Figure S2/
- Figure raw data/Supplementary Information/Figure S2/Panel C/
- Figure raw data/Supplementary Information/Figure S2/Panel C/20061215 DC-SIGN binding exp1.txt
- Figure raw data/Supplementary Information/Figure S2/Panel C/20070116 DC-SIGN binding exp2.txt
- Figure raw data/Supplementary Information/Figure S2/Panel C/EXP1.R
- Figure raw data/Supplementary Information/Figure S2/Panel C/EXP2.R
- Figure raw data/Supplementary Information/Figure S2/Panel D/
- Figure raw data/Supplementary Information/Figure S2/Panel D/20071030 inhibition exps.txt
- Figure raw data/Supplementary Information/Figure S2/Panel D/EXP1.R
- Figure raw data/Supplementary Information/Figure S3/
- Figure raw data/Supplementary Information/Figure S3/DC-SIGN BCG/
- Figure raw data/Supplementary Information/Figure S3/DC-SIGN BCG/cell01-map-1-ct-0.25-data-2021.05.17-17.07.25.779.jpk-session.polymer extension.tsv
- Figure raw data/Supplementary Information/Figure S3/DC-SIGN BCG/cell02-map-1-ct-0.25-data-2021.05.18-11.09.52.931.polymer extension.tsv
- Figure raw data/Supplementary Information/Figure S3/DC-SIGN BCG/cell03-map-2-ct-0.25-data-2021.05.18-13.26.56.738.polymer extension.tsv
- Figure raw data/Supplementary Information/Figure S3/DC-SIGN BCG/cell04-map-1-lr-1-data-2021.06.08-11.16.38.850.polymer extension.tsv
- Figure raw data/Supplementary Information/Figure S3/DC-SIGN BCG/cell05-map-3-lr-1-data-2021.06.09-08.49.11.309.polymer extension.tsv
- Figure raw data/Supplementary Information/Figure S3/DC-SIGN BCG/cell06-map-4-lr-1-data-2021.06.09-11.23.31.977.polymer extension.tsv
- Figure raw data/Supplementary Information/Figure S3/DC-SIGN BCG/cell07-map-5-lr-1-data-2021.06.09-14.47.07.632.polymer extension.tsv
- Figure raw data/Supplementary Information/Figure S3/DC-SIGN BCG/cell08-map-6-lr-1-data-2021.06.09-16.35.50.018.polymer extension.tsv
- Figure raw data/Supplementary Information/Figure S3/DC-SIGN BCG/cell09-map-data-2022.07.05-11.43.01.705.jpk-session.polymer extension.tsv
- Figure raw data/Supplementary Information/Figure S3/DC-SIGN BCG/cell10-map2-data-2022.07.05-13.17.16.349.jpk-session.polymer extension.tsv
- Figure raw data/Supplementary Information/Figure S3/DC-SIGN BCG/cell11-map3-data-2022.07.05-14.40.18.484.jpk-session.polymer extension.tsv
- Figure raw data/Supplementary Information/Figure S3/DC-SIGN BCG/cell12-map4-data-2022.07.06-14.40.03.534.jpk-session.polymer extension.tsv
- Figure raw data/Supplementary Information/Figure S3/DC-SIGN BCG/cell13-map7-data-2022.07.07-09.55.36.278.jpk-session.polymer extension.tsv
- Figure raw data/Supplementary Information/Figure S5/
- Figure raw data/Supplementary Information/Figure S5/hDectin BCG/
- Figure raw data/Supplementary Information/Figure S5/hDectin BCG/cell01-map-1-ct-0.25-data-2021.05.19-16.33.05.085.polymer extension.tsv
- Figure raw data/Supplementary Information/Figure S5/hDectin BCG/cell02-map-2-ct-0.25-data-2021.05.19-16.51.10.308.polymer extension.tsv
- Figure raw data/Supplementary Information/Figure S5/hDectin BCG/cell03-map-2-ct-0.25-data-2021.05.19-17.55.55.733.polymer extension.tsv
- Figure raw data/Supplementary Information/Figure S5/hDectin BCG/cell04-map-3-ct-0.25-data-2021.05.19-17.08.48.828.polymer extension.tsv
- Figure raw data/Supplementary Information/Figure S5/hDectin BCG/cell05-map1-data-2022.07.07-12.22.40.555.jpk-session.polymer extension.tsv
- Figure raw data/Supplementary Information/Figure S5/hDectin BCG/cell06-map2-data-2022.07.07-12.40.16.456.jpk-session.polymer extension.tsv
- Figure raw data/Supplementary Information/Figure S5/hDectin BCG/cell07-map1-data-2022.07.11-14.24.45.100.jpk-session.polymer extension.tsv
- Figure raw data/Supplementary Information/Figure S5/hDectin BCG/cell08-map1-t2-data-2022.07.11-15.32.35.210.jpk-session.polymer extension.tsv
- Figure raw data/Supplementary Information/Figure S5/hDectin BCG/cell09-map2-data-2022.07.11-14.44.20.761.jpk-session.polymer extension.tsv
- Figure raw data/Supplementary Information/Figure S5/hDectin BCG/cell10-map2-t2-data-2022.07.11-15.57.29.879.jpk-session.polymer extension.tsv
- Figure raw data/Supplementary Information/Figure S5/hDectin BCG/cell11-map3-data-2022.07.11-15.01.20.073.jpk-session.polymer extension.tsv
- Figure raw data/Supplementary Information/Figure S5/hMincle BCG/
- Figure raw data/Supplementary Information/Figure S5/hMincle BCG/cell01-map-1-ct-0.25-data-2021.05.19-11.08.01.483.polymer extension.tsv
- Figure raw data/Supplementary Information/Figure S5/hMincle BCG/cell02-map-2-ct-0.25-big-data-2021.05.19-12.17.32.696.polymer extension.tsv
- Figure raw data/Supplementary Information/Figure S5/hMincle BCG/cell03-map-3-ct-0.25-big-data-2021.05.19-13.45.06.301.polymer extension.tsv
- Figure raw data/Supplementary Information/Figure S5/hMincle BCG/cell04-map-4-ct-0.25-data-2021.05.19-14.33.42.761.polymer extension.tsv
- Figure raw data/Supplementary Information/Figure S5/hMincle BCG/cell05-map-5-ct-0.25-data-2021.05.19-14.51.47.948.polymer extension.tsv
- Figure raw data/Supplementary Information/Figure S5/hMincle BCG/cell06-map1-t1-data-2022.07.11-17.43.29.800.jpk-session.polymer extension.tsv
- Figure raw data/Supplementary Information/Figure S6/
- Figure raw data/Supplementary Information/Figure S6/Raw data/
- Figure raw data/Supplementary Information/Figure S6/Raw data/map-1-ct-0.25-data-2021.04.28-16.24.05.565.jpk-session.polymer extension.tsv
- Figure raw data/Supplementary Information/Figure S6/Raw data/map-1-ct-0.25-data-2021.05.18-10.22.45.909.polymer extension.tsv
- Figure raw data/Supplementary Information/Figure S6/Raw data/map-2-ct-0.25-data-2021.04.28-16.38.48.728.jpk-session.polymer extension.tsv
- Figure raw data/Supplementary Information/Figure S6/Raw data/map-2-ct-0.25-data-2021.05.18-10.44.13.319.polymer extension.tsv
- Figure raw data/Supplementary Information/Figure S7/
- Figure raw data/Supplementary Information/Figure S7/data_ManLAM_binding.R
- Figure raw data/Supplementary Information/Figure S7/data_ManLAM_binding.txt
- Figure raw data/Supplementary Information/Figure S7/data_sDC-SIGN_binding.R
- Figure raw data/Supplementary Information/Figure S7/data_sDC-SIGN_binding.txt
- Figure raw data/Supplementary Information/Figure S8/
- Figure raw data/Supplementary Information/Figure S8/data_table.txt
- Figure raw data/Supplementary Information/Figure S8/functionAreaGauss.R
- Figure raw data/Supplementary Information/Figure S8/script_threshold_green.R
- Figure raw data/Supplementary Information/Figure S8/script_threshold_red.R
