# Supplementary material for: Nanoscale clustering of mycobacterial ligands and DC-SIGN host receptors are key determinants for pathogen recognition
Source: Sci Adv. 2023 May 19;9(20):eadf9498. doi: 10.1126/sciadv.adf9498 (PMC10198640; doi:10.1126/sciadv.adf9498)
Supplement: Supplementary file 2 — Data S1 [file sciadv.adf9498_data_s1.zip › Figure raw data/Figure 1/Panel A raw data.tsv]

celltype	bacterium	treatment	fluorescence
HEK-DC-SIGN	01none	01fluoctrl	3.89
HEK-DC-SIGN	01none	02none	5.11
HEK-DC-SIGN	02BCG0.1	02none	45.54
HEK-DC-SIGN	02BCG0.1	03mannan	7.56
HEK-DC-SIGN	02BCG0.1	04EDTA	10.72
HEK-DC-SIGN	03BCG2	02none	74.29
HEK-DC-SIGN	03BCG2	03mannan	5.93
HEK-DC-SIGN	03BCG2	04EDTA	4.72
HEK-DC-SIGN	04SMEG0.5	02none	5.84
HEK-DC-SIGN	04SMEG0.5	03mannan	5.49
HEK-DC-SIGN	04SMEG0.5	04EDTA	4.79
HEK-DC-SIGN	05SMEG3	02none	9.25
HEK-DC-SIGN	05SMEG3	03mannan	5.77
HEK-DC-SIGN	05SMEG3	04EDTA	4.88
HEK-WT	01none	01fluoctrl	2.9
HEK-WT	01none	02none	4.16
HEK-WT	02BCG0.1	02none	4.46
HEK-WT	02BCG0.1	03mannan	4.26
HEK-WT	02BCG0.1	04EDTA	3.8
HEK-WT	03BCG2	02none	4.98
HEK-WT	03BCG2	03mannan	3.61
HEK-WT	03BCG2	04EDTA	4.45
HEK-WT	04SMEG0.5	02none	4.55
HEK-WT	04SMEG0.5	03mannan	3.45
HEK-WT	04SMEG0.5	04EDTA	3.46
HEK-WT	05SMEG3	02none	4.58
HEK-WT	05SMEG3	03mannan	4.38
HEK-WT	05SMEG3	04EDTA	3.85
