# Supplementary material for: Nanoscale clustering of mycobacterial ligands and DC-SIGN host receptors are key determinants for pathogen recognition
Source: Sci Adv. 2023 May 19;9(20):eadf9498. doi: 10.1126/sciadv.adf9498 (PMC10198640; doi:10.1126/sciadv.adf9498)
Supplement: Supplementary file 2 — Data S1 [file sciadv.adf9498_data_s1.zip › Figure raw data/Figure 1/Panel B raw data.tsv]

strain	treatment	replicate	OD450
No bacteria	test	1	0.0395
E. coli	test	1	0.011
M. chelonae	test	1	0.116
M. chelonae	test	2	0.106167
M. chelonae	test	3	0.168
M. smegmatis	test	1	0.162
M. smegmatis	test	3	0.123333
M. kansasii	test	1	0.07
M. kansasii	test	2	0.097
M. kansasii	test	3	0.082
M. avium	test	1	0.127333
M. avium	test	2	0.115333
M. avium	test	3	0.128333
M. bovis BCG	test	1	0.18475
M. bovis BCG	test	2	0.237333
M. bovis BCG	test	3	0.197833
No bacteria	+ Mannose 100 mM	1	0.02275
E. coli	+ Mannose 100 mM	1	0.014333
M. chelonae	+ Mannose 100 mM	1	0.030167
M. chelonae	+ Mannose 100 mM	2	0.0275
M. smegmatis	+ Mannose 100 mM	1	0.015333
M. smegmatis	+ Mannose 100 mM	3	0.067
M. kansasii	+ Mannose 100 mM	1	0.0285
M. kansasii	+ Mannose 100 mM	2	0.022
M. avium	+ Mannose 100 mM	1	0.032
M. avium	+ Mannose 100 mM	2	0.049333
M. bovis BCG	+ Mannose 100 mM	1	0.043667
M. bovis BCG	+ Mannose 100 mM	2	0.0455
