# Supplementary material for: Nanoscale clustering of mycobacterial ligands and DC-SIGN host receptors are key determinants for pathogen recognition
Source: Sci Adv. 2023 May 19;9(20):eadf9498. doi: 10.1126/sciadv.adf9498 (PMC10198640; doi:10.1126/sciadv.adf9498)
Supplement: Supplementary file 2 — Data S1 [file sciadv.adf9498_data_s1.zip › Figure raw data/Figure 2/Panel D raw data.txt]

Receptor	Ligands	Treatment	Replicate	Binding Frequency	Rupture Force	Rupture Length
DC-SIGN	bare tip	1_none	1	2.49
DC-SIGN	bare tip	1_none	2	3.12
DC-SIGN	bare tip	1_none	3	5.08
DC-SIGN	bare tip	1_none	4	2.6
DC-SIGN	BCG	1_none	1	19.66	23.27	36.74
DC-SIGN	BCG	1_none	2	21.61	28.29	17.78
DC-SIGN	BCG	1_none	3	25.49	32.35	28.99
DC-SIGN	BCG	1_none	4	15.72	29.15	23.42
DC-SIGN	BCG	1_none	5	16.8	26.99	29.83
DC-SIGN	BCG	1_none	6	17.29	30.56	24
DC-SIGN	BCG	1_none	7	22.95	25.53	21.57
DC-SIGN	BCG	1_none	8	15.33	26.67	30.8
DC-SIGN	BCG	1_none	9	16.7	28.46	23.27
DC-SIGN	BCG	1_none	10	12.11	23.03	19.15
DC-SIGN	BCG	1_none	11	27.05	23.17	26
DC-SIGN	BCG	1_none	12	23.93	29.22	32.32
DC-SIGN	BCG	1_none	13	14.26	27.65	24.64
DC-SIGN	BCG	2_mannose	1	5.47	25.92	18.1
DC-SIGN	BCG	2_mannose	2	5.66	21.55	21.89
DC-SIGN	BCG	2_mannose	3	7.91	20.62	19.19
DC-SIGN	BCG	3_antibody	1	7.81	41.96	46.8
DC-SIGN	BCG	3_antibody	2	10.55	54.7	54.49
DC-SIGN	BCG	3_antibody	3	10.16	64.24	24.52
DC-SIGN	BCG	3_antibody	4	12.99	53.04	23.76
DC-SIGN	BCG	3_antibody	5	14.45	48.21	31.81
hDectin	BCG	1_none	1	12.4	28.13	17.77
hDectin	BCG	1_none	2	14.06	25.6	16.73
hDectin	BCG	1_none	3	8.01	29.26	16.14
hDectin	BCG	1_none	4	15.62	33.84	13.72
hDectin	BCG	1_none	5	11.82	43.41	20.68
hDectin	BCG	1_none	6	16.41	33	19.72
hDectin	BCG	1_none	7	7.81	29.59	16.34
hDectin	BCG	1_none	8	14.94	32.51	17.29
hDectin	BCG	1_none	9	6.54	32.38	16.05
hDectin	BCG	1_none	10	8.5	24.27	22.77
hDectin	BCG	1_none	11	4.69	24.5	20.16
hDectin	BCG	2_mannose	1	12.99	44.47	15.29
hDectin	BCG	2_mannose	2	12.5	38.94	24.64
hDectin	BCG	2_mannose	3	14.26	40.42	17
hDectin	BCG	2_mannose	4	9.77	30.91	21.64
Mincle	BCG	1_none	1	8.98	30.48	13.27
Mincle	BCG	1_none	2	4.59	36.03	24.89
Mincle	BCG	1_none	3	4.88	33.44	15.28
Mincle	BCG	1_none	4	8.5	27.96	19.23
Mincle	BCG	1_none	5	8.4	23.21	17.41
Mincle	BCG	1_none	6	13.09	22.15	22.81
Mincle	BCG	2_mannose	1	5.37	33.13	14.55
Mincle	BCG	2_mannose	2	4.1	33.11	15.34
Mincle	BCG	2_mannose	3	1.86	43.71	13.59
DC-SIGN	SMEG	1_none	1	13.57	21.04	29.11
DC-SIGN	SMEG	1_none	2	12.21	22.88	24.17
DC-SIGN	SMEG	1_none	3	8.89	30.52	24.48
DC-SIGN	SMEG	1_none	4	11.72	21.62	30.56
DC-SIGN	SMEG	1_none	5	8.5	28.83	22.54
DC-SIGN	SMEG	1_none	6	5.27	25.01	18.32
DC-SIGN	SMEG	1_none	7	2.93	21.38	18.64
DC-SIGN	SMEG	1_none	8	7.91	33	23.22
DC-SIGN	SMEG	1_none	9	6.25	36.13	21.96
DC-SIGN	SMEG	1_none	10	4	27.97	19.2
hDectin	SMEG	1_none	1	1.07	42.45	19.84
hDectin	SMEG	1_none	2	3.52	27.5	15.19
hDectin	SMEG	1_none	3	4.49	31.13	15.63
hDectin	SMEG	1_none	4	2.73	26.96	14.7
hDectin	SMEG	1_none	5	12.99	32.7	21.73
hDectin	SMEG	1_none	6	6.45	20	13.38
hDectin	SMEG	1_none	7	10.06	34.23	14.79
hDectin	SMEG	1_none	8	17.68	33.91	17.55
hDectin	SMEG	1_none	9	8.59	36.34	15.84
Mincle	SMEG	1_none	1	19.82	25.3	28.58
Mincle	SMEG	1_none	2	5.27	30.6	20.02
Mincle	SMEG	1_none	3	11.62	28.9	16.42
Mincle	SMEG	1_none	4	15.23	32.27	19.63
