# Supplementary material for: Nanoscale clustering of mycobacterial ligands and DC-SIGN host receptors are key determinants for pathogen recognition
Source: Sci Adv. 2023 May 19;9(20):eadf9498. doi: 10.1126/sciadv.adf9498 (PMC10198640; doi:10.1126/sciadv.adf9498)
Supplement: Supplementary file 2 — Data S1 [file sciadv.adf9498_data_s1.zip › Figure raw data/Figure 3/Contact Time - Smeg.R]

library(dplyr)
library(magicaxis)
library(minpack.lm)


##
Table <- data.frame(
  cell = c(
    rep(1, 7),
    rep(2, 7),
    rep(3, 7)
  ),
  contact_time =  rep(
    c(0, c(0,50,150,250,500,1000) + 15),
    3
  ),
  binding_prob = c(
    c(0, 3, 3, 4.06, 8.89, 7.66, 13.4),
    c(0, 0.68, 1.47, 6.55, 6.25, 5.87, 9.03),
    c(0, 0.29, 0.59, 1.57, 4, 6, 6)
  )
)

means <- Table %>% group_by(contact_time) %>%
  summarise(
    mean = mean(as.numeric(binding_prob)),
    sd = sd(as.numeric(binding_prob))
  )

## Fit data
# Kon function 1 simple
konFUnct_smpl <- function(t, a, b, c) {
  a - b * exp(c * t)
}
fit_init <- lm(
  y ~ exp(t/100),
  data = data.frame(
    t = as.numeric(
      means$contact_time
    ),
    y = as.numeric(
      means$mean
    )
  )
)


#Kon function real
kOnFunct <- function(t, A, t0, tau) {
  A * (1 - exp(-(t - t0)/tau))
} 
fit <- nlsLM(
  y ~ kOnFunct(t = x, A, t0, tau), 
  data = data.frame(
    x = as.numeric(means$contact_time),
    y = as.numeric(means$mean)
  ),
  start = list(
    A = as.numeric(fit_init$coefficients[1]),
    t0 = 0,
    tau = 100
  )
)
result <- summary(fit)
Coefs <- coefficients(fit)
RSS <- sum((means$mean - predict(fit))^2)
TSS <- sum((means$mean - mean(means$mean))^2)
df <- result$df[1]
N <- length(result$residuals)
RCS <- RSS / df
COD <- 1 - (RSS/TSS)
COD_adj <- 1 - ((1-COD)*(N/(N-length(Coefs)-1)))


## Draw scatterplot
# dev.new(width = 4, height = 4, noRStudioGD = TRUE)
svg(filename = "Fig.svg", width = 5, height = 5, antialias = "none")
par(mar = c(4,4,1,2) + 0.1)
par(mgp = c(1,1,0.2))
xlim <- c(0,1000)
ylim <- c(0,15)
errorBarCaps <- c(-1,1) * diff(xlim) * 0.025

## Draw plot:
plot(
  NULL, 
  axes = FALSE,
  xaxs = "i", 
  yaxs = "i",
  las = 1, 
  ann = FALSE,
  xlim = xlim,
  ylim = ylim,
  col="red", 
  lwd = 2, 
  cex.axis = 2,
  cex.sub = 2
)
## Draw in segment means and sd's
for(s in c(1:length(means$contact_time))) {
  dat <- means[s,]
  y.m <- dat[[2]]
  y.e <- dat[[3]]
  x <- dat[[1]]
  points(
    x = x,
    y = y.m, 
    col = "black",
    pch = 16, 
    cex = 1.5, 
    xpd = T
  )
  lines(
    x = c(x,x),
    y = c(y.m-y.e,y.m+y.e), 
    lwd = 2, 
    col = "black", 
    xpd = T
  )
  lines(
    x = x + errorBarCaps,
    y = rep(y.m-y.e,2), 
    lwd = 2, 
    col = "black", 
    xpd = T
  )
  lines(
    x = x + errorBarCaps,
    y = rep(y.m+y.e,2), 
    lwd = 2, 
    col = "black", 
    xpd = T
  )
}
magaxis(
  1, 
  ratio = 0.5, 
  labels = TRUE, 
  usepar = TRUE, 
  xpd = FALSE, 
  lwd.axis = 2, 
  lwd.ticks = 2,
  las = 1, 
  cex.axis = 1.2
)
magaxis(
  2,
  ratio = 0.5, 
  labels = TRUE, 
  usepar = TRUE, 
  xpd = FALSE,
  lwd.axis = 2,
  lwd.ticks = 2,
  las = 1, 
  cex.axis = 1.2
)
title(
  ylab = "Binding frequency (%)",
  cex.lab = 1.2, 
  line = 3
)
title(
  xlab = "Contact time (ms)", 
  cex.lab = 1.2, 
  line = 2.5
)
lines(
  x = seq(from = 0, to = 1000, by = 2), 
  y = predict(
    fit, 
    newdata = data.frame(x = seq(from = 0, to = 1000, by = 2))
  ), 
  lty = 2, 
  lwd = 4,
  col = "darkblue"
)

dev.off()


tau = result$coefficients[3]/1000
n = 1 #number of molecules most likely to react
reff = 22e-9 * 10 # size of PEG-linker ~ 3 nm non-stretched plus Fc-DC-SIGN extracellular domain with reff_DC-SIGN = ~16 nm + reff_IgG-Fc = ~3.25 nm (Fc) diameter in decimeters
Veff = 2/3 * pi * (reff^3)
Na <- 6.0221409e+23 #Avogadros number (mol-1)
nb <- 1 #number of binding partners
Kon = (Veff * Na) / (1 * tau) # M-1.s-1
Kon_error = (2 * pi * (reff^3) * Na) * tau^-2 * (result$coefficients[6] / 1000) # propagated sd

Koff = 0.96 #determined in DFS plot
Koff_error = 0.76
KD = Koff/Kon
KD_error = (Koff / Kon^2) * Kon_error + Kon^-1 * Koff_error
