# Supplementary material for: Nanoscale clustering of mycobacterial ligands and DC-SIGN host receptors are key determinants for pathogen recognition
Source: Sci Adv. 2023 May 19;9(20):eadf9498. doi: 10.1126/sciadv.adf9498 (PMC10198640; doi:10.1126/sciadv.adf9498)
Supplement: Supplementary file 2 — Data S1 [file sciadv.adf9498_data_s1.zip › Figure raw data/Figure 3/Raw Rupture Force vs Force Loading Rate data/BCG/map-1-lr-0.25-data-2021.06.08-11.56.30.561.polymer-extension.tsv]

curve_index	rupture_force	rupture_length	contour_length	persistence_length	stretch_modulus	bond_stiffness	loading_rate
10	125.88	21.85	30.63	0.1	1e+09	28.7	3117.22
14	71.16	17.04	30.43	0.07	1e+09	10.63	1793.07
21	56.32	11.22	5.47	0.01	20.65	2.89	637.9
27	10.91	20.05	10.5	0.94	8.9	0.75	181.55
28	13.4	18.3	10.99	1000	19.88	1.8	415.54
29	12.42	22.25	15.59	1000	28.48	1.81	417.73
34	41.22	20.93	10.82	110.53	43.4	3.98	842.98
36	23.52	20.18	10.22	1.18	20.13	1.82	420.37
37	19.19	28.96	12.06	0.02	6.11	0.4	97.46
42	58.7	32.54	46.8	0.14	1331.32	5.74	1138.81
44	23.59	15.65	24.32	0.34	1e+09	5.45	1091.73
47	14.87	17.64	12	1000	31.14	2.57	575.78
49	27.22	15.15	23.45	0.18	252.65	3.43	741.42
50	64.32	16.17	40.1	0.04	7729488.8	5.38	1080.38
54	90.32	33.49	32.08	0.61	499.57	11.29	1867.15
55	27.35	20.73	27.65	0.41	507.04	4.8	985.54
60	30.82	19.75	12.48	0.33	34.21	2.33	526.79
68	15.84	10.81	6.33	1000	22.11	3.48	750.7
71	20.19	27.25	14.47	0.69	17.48	1.08	257.63
72	23.66	18.56	32.57	0.24	1e+09	3.38	732.29
73	22.03	22.19	12.05	9.64	24.16	1.93	444.16
75	113.4	24.88	27.23	0.18	814.9	16.54	2362.24
83	92.34	15.3	7.66	0.1	69.22	8.03	1471.87
84	34.7	12.31	5.71	0.07	19.41	2.88	637.74
87	20.75	18.12	9.03	0.04	9.54	0.83	200.59
88	23.15	17.69	3538.62	0		0.44	108.24
89	149.52	19.95	32.42	0.05	1e+09	23.99	2872.4
92	70.12	52.6	86.17	0.1	1e+09	4.18	877.99
105	72	82.27	104.17	0.26	2782.26	4.8	985.76
109	32.12	15.89	7.52	0.01	11.35	1.16	274.84
111	39.92	11.87	5.85	0.04	21.87	3.07	674.2
116	18.97	19.73	10.07	0.3	13.67	1.18	279.03
122	99.44	16.5	17.69	0.3	847.09	26.83	3025.39
129	19.2	28.88	44.65	0.43	641838470.87	2.44	548.46
141	29.05	10.73	19.39	0.18	1e+09	6.71	1285.89
142	12.47	25.6	11.97	0.58	8.22	0.61	148.65
143	40.86	18.53	9.32	0.1	27.48	2.52	566.23
161	39.74	12.4	6.1	9.59	36.63	5.87	1158.39
171	205.46	66.22	83.18	0.12	173177339.23	24.23	2885.56
176	136.21	34.14	31.84	0.41	655.37	15.52	2276.71
190	127.1	40.24	52.95	0.14	1e+09	19.99	2621.17
214	15.89	15.17	10.85	47.51	36.52	3.23	704.31
231	21.98	28.41	14.25	1.32	18.6	1.21	286.41
242	50.67	17.43	9.1	0.86	47.38	4.86	995.05
243	21.09	20.36	12.28	1000	31.71	2.57	575.33
251	42.84	29.4	23.79	4.02	136.82	5.12	1038.55
254	49.93	14.74	15.44	0.15	151.71	6.26	1218.82
256	45.87	48.44	30.39	0.25	51.3	1.44	339
259	18.77	14.08	55.21	0.1	109781618.33	0.91	219.04
275	31.97	24.29	33.63	0.36	1392.81	5.49	1098.16
280	218.15	103.27	133.18	0.09	1e+09	14.59	2194.88
302	17.14	20.61	11.52	1.08	16.74	1.3	307.45
330	50.8	18.2	25.37	0.11	368.88	5.76	1140.99
338	25.6	20.78	12.62	1000	39.2	3.09	677.79
345	28.87	26.55	50.23	0.16	275999045.95	2.44	548.95
347	16.68	14.35	16.82	0.66	104.34	3.17	692.69
348	57.88	16.52	33.02	0.07	1e+09	7.01	1330.22
350	25.56	27.57	58.37	0.14	1e+09	1.66	385.95
353	26.3	20.81	25.47	0.37	185.74	3.4	735.94
355	19.84	20.63	19.71	0.75	64.13	2.28	517.3
356	22.08	20.49	10.97	0.6	19.27	1.57	365.44
362	19.79	13.26	9.1	6.2	36.07	3.66	784.39
365	22.02	24.56	13.98	0.61	21.31	1.34	316.7
367	16.41	29.75	23.06	1000	55.02	2.36	531.97
371	22.71	13.96	8.45	1000	34.42	4.05	856.04
372	33.45	27.33	59.29	0.11	166504925.99	2.09	477.88
374	24.48	19.9	9.95	0.47	18.85	1.7	394.61
384	27	28.07	24.9	1.67	97.1	3.07	672.98
396	29.19	23.65	38.37	0.24	1e+09	3.97	840.44
414	27.51	22.02	31.62	0.19	194.27	2.39	538.76
442	15.22	20.8	14.91	1000	37.76	2.51	562.72
452	44.4	14.66	6.24	0.03	20.36	2.74	608.89
458	39.29	22.71	30.46	0.27	724.38	6.18	1206.89
461	19.44	26.23	29.75	2.2	528.38	5.72	1134.68
487	52.92	12.93	19.43	0.15	1940.87	13.07	2051.83
494	56.24	14.7	7.47	13.6	56.02	7.36	1379.5
501	19.27	19.54	28.68	0.24	124.33	1.71	397.69
502	29.33	20.19	19.63	0.87	127.82	4.53	939.27
507	68.84	11.41	11.52	0.08	160.2	9.2	1623.02
514	17.28	24.1	10.1	0.06	7.14	0.58	141.75
515	88.52	34.75	41.93	0.18	1046.44	9.93	1712.16
517	17.77	28.08	14.1	2.97	15.71	1.05	250.43
525	18.01	20.3	9.49	0.12	9.8	0.87	208.79
532	35.52	15.54	7.45	0.03	16.69	1.8	416.42
533	20.39	23.81	44.59	0.23	1e+09	1.96	450.45
552	41.69	13.06	17.6	0.1	183.29	5.04	1025.13
553	27.51	13.16	38.85	0.09	1e+09	2.14	488.13
554	37.84	10.82	7.2	0.45	50.54	6.03	1184.49
558	59.85	12.26	5.89	0.01	26.01	3.49	753.16
562	105.5	12.38	6.11	0.03	67.33	9.4	1648.02
590	65.9	11.93	23.68	0.06	1e+09	11.21	1858.26
593	62.29	17.74	27.31	0.13	1e+09	13.01	2045.69
594	53.84	18.56	11.32	2.86	74.67	6.24	1215.96
596	37.96	14.29	16.21	0.49	326.02	10.02	1721.95
598	67.46	15.65	6.47	0.02	28.5	3.67	786.65
599	90.79	14	31.23	0.04	1e+09	10.53	1781.97
603	71.27	12.84	10.95	0.07	112.51	7.53	1403.9
612	26.04	41.45	29.59	1000	63.96	2.15	488.7
618	39	13.01	6.36	0.04	20.71	2.66	593.72
620	46.33	14.9	14.55	0.42	183.03	8.67	1555.3
621	53.66	12.68	9.37	1.99	119.05	11.45	1884.47
623	42.43	18.4	9.29	6.44	40.73	4.26	892.44
629	23.39	24.81	15.08	1000	35.87	2.37	534.41
630	49.65	16.23	8.37	0.11	36.28	3.74	799.87
631	51	16.33	22.63	0.26	1e+09	16.19	2333.31
634	38.38	11.78	10.01	0.71	103.05	8.16	1489.28
645	28.19	15.65	18.73	0.43	220.67	5.5	1100.58
648	65.53	11.66	7.87	0.33	93.46	10.27	1751.78
649	76.74	12.64	7.89	0.07	73.09	7.63	1416.73
652	39.29	14.68	15.15	0.3	149.34	6.32	1228.1
655	427.75	64.24	77.72	0.08	796338007.43	63.48	4090.88
659	385.4	143.08	142.93	0.25	3670.26	17.18	2413.69
660	62.62	42.13	21.33	2.2	59.01	2.66	592.93
662	36.48	12.59	5.42	0.04	17.23	2.67	596.34
663	43.29	15.99	25.22	0.06	174.08	3.09	676.97
668	31.59	22.42	11.28	0.05	17.57	1.27	300.28
669	24.54	24.42	23.07	0.43	65.99	2.01	461
670	20.56	13.75	7.03	0.39	15.66	1.96	449.94
678	16.83	32.21	44.24	0.26	80.41	0.85	203.59
679	18.42	17.17	9.49	3.39	19.64	1.94	445.02
684	36.44	22.29	32.47	0.29	365705816.99	7.16	1350.69
687	124.74	37.36	42.37	0.29	2419.66	21.58	2726.45
696	31.18	21.27	12.02	1.44	33.86	2.6	582.08
700	30.37	24.2	19.91	0.9	74.23	3.01	662.89
712	18.3	17.81	36.62	0.21	488321924.67	1.95	446.93
713	13.93	36.34	53.06	0.41	127.6	0.82	196.98
716	45.54	11.37	13.16	0.26	287.98	11.34	1872.39
717	31.72	21.98	13.05	1000	45.97	3.51	756.62
727	17.04	29.68	33.37	2.31	333.18	3.87	822.54
733	16.25	16.95	22.19	0.76	311.17	3.73	796.95
743	28.9	47.31	21.35	0.07	15.05	0.6	145.07
746	13.63	25.69	69.64	0.19	1e+09	0.62	150.8
749	27.08	26.84	12.89	0.15	17	1.14	270.41
750	66.24	27.62	13	0.09	43.28	2.94	648.48
759	31.92	22.89	49.07	0.11	1693491.63	2.44	548.77
774	25.35	13.6	5.93	0.03	10.15	1.38	324.88
777	24.86	19.75	9.94	0.77	20.39	1.87	431.58
789	47.98	13.02	27.52	0.08	1e+09	6.62	1272.32
794	24.61	10.38	10.26	0.29	62.75	4.12	867.89
810	30.23	21.91	28.23	0.35	341.53	4.38	913.01
828	14.27	38.9	21.35	1000	17.17	0.8	193.09
836	11.98	43.87	33.24	1.75	22.12	0.55	134.68
851	16.37	38.71	67.98	0.27	298.17	0.81	195.1
869	49.21	13.4	6.64	0.17	35.87	4.79	983.87
874	14.75	33	27.91	21.16	61.43	1.97	451.25
880	34.08	21.06	16.67	0.63	70.6	3.45	746.07
881	17.29	39.02	18.36	0.37	11.31	0.54	132.79
955	32.72	23.92	10.26	0.05	15.2	1.24	294.48
970	18.33	12.22	26.49	0.19	1e+09	2.57	575.38
974	24.37	16.89	16.01	0.98	93.02	4.17	875.94
979	20.79	17.15	12.87	0.61	33.64	2.13	484.58
993	132.9	38.18	51.61	0.11	1e+09	19.79	2607.18
997	33.75	13.14	7.54	0.7	35.44	4.24	888.86
1012	23.02	51.84	28.44	5.03	25.11	0.84	202.22
