# Supplementary material for: Nanoscale clustering of mycobacterial ligands and DC-SIGN host receptors are key determinants for pathogen recognition
Source: Sci Adv. 2023 May 19;9(20):eadf9498. doi: 10.1126/sciadv.adf9498 (PMC10198640; doi:10.1126/sciadv.adf9498)
Supplement: Supplementary file 2 — Data S1 [file sciadv.adf9498_data_s1.zip › Figure raw data/Figure 3/Raw Rupture Force vs Force Loading Rate data/BCG/map-1-lr-0.5-data-2021.06.08-11.32.15.838.polymer-extension.tsv]

curve_index	rupture_force	rupture_length	contour_length	persistence_length	stretch_modulus	bond_stiffness	loading_rate
5	30.71	44.57	22.78	0.46	25.05	0.99	474.09
7	93.47	14.33	8.91	0.58	125.32	12.88	4064.2
8	18.63	27.82	19.5	1000	42.93	2.18	993.15
12	19.42	20.2	13.66	0.5	24.12	1.47	688.55
15	32.48	21.46	10.77	60.97	31.97	2.94	1295.54
30	23.61	41.54	19.97	0.05	11.63	0.47	231.17
34	21.7	16	21.93	0.15	72.99	1.7	790.24
51	249.04	39.08	22.34	1000	331.43	14.81	4430.25
52	21.38	45.49	69.94	0.39	260970293.33	1.75	810.17
67	77.08	27.68	33.17	0.18	734.5	9.67	3361.93
111	42.54	53.41	69.17	0.3	744.63	3.08	1351.42
125	158.71	24.8	45.57	0.03	1e+09	15.28	4512.31
126	280.7	88.38	66.71	0.23	623.02	8.2	2987.15
131	132.1	20.08	28.04	0.1	1e+09	33.18	6622.39
133	28.51	13.25	7.61	0.22	24.79	2.76	1228.32
147	203.61	34.38	31.3	0.38	954.51	24.04	5749.48
152	199.34	23.16	21.89	0.09	670.54	21.85	5486.72
155	127.05	27.72	18.71	1000	262.06	13.97	4275.12
157	247.02	35.81	20.23	26.21	315.71	15.48	4547.15
164	73.14	18.66	53.1	0.03	1e+09	4.25	1780.82
165	133.39	16.26	30.29	0.04	1e+09	19.02	5105.24
168	24.34	10.34	13.88	0.55	1134.24	10.99	3666.04
186	28.83	15.67	22.15	0.42	1e+09	8.91	3171.48
190	12.22	20.89	23.69	4.41	614.82	5.8	2296.35
204	146.57	38.41	37.93	0.26	829.81	14.95	4454.25
224	19.12	36.89	42.51	0.52	100.87	1.28	606.51
228	63.68	38	25.66	1000	131.26	5.09	2069.24
230	147.45	73.5	63.33	1000	903.79	14.16	4310.29
232	64.19	20.03	24.31	0.24	766.51	12.35	3958.47
234	41.39	21.25	16.3	0.31	70.52	3.49	1504.98
246	164.21	46.89	39.96	1000	934.26	23.21	5653.72
247	46.62	22.97	14.49	1000	79.04	5.43	2179.61
265	55.08	44.22	32.39	0.36	92.97	2.41	1085.75
285	45.88	22.9	30.77	0.18	458.71	5.37	2157.69
298	39.7	11.76	5.35	0.1	23.16	3.76	1607.9
302	51.48	21.85	10.83	0.53	42.47	3.63	1558.08
303	27.32	42.9	21.38	0.47	21.17	0.89	428.58
308	22.17	33.81	16.75	0.48	16.66	0.89	427.85
311	13.46	23.91	23.47	3.36	79.31	2.34	1057.43
312	27.95	51.97	93.76	0.19	359004429.95	1.34	630.37
313	28.65	37.74	31.96	0.58	66.58	1.61	752.19
314	56.29	16.35	12.54	1000	182.81	14.48	4369.52
316	59.37	112.91	93.2	1000	275.4	2.93	1291.82
321	61.36	29.66	31.9	0.41	464.68	8.25	3002.25
326	20.27	23.06	33.05	0.56	650462132.34	4.05	1712.46
331	22.36	24.3	69.54	0.11	1e+09	0.99	473.05
338	46.84	19.92	35.14	0.12	1e+09	6.15	2405.19
341	22.04	22.1	32.25	0.38	602.6	3.22	1405.64
342	112.64	39.9	39.07	0.39	646.49	11.5	3779.82
346	43.27	53.24	40.44	2.12	102.43	2.25	1021.25
347	20.83	37.25	44.23	0.7	193.66	1.96	900.33
352	46.61	38.39	37.24	1.16	275.83	5.26	2123.92
357	36.57	47.44	35.98	0.87	73.38	1.73	801.02
359	34.15	51.89	27.36	1000	37.85	1.38	649.08
371	63.01	76.12	90.7	0.63	757807193.98	8.64	3104.83
372	27.47	23.9	12.12	0.64	22.64	1.7	788.32
375	263.01	33.02	21.58	1000	494.28	22.86	5612.03
378	47.01	58.43	82.35	0.26	1e+09	3.93	1667.86
381	67.73	19.38	10.22	0.4	62.17	5.58	2227.83
384	13.72	50.3	31.37	1000	22.41	0.71	343.66
387	108.14	28.11	22.29	0.49	269.87	10.3	3511.14
388	164.17	59.93	70.75	0.1	1676.19	10.39	3529.85
389	45.58	41.85	27.77	0.49	63.11	1.98	907.59
392	26.55	60.97	92.05	0.34	149063001.86	1.71	792.98
394	40.49	44.66	61.59	0.27	1199.75	3.5	1508.76
396	104.94	14.8	16.56	0.21	935.27	28.62	6226.48
402	224.07	72.9	61.46	5.23	1037.66	15.8	4601.96
408	40.1	51.16	43.55	1000	223.18	5.05	2055.4
412	156.7	21.85	25.95	0.1	1519.5	25.86	5950.46
415	23.7	43.17	34.16	1000	87.63	2.53	1136.53
423	146.02	66.79	72.1	0.57	3937	21.9	5492.71
424	60.06	14.78	16.38	0.1	187.07	6.91	2631.34
427	26.94	32.06	20.2	1000	45.39	2.24	1014.95
430	72.3	36.13	63.37	0.08	363897322.15	5.31	2139.51
440	91.19	20.55	36.8	0.06	1e+09	11.23	3719.22
447	25.52	53.17	32.91	3.99	35.64	1.01	483.67
450	118.79	38.38	58.37	0.07	941061936.19	11.89	3861.08
452	147.67	23.76	36.69	0.06	1e+09	22.83	5608.3
463	106.67	13.16	16.31	0.04	370.77	12.38	3964.51
471	13.36	22.75	9.95	0.11	6.23	0.52	255.24
475	127.49	84.3	119.45	0.09	1e+09	7.26	2729.48
476	34.23	12.44	7.23	1000	47.18	6.5	2509.43
477	189.8	22.89	27.07	0.04	974.51	18.98	5099.94
482	32.59	34.75	17.01	0.04	17.07	0.82	394.23
485	18.19	52.87	25.17	1.26	13.86	0.51	248.99
496	25.15	51.91	61	1.84	208355083.66	5.53	2211.52
499	34.7	30.44	15.21	1.02	29.62	1.81	838.4
502	31.01	42.58	72.14	0.1	187.22	0.95	454.57
507	22.67	49.51	60.31	1.41	974349028.43	4.2	1762.26
509	23.51	36.47	45.19	1.17	1e+09	5.39	2165.62
516	22.43	30.97	18.13	4.83	27.83	1.45	679.23
563	45.35	26.24	39.7	0.2	1e+09	6.74	2580.29
576	30.97	16.19	13.3	2.93	95.55	6.17	2410.7
583	33	40.59	24.11	463.96	47.73	1.97	903.2
586	18.82	46.15	61.69	0.59	363.51	1.5	701.46
593	60.04	61.67	74.42	0.19	461.45	2.87	1270.76
619	21.83	37.05	23.1	464.54	35.57	1.53	714.13
621	17.06	14.77	11.87	0.72	31.93	2.11	964.84
625	64.08	20.6	22.06	0.08	164.19	4.69	1935.09
632	27.25	13.56	6.38	0.11	15.92	2.13	971.42
634	27.6	28.26	31.94	2.81	1e+09	15	4462.65
642	26.93	49.1	73.16	0.35	1e+09	2.24	1015.89
644	24.71	43.51	35.99	1.04	60.42	1.35	635.57
645	40.77	15.68	13.73	0.5	111.07	6.19	2417.19
647	17.13	31.6	30.76	16.45	194.83	4.71	1941.97
663	32.62	66.98	34.54	0.88	28.9	0.77	372.94
665	28.11	10.8	5.36	0.2	19.47	3.16	1381.38
667	30.95	15.57	28.18	0.17	1e+09	4.91	2007.5
669	19.21	19.64	2285.94	0		0.33	164.09
674	27.99	24.6	13.24	0.86	26.31	1.81	836.82
678	36.48	17.01	23.8	0.35	902789906.52	10.74	3610.96
679	22.41	44.55	4158.84	0		0.17	85.45
681	29.33	16.68	710.11	0.01		0.62	302.47
691	69.1	78.49	67.46	1000	412.83	6.05	2373.73
724	139.18	41.22	47.02	0.18	1696.71	16.02	4639.24
725	30.51	14.04	7.3	2.03	29.01	3.74	1599.61
745	35.97	45.15	103.75	0.09	245813310.34	1.23	581.55
747	92.78	63.73	66.48	0.67	1058.43	9.17	3239.12
748	24.52	22.4	10.94	0.08	13.79	1.05	499.01
764	20.05	46.24	47.21	1.78	134.26	1.81	837.68
765	27.26	14.57	29.37	0.15	574102153.75	3.68	1578.05
777	245.26	26.43	13.44	9.25	248.11	18.27	4995.08
785	139.68	20.91	35.8	0.04	1e+09	18.76	5068.09
793	22.66	37.51	18.98	3.21	20.71	1.03	494.09
795	23.64	20.39	48.05	0.12	1096.29	1.54	718.2
796	54.08	34.96	17.78	0.62	47.36	2.48	1112.62
798	26.04	43.42	19.42	0.09	13.71	0.6	292.68
812	27.22	18.7	22.5	0.2	103.16	2.52	1129.86
814	33.35	31.5	16.56	336.48	36.59	2.2	999.21
815	47.72	100.26	135.13	0.32	668290302.06	2.74	1217.47
816	33.68	30.21	20.95	1000	75.24	3.57	1536.24
817	22.67	23.25	28.15	0.44	154.99	2.63	1173.91
818	46.95	25.54	39.93	0.17	263420419.33	6.52	2516.8
825	27.65	27.76	27.54	1.52	167.94	4.13	1740.33
827	18.4	15.14	18.29	1.19	413.19	6.58	2532.69
828	27.24	16.86	23.63	0.38	953.14	6.19	2416.06
829	24.5	17.46	18.52	0.61	119.93	3.95	1674.19
830	51.91	72.2	63.9	21.74	324.04	4.63	1914.73
833	27.59	39.06	18.63	0.13	16.92	0.78	376.99
835	29.93	48.48	47.27	0.68	119.21	1.74	806.74
836	28.8	20.66	25.86	0.12	83.03	1.79	829.24
841	31.84	23.54	33.27	0.18	250.82	2.84	1259.69
842	39.06	25.12	47.1	0.12	1e+09	3.55	1530.39
844	23.51	18.59	12.69	1.6	37.34	2.6	1162.85
849	97.84	23.22	11.78	27.55	98.77	8.3	3015.94
852	32.56	27.55	28.2	0.2	87.32	2.02	926.09
853	46.02	31.43	23.36	1000	131.52	5.59	2230.04
856	53.25	32.8	19.27	0.14	49.72	2.2	1001.04
859	60.25	13.87	10.48	0.11	84.41	6.32	2456.68
864	17.25	27.04	13.86	12.74	16.93	1.18	560.85
866	23.39	25.65	21.3	1000	111.03	5.13	2081.49
869	209.34	81.59	59.2	1000	550.36	9.27	3262.84
870	45.65	67.28	87.29	0.43	1e+09	4.56	1890.11
871	22.51	35.43	42.37	0.89	355.32	3	1321.43
874	38.34	25.08	48.01	0.12	1e+09	3.34	1451.76
882	120.8	71.57	62.25	2.5	580.68	8.18	2983.2
890	198.93	39.07	42.92	0.11	1622.03	20.25	5277.16
891	80.23	74.99	44.24	0.4	91.71	1.88	866.06
892	23.16	70.45	75.7	4.88	890.59	4.15	1747.08
893	20.63	62.2	125.23	0.25		0.52	255.75
896	101.73	118.85	92.96	1000	361.18	3.86	1643.71
897	187.3	49.51	66.32	0.07	8364.3	17.61	4894.71
899	24.13	53.36	56.16	1.08	162.09	1.73	802.42
901	34.37	30.43	37.53	0.13	121.63	1.77	817.82
905	120.1	18.06	18.43	0.09	410.84	14.53	4378.95
906	20.48	59.92	52.83	1000	144.9	2.68	1192.99
907	19.91	20.35	18.02	5.3	87.19	3.98	1685.48
908	25.79	103.27	67.92	1000	48.96	0.72	347.03
915	29.72	102.57	127.35	0.37	270.73	0.89	428.11
921	38.93	15.83	8.75	0.1	29.53	2.83	1253.7
923	370.16	92.43	52.51	1000	485.91	9.24	3256.28
927	55.88	29.47	33.05	0.4	530.01	7.96	2924.64
931	133.8	38.86	50.26	0.11	3368.33	15.39	4531.01
933	32.3	85	117.39	0.42	820069174.71	1.99	914.45
936	27.17	19.64	32.39	0.24	721099341.64	4.26	1785.21
942	40.54	11.39	22.8	0.1	1e+09	7.11	2688.28
946	16.02	29.07	20.21	9.11	30.68	1.41	660.45
950	50.75	14.23	36.07	0.06	1e+09	4.65	1918.81
954	67.65	25.92	36.2	0.18	6757.28	11.89	3863.11
960	90.04	89.5	59.19	0.72	141.09	2.17	987.56
962	218.41	28.3	21.65	0.09	402.65	15.29	4513.54
963	124.16	35.63	51.61	0.09	1e+09	15.54	4556.79
964	18.58	15.48	7.83	0.78	14.94	1.72	799.76
966	17.28	39.42	25.63	2.13	24.5	0.85	411.25
975	29.43	13.11	42.14	0.06	372.17	1.51	705.68
976	46.11	16.02	28.79	0.11	1e+09	7.22	2718.58
977	44.61	13.49	26.45	0.1	1e+09	6.88	2622.87
978	34.43	14.54	37.71	0.08	1e+09	2.97	1309.23
987	25.47	16.88	9.9	0.27	23.36	2.01	919.43
991	353.34	72	98.54	0.03	8900.87	18.47	5024.58
1005	27.59	13.39	28.15	0.14	1e+09	3.74	1598.13
1007	43.7	13.03	23.94	0.11	1e+09	8.01	2938.24
1009	34.53	14.42	17.64	0.4	375.54	8.55	3079.75
1012	46.03	12.05	5.95	0.09	30.13	4.35	1815.61
1013	32.16	12.95	27.32	0.1	656.94	3.5	1510.42
