# Supplementary material for: Nanoscale clustering of mycobacterial ligands and DC-SIGN host receptors are key determinants for pathogen recognition
Source: Sci Adv. 2023 May 19;9(20):eadf9498. doi: 10.1126/sciadv.adf9498 (PMC10198640; doi:10.1126/sciadv.adf9498)
Supplement: Supplementary file 2 — Data S1 [file sciadv.adf9498_data_s1.zip › Figure raw data/Figure 3/Raw Rupture Force vs Force Loading Rate data/BCG/map-1-lr-10-data-2021.06.08-12.53.39.955.polymer-extension.tsv]

curve_index	rupture_force	rupture_length	contour_length	persistence_length	stretch_modulus	bond_stiffness	loading_rate
11	144.53	53	47.87	1.76	846.77	14.91	88954.51
27	436.86	53.96	51.08	41.94	6831.28	126.33	187705.78
29	65.15	33.85	42.59	0.16	621.06	5.88	46444.49
49	98.52	50.15	53.84	0.75	1998.91	16.91	95710.07
53	48.88	83.43	60.97	1.09	96.35	1.39	13075.36
59	91.85	60.17	40.62	1000	189.49	4.65	38392.57
74	193.07	47.51	61.74	0.1	1e+09	27.12	121603.34
85	65.77	63.15	50.73	1000	264.36	5.17	41880.42
90	19.43	25.27	124.1	0.07		0.45	4367.45
104	76.14	32.12	35.41	0.13	339.74	5.62	44779.08
106	64.9	36.23	20.04	1000	79.91	3.98	33699.96
107	39.66	53.23	47.15	2.97	178.27	3.12	27366.8
112	177.24	47.07	30.12	1000	313.81	10.39	70641.4
114	430.76	29.82	19.42	0.05	570.86	25.66	118590.45
120	51.19	56.36	28.21	1.43	45.85	1.54	14424.51
134	362.81	24.96	13.47	1000	424.85	31.5	129693.75
154	166.28	26.98	32.83	0.19	1e+09	56.82	158837.61
159	107.7	47.22	63.92	0.14	1e+09	12.9	81370.32
160	212.94	35.96	32.03	0.2	764.04	18.63	100976.07
162	65.33	34.41	27.79	3.89	216.62	7.05	53419.04
166	156.81	54.35	43.26	1000	605.34	13.92	85342.43
171	82.25	32.49	31.32	0.93	535	12.4	79358.78
176	164.33	52.06	56.5	1.01	1e+09	74	169858.52
177	82.75	72.01	92.28	0.26	1e+09	8.17	59584.33
180	64.83	57.34	51.1	1000	514.41	9.91	68367.96
185	293.62	29.24	15.34	0.16	278.18	16.94	95785.87
186	435.07	16.18	13.3	0.03	859.06	50.26	153239.15
190	404.01	96.49	83.33	1000	2532.63	30.24	127510.58
191	48.38	58.99	44.56	1000	147.3	3.28	28570.78
200	208.44	107.63	103.66	1.43	2150.38	15.92	92458.11
208	157.18	103.69	98.57	0.52	956.05	7.23	54433.13
210	84.62	26.08	22.81	0.27	237.34	8.01	58775.82
211	171.38	37.89	65.93	0.03	1e+09	12.23	78642
225	43.13	41.53	36	8.15	207.92	5.11	41474.49
228	249.65	37.5	70.89	0.02	1e+09	14.95	89100.97
233	71.43	20.89	31.57	0.13	1e+09	13.37	83224.41
241	60.56	62.61	87.51	0.21	530814335.17	4.86	39847.97
244	151.08	46.03	83.32	0.03	1e+09	8.1	59247.43
250	39.79	76.06	177.26	0.08	829992618.18	0.79	7593.55
254	789.99	53.68	50.12	0.07	3799.21	57.04	159003.78
257	132.19	47.31	50.15	0.52	2018.98	20.82	107070.37
260	73.76	59.72	45.2	1000	226.91	4.99	40701.01
261	56.69	25.38	30.47	0.24	521.48	7.55	56214.71
262	33.19	67.49	110.06	0.21	1e+09	1.56	14562.04
264	63.45	28.78	47.34	0.11	1e+09	6.84	52203.54
273	68.5	32.55	22.68	1000	155.98	6.85	52244.1
274	64.41	47.73	23.81	0.29	51.94	1.99	18269.09
275	305.8	67.32	47.76	1000	743.31	15.53	91108.84
277	51.22	44.31	70.88	0.14	1e+09	3.86	32815.96
285	80.56	21.2	18.45	0.34	235.15	9.93	68474.09
287	177	62.24	82.25	0.1	1e+09	17.69	98153.9
307	491.88	47.82	75.92	0.02	1e+09	35.01	135274.77
308	46.2	34.12	22.45	1000	88.1	3.91	33182.75
310	40	42.84	43.76	0.37	165.89	2.46	22094.75
329	83.64	48.43	63.52	0.13	1244.37	6	47144.49
336	194.95	39.05	37.26	0.62	1391.66	28.12	123567.73
343	92.03	22.38	17.33	0.21	175.37	8.28	60192.41
346	74.09	62.65	113.94	0.07	38571821.34	2.89	25539.49
347	101.3	30.14	15.82	0.04	71.75	3.85	32746.66
351	47.32	104.22	82.52	1000	176.8	2.12	19374.68
362	220.67	45.4	23.05	0.27	200.58	8.21	59846.99
397	97.27	20.02	33.38	0.05	2285.18	11.04	73567.1
408	85.11	35	43.52	0.32	1e+09	19.97	104795.6
415	51.28	41.55	22.2	450.87	58.43	2.62	23427.35
423	90.91	38.32	30.22	0.49	216.92	6.08	47657.36
430	81.22	35.91	21.72	0.11	81.7	3.21	28029.61
431	300.79	45.73	42.7	0.52	1973.61	36.49	137433.33
433	85.53	40.18	31.17	1000	292.51	9.33	65549.27
434	541.15	79.81	66.35	53.54	2591.06	38.5	140192.55
441	72.91	36.57	46.55	0.25	3430.7	11.26	74516.41
444	50.7	26.42	18.83	10.73	113.43	5.75	45575.51
452	48.07	15.78	7.61	0.05	27.37	3.01	26500.11
458	174.29	37.8	44.18	0.14	2811.56	23.89	114649.36
471	147.8	28.15	38.54	0.1	1e+09	28.44	124191.56
477	125.3	17.35	31.18	0.04	6241.73	15.95	92558.51
478	101.92	19.96	27.59	0.06	834.78	11.5	75559.76
490	92.25	34.17	46.14	0.17	567649703.37	15.41	90692.85
491	270.01	97.83	98.32	0.1	1399.32	9.41	65934.97
494	72.5	32.27	44.74	0.18	1e+09	11.64	76163.05
500	70.86	28.62	13.99	0.01	33.55	1.91	17618.32
501	162.82	46.69	53.55	0.38	425847.02	47.05	150122.15
502	95.94	34.68	26.38	4.05	262.13	9.28	65320.94
509	85.86	44.79	55.49	0.32	1e+09	16.05	92870.35
511	68.7	24.4	23.32	0.11	167.65	4.98	40635.47
516	104.62	45.65	98.88	0.03	1e+09	3.93	33359.33
524	103.03	30.01	47.18	0.08	1e+09	12	77707.42
528	468.75	77.62	104.93	0.03	1e+09	34.32	134240.86
541	50.46	19.21	18.85	0.13	119.23	4.28	35865.1
544	173.33	48.29	46.66	0.69	1356.23	21.32	108379.25
545	87.99	16.4	17.52	0.06	240.29	8.64	62070.09
559	32.89	53.93	41.69	23.87	99.76	2.27	20568.02
561	85.81	58.44	66.03	0.14	487.3	4.04	34148.05
564	60.41	33.46	38.73	0.35	725.66	8.09	59182.98
577	76.88	64.69	101.36	0.1	784332800.61	4.19	35237.36
602	128.87	51.74	44.34	1000	759.07	16.98	95917.7
609	123.64	46.37	57.91	0.21	1e+09	21.45	108712.34
618	80.69	55.67	80.53	0.13	1e+09	6.49	50138.95
631	289.68	37.42	44.49	0.1	9579.33	52.15	154958.12
649	104.85	23.68	33.76	0.11	1e+09	20.81	107042.21
650	235.03	74.86	85.86	0.27	1e+09	42.72	145413.34
654	408.87	43.59	36.53	0.03	881.5	18.69	101138.72
655	49.88	63.17	97.05	0.2		2.46	22160.31
669	47.93	23.89	64.6	0.06		1.98	18152.95
677	46.72	33.49	20.25	1000	70.91	3.49	30128.16
684	34.55	25.15	14.39	1000	45.85	3.18	27754.04
704	65.76	26.9	31.09	0.86	1e+09	31.33	129404.68
716	36.5	28.48	17.45	1.28	46.76	2.45	22032.19
731	31.85	33.93	33.15	1.65	194.75	4.12	34682.52
737	45.18	63.95	167.28	0.07		0.73	7043.44
740	44.71	93.54	155.96	0.14	1e+09	1.43	13451.32
746	54.64	41.62	67.68	0.13	1e+09	4.19	35234.7
767	49.34	44.62	22.74	12.92	49.24	2.12	19362.27
770	41.79	72.35	67.96	19.35	416.94	5.21	42128.93
790	83.72	53.07	65.53	0.29	5011.03	10.63	71739.01
791	90.95	55.8	36.41	1000	169.64	4.64	38365.66
803	58.35	24.76	16.99	0.13	70.48	3.39	29381.17
806	122.9	39.05	38.36	0.43	780.41	14.09	85976.61
812	49.67	29.07	33.46	0.58	860.6	9.76	67663.28
819	46.93	62.63	84.21	0.33	1e+09	4.35	36334.73
833	110.42	23.82	18.2	0.2	210.24	9.57	66755.94
836	72.41	40.73	86.74	0.05	1e+09	3.15	27540.08
837	212.05	49.4	57.77	0.23	1e+09	50.62	153576.54
838	264.37	65.43	81.13	0.1	1e+09	33.68	133244.19
840	123.04	26.37	32.68	0.12	1696.73	18.34	100104.42
845	36.18	60.37	82.18	0.4	31299907.07	3.32	28833.21
857	77.28	110.64	149.91	0.19	1e+09	3.94	33401.28
859	70.07	49.35	74.37	0.13	958194752.19	5.6	44668.42
863	56.76	71.16	79.72	1.57	1e+09	13.26	82787.64
879	54.44	49.46	54.34	0.56	579.4	5.39	43316.97
880	63.94	36.29	2011.16	0		0.61	5978.69
900	49.52	19.46	28.8	0.2	97776204.07	10.6	71600.2
908	275.19	63.13	66.28	0.41	5694.79	43.14	145903.16
915	42.38	30.75	19.77	6.59	68.74	3.31	28815.3
918	25.65	55.65	42.95	1000	84.9	1.96	17968.27
919	43.98	53.29	29.87	1000	55.76	1.86	17160.92
924	48.53	27.76	39.49	0.15	651.79	4.72	38892.48
928	36.1	53.99	52.78	4.39	348.93	4.76	39132.94
934	26.83	47.38	24.66	119.25	28.57	1.15	10908.62
935	77.34	33.79	16.94	0.29	64.05	3.47	30011.75
936	42.42	40.54	25.6	2.2	61.61	2.24	20301.45
939	44.12	67.07	80.56	0.73	4002.53	5.46	43765.48
943	67.5	108.56	89.29	1000	307.18	3.41	29531.64
944	90.02	72.65	38.94	1000	103.55	2.65	23690.73
949	459.59	135.1	102.9	1.45	1304.94	12.01	77751.85
961	36.73	19.86	20.47	0.26	123.37	3.89	33068.67
963	33.4	24.74	24.07	0.44	114.53	3.28	28522.31
966	57.69	58.7	60.08	0.75	441.56	4.63	38241.42
983	162.51	55.11	67.19	0.2	1e+09	26.9	121156.71
992	30.43	18.92	77.28	0.06	1e+09	1.04	9956.01
1003	115.09	38.77	54.46	0.11	1e+09	14.67	88091.34
1008	53.57	40.14	77.14	0.08	1e+09	2.9	25597.33
1014	14.8	153.33	77.39	13.97	14.07	0.18	1744.85
1017	32.46	44.68	37.3	4.34	114.5	2.67	23799.96
