# Supplementary material for: Nanoscale clustering of mycobacterial ligands and DC-SIGN host receptors are key determinants for pathogen recognition
Source: Sci Adv. 2023 May 19;9(20):eadf9498. doi: 10.1126/sciadv.adf9498 (PMC10198640; doi:10.1126/sciadv.adf9498)
Supplement: Supplementary file 2 — Data S1 [file sciadv.adf9498_data_s1.zip › Figure raw data/Figure 3/Raw Rupture Force vs Force Loading Rate data/BCG/map-1-lr-1-data-2021.06.08-11.16.38.850.polymer-extension.tsv]

curve_index	rupture_force	rupture_length	contour_length	persistence_length	stretch_modulus	bond_stiffness	loading_rate
5	9.95	174.31	174.76	7.78	88.28	0.33	329.22
6	58.39	50.92	63.07	0.32	1380.47	5.79	4588.13
9	58.37	28.84	61.29	0.06	392971085.03	3.6	3093.66
11	28.44	53.06	74.68	0.43	1e+09	2.63	2349.74
23	26.21	23.69	12.05	1.94	23.64	1.84	1701.39
40	56.42	24.64	35.05	0.15	1175.37	7.3	5482.84
46	33.72	26.18	30.51	0.09	78.7	1.55	1447.16
58	42.57	28.8	14.36	3.85	39.26	2.64	2355.4
59	74.15	25.91	33.83	0.25	1e+09	18.72	10123.29
61	47.18	26.25	15.21	1000	64.55	4.23	3549.79
63	25.25	23.22	33.23	0.45	1e+09	5.05	4105.58
71	55.54	27.59	35.54	0.37	1e+09	13.99	8557.98
73	119.96	31.12	50.56	0.06	1e+09	12.34	7912.43
75	21.64	21.91	10.46	0.05	10.56	0.82	790.2
76	67.75	20.64	24.64	0.14	420.05	8.51	6138.81
78	31.81	23.46	12.39	1.68	30.81	2.33	2107.82
82	54.81	17.03	30.42	0.1	1e+09	8.19	5969.5
84	42.84	15.53	10.07	1000	78.39	7.75	5732.69
85	13.69	25.05	32.95	0.95	331.04	2.28	2069.46
86	94.4	26.71	13.44	0.05	65.22	4.19	3520.28
97	28.31	19.6	21.5	2.7	1025.97	15.38	9061.05
104	68.96	33.97	29.89	1.07	270.8	7.36	5515.88
105	81.97	31.83	34.75	0.21	516.53	8.42	6095.53
119	23.61	36.51	55.31	0.38	1e+09	2.51	2254.26
142	46.7	27.18	19.92	0.49	80.91	3.43	2967.28
161	32.79	13.2	6.51	0.66	26.29	3.71	3178.2
165	46.64	13.57	6.71	0.74	39.02	5.43	4354.07
167	97.65	17.23	25.33	0.08	2070.07	16.7	9503.31
169	67.38	15.9	16.15	0.28	307.6	12.4	7938.07
181	49.17	12.49	10.08	3.2	153.47	13.52	8380.74
182	85.52	80.75	58.5	1000	222.76	3.79	3234.73
186	81.46	17.78	16.31	0.97	399.28	19.13	10242.98
187	38.24	17.7	8.86	0.02	18.74	1.68	1564.87
197	344.81	32.6	30.17	0.52	2199.19	58.66	16024.12
211	116.45	23.67	38.18	0.06	1e+09	16.05	9287.56
212	77.11	27.97	32.45	0.17	532.84	8.3	6031.57
214	173	16.38	11.29	1000	381.34	33.69	13325.34
227	181.42	74	93.06	0.14	1e+09	19.04	10215.47
230	45.15	69.51	34.56	0.36	35.75	0.94	902.44
231	36.46	27.44	53.49	0.06	189.95	1.28	1212.01
236	27.56	18.7	13.45	0.49	41.28	2.54	2278.5
240	37.63	13.66	6.67	0.04	20.32	2.5	2246
241	78.26	17.02	8.2	0.01	37.56	3.69	3161.88
245	68.38	52.06	45.1	0.26	172.9	2.94	2593.03
247	28.19	32.52	61.03	0.17	67065941.98	1.98	1814.83
257	26.38	21.55	25.05	0.25	102.95	2.32	2097.79
259	42.14	21.11	45.93	0.08	735473187.69	3.4	2942.35
262	91.46	74.17	79.98	0.4	965.31	6.41	4965.39
265	35.06	48.2	41.79	0.43	84.4	1.54	1435.46
267	87.13	86.01	87.42	0.41	564.37	4.16	3498.57
268	162.69	35.96	59.72	0.04	1e+09	13.69	8446.95
270	31.9	93.57	64.57	1000	70.15	1.08	1029.15
272	27.76	73.28	63.71	1000	177.5	2.73	2431.43
276	38.76	31.28	25.11	1000	154.56	6.09	4773.58
300	28.43	28.14	55.25	0.15	455792149.86	2.1	1915.21
301	52.97	12.33	5.84	0.02	26.55	3.72	3185.18
316	74.36	27.34	25.56	0.16	203.01	5.65	4499.31
317	38.31	19.7	17.5	1.15	137.42	6.16	4814.68
318	77.46	46.76	35.54	0.29	146.62	3.43	2971.29
334	32.5	15.41	7.28	0.01	12.2	1.3	1226.11
343	49.59	39.38	17.61	0.04	25.55	1.23	1162.92
348	57.64	15.16	6.96	0.06	33.67	4.18	3516.35
353	62.82	37.8	75.27	0.07	623469306.09	3.35	2910.29
354	60.23	53.81	107.48	0.07	1e+09	2.24	2037.25
356	37.59	24.51	30.79	0.53	1559.36	8.84	6307.73
361	90.15	37.51	18.64	0.2	71.99	3.52	3037.33
375	155.9	48.29	52.88	0.19	1537.44	15.08	8955.13
405	103.49	36.77	44.29	0.35	1e+09	27.55	12246.02
427	82.69	60.6	80.03	0.21	1e+09	8.51	6140.18
433	138.29	42.93	52.14	0.24	1e+09	30.02	12710.76
448	22.75	37.31	19.61	1.65	21.3	1.01	963.88
461	44.63	16.59	12.86	1000	151.53	11.69	7637.31
464	203.61	18.95	15.2	0.9	633.27	37.33	13860.52
465	43.71	17.94	27.64	0.19	1e+09	9.01	6396.29
475	73.12	13.74	11.61	0.11	133.77	8.64	6209.06
481	24.84	23.3	4637.37	0		0.36	354.07
482	15.36	19.08	9.87	0.09	8.62	0.71	683.49
500	47.18	16.21	7.68	0.03	23.72	2.53	2270.04
514	29.61	35.02	48.83	0.43	1e+09	4.29	3589.82
528	273.32	25.19	20.45	0.08	618.02	24.42	11585.17
537	111.88	10.57	6.84	0.04	109.79	13.03	8187.75
540	70.23	17.27	24.93	0.16	1e+09	18.33	10009.99
541	46.53	14.98	7.68	108.14	48.19	6.23	4856.77
549	96.26	17.99	30.82	0.06	342574790.99	15.01	8929.18
573	35.68	13.33	31.52	0.09	1e+09	3.92	3329.4
575	29.18	67.62	82.42	0.88	1425.33	2.94	2593.68
576	44.33	17.81	34.37	0.1	399991385.57	5.36	4308.6
589	42.36	16.77	8.51	0.35	34.24	3.64	3121.85
594	421.5	41.47	58.58	0.03	1e+09	49.26	15229.79
602	45.71	14.32	8.58	1000	67.8	7.87	5802.07
603	38.92	16.91	8.59	27.4	38.87	4.46	3708.68
608	25.7	11.35	24.5	0.14	27471121.57	3.91	3321.37
609	63.57	68.87	64.25	0.31	211.71	2.39	2153.88
610	55.77	57.54	76.11	0.31	1e+09	6	4718.72
614	27.99	16.08	8.1	8.77	26.69	3.19	2790.47
617	41.07	17.24	31.11	0.13	1e+09	5.92	4667.53
625	172.33	42.63	49.19	0.13	2053.19	18.19	9965.77
626	81.2	13.3	15.95	0.09	394.76	13	8178.38
629	43.42	16.3	25.98	0.17	1e+09	8.97	6374.99
634	213.51	18.08	18.23	0.25	1639.24	58.72	16028.44
637	34.62	29.59	26.45	1.26	127.18	3.75	3206.02
651	37.31	17.18	8.87	0.48	31.71	3.25	2830.4
657	248.3	41.28	37.37	0.4	1203.18	25.84	11895.35
661	156.1	23.22	43.33	0.03	1e+09	15.52	9109.11
678	37.28	31.49	17.7	1000	47.51	2.68	2386.09
679	77.96	11.16	6.04	0.76	79.45	12.34	7909.55
683	33.29	13	6.92	1000	37.6	5.42	4350.59
699	38.77	15.35	10.83	0.15	45.96	3.39	2937.86
717	70.52	18.55	7.88	0.02	31.36	3.32	2885.35
718	101.85	15.41	23.47	0.09	1e+09	25.26	11772.68
730	78.86	35.58	59.3	0.08	1e+09	6.65	5108.53
734	87.16	12.39	6.63	1000	99.97	15.05	8943.16
741	20.93	27.81	36.7	0.84	512794272.75	4.71	3878.62
746	40.72	12.69	19.05	0.23	205128816.59	12.8	8099.76
749	26.67	23.26	20.38	0.88	76	2.87	2541.13
754	32.99	42.87	41.86	0.33	98.81	1.61	1502.69
755	45.54	17.35	18.1	0.4	233.31	8.03	5885.49
757	38.09	26.9	33.93	0.28	364.53	4.31	3606.61
763	40.04	30.96	19.12	0.84	50.44	2.38	2144.52
771	54.12	11.7	9.47	0.09	77.97	6.19	4832.74
776	40.73	13.86	2107.2	0		1	952.94
788	32.88	32.51	66.68	0.07	220.8	1.03	982.43
794	44.69	14.01	8.61	0.12	42.12	4.06	3426.89
795	95.89	16.87	8.5	1.98	90.66	10.3	7021.64
804	14.61	24.7	18.7	43.52	40.42	2.05	1873.66
809	167.77	44.94	54.38	0.12	2966.3	17.97	9900.81
818	111	12.94	21.93	0.06	1e+09	24.69	11646.94
819	62.76	15.37	21.08	0.22	1e+09	21.98	11006.88
820	34.33	14.36	27.67	0.13	1e+09	5.16	4180.84
821	49.16	13.91	30.48	0.07	574564451.72	5.93	4674.04
822	41.31	15.03	28.58	0.1	2326.22	5.48	4390.26
829	43.05	31.91	51.2	0.17	634335829.44	4.46	3711.16
848	49.29	27.42	37.4	0.29	1e+09	9.88	6822.45
863	22.09	24.39	19.27	2.31	54.2	2.39	2159.95
879	33.03	12	5.49	0.04	16.26	2.45	2203.64
883	45.54	11.61	8.07	0.14	54.53	5.46	4377.25
884	207.97	29.55	40.28	0.07	1e+09	38.77	14054.03
891	46.09	13.08	7.55	0.18	42.38	4.82	3956.19
900	36.57	38.11	54.51	0.31	1e+09	4.46	3710.02
903	97.29	56.38	94.43	0.07	946683725.51	5.11	4150.95
911	55.09	18.87	33.34	0.1	1e+09	7.62	5661.02
912	59.09	12.05	6.19	0.78	53.89	8.15	5951.72
921	36.28	63.91	98.57	0.27		1.75	1620.14
934	85.82	17.25	12.28	4.63	188.33	14.52	8755.1
945	38.45	16.1	25.47	0.16	851.84	6	4715.58
946	89.3	93.08	117.29	0.27	1e+09	7.38	5527.48
953	53.84	11.6	13.28	0.25	358.26	14.05	8581
954	146.82	13.5	18.3	0.1	1e+09	61.13	16202.54
958	199.42	25.11	26.55	0.06	806.12	18.86	10165.37
959	65.96	20.49	11.96	0.07	55.07	3.83	3262.63
961	91.35	29.51	59.98	0.04	1e+09	6	4714.74
977	120.72	63.27	48.58	14.06	369.27	7.33	5498.25
980	174.15	70.29	110.67	0.04	1e+09	8.63	6199.73
981	61.71	13.54	6.38	0.06	37.91	5.14	4167.81
983	24.92	20.62	21.11	0.44	88.37	2.72	2418.82
999	217.33	23.25	49.02	0.02	46747.7	16.43	9414.81
1002	261.48	30.05	25.46	0.4	933.18	31.13	12905.65
1003	72.65	18.81	10.76	0.28	74.58	6.21	4845.3
1014	45.7	20.4	10.44	0.22	35.86	3.05	2680.7
1016	26.45	37.08	18.63	2.23	23.57	1.19	1133.33
1017	33.68	35.31	6489.6	0		0.32	317.69
