# Supplementary material for: Nanoscale clustering of mycobacterial ligands and DC-SIGN host receptors are key determinants for pathogen recognition
Source: Sci Adv. 2023 May 19;9(20):eadf9498. doi: 10.1126/sciadv.adf9498 (PMC10198640; doi:10.1126/sciadv.adf9498)
Supplement: Supplementary file 2 — Data S1 [file sciadv.adf9498_data_s1.zip › Figure raw data/Figure 3/Raw Rupture Force vs Force Loading Rate data/BCG/map-1-lr-2.5-data-2021.06.08-12.24.56.342.polymer-extension.tsv]

curve_index	rupture_force	rupture_length	contour_length	persistence_length	stretch_modulus	bond_stiffness	loading_rate
2	75.53	40.39	55.01	0.19	1e+09	10.33	17585.1
5	23.69	23.79	11.62	0.05	11.95	0.83	2004.58
9	25.83	27.44	12.43	0.12	14.55	1.01	2412.67
25	155.11	42.83	60.88	0.08	1e+09	17.18	24141.41
36	20.92	24.75	39.94	0.34	1e+09	2.75	6121.83
39	24.93	90.93	56.36	1000	40.22	0.71	1719.74
45	73.26	27.99	32.87	0.14	436.98	6.84	13057.41
49	94.48	49.46	58.38	0.47	1e+09	21.18	27007.93
64	229.29	66.67	62.69	0.27	1185.12	14.15	21545.57
70	99.6	125.87	166.47	0.17	1e+09	4.91	10034.2
74	16.13	73.82	131.46	0.33	1e+09	0.56	1364.78
128	73	25.21	35.56	0.17	659646674.96	14.1	21500.57
129	24.11	19.77	38.56	0.18	1e+09	2.57	5748.69
137	33.75	27.79	29.38	0.8	239.1	4.81	9872.58
152	212.25	68.41	73.48	0.38	4744.57	28.44	31045.78
166	21.58	64.12	67.04	10.09	853.18	5.39	10835.57
170	132.78	39.34	50.89	0.12	5475.31	17.41	24323.38
175	44.44	40.21	48.87	0.22	307	2.97	6550.9
219	73.46	41.18	20.77	0.12	55.39	2.36	5332.14
224	42.92	64.78	45.99	5.49	90.41	1.84	4241.19
229	67.99	141.68	102.03	1000	173.2	1.69	3922.49
234	15.74	33.81	17.31	0.57	12.17	0.62	1511.15
250	22.23	27.75	55.94	0.18	96558734.47	1.58	3677.99
260	51.33	30.84	21.88	1000	123.97	5.64	11221.78
269	55.68	18.17	37.98	0.05	506.31	3.44	7445.4
270	37.54	129.31	159.42	0.77	297793749.36	2.49	5600.7
274	59.82	60.8	52.52	2.87	254.52	4.16	8750.18
285	138.04	45.78	58.17	0.16	1e+09	22.29	27709.11
287	488.17	64.76	53.99	3.53	2178.66	38.27	34970.46
290	86.55	62.3	84.84	0.15	5618.47	6.54	12613.51
292	29.79	28.1	54.94	0.14	169296619.63	2.22	5041.8
296	43.69	51.02	48.81	0.41	153.56	2.21	5031.25
300	29.24	45.84	98.87	0.12	694877286.59	1.1	2626.05
303	49.69	41.25	68.35	0.13	1e+09	3.67	7859.84
308	211.31	38.66	27.24	1000	501.36	18.36	25040.46
312	177.73	46.93	37.19	1000	672.19	17.99	24768.72
313	26.73	68.43	43.34	1000	45.69	1.05	2502.71
314	150.79	50.46	59.8	0.2	4904.34	20.3	26423.11
320	114.05	58.93	43.7	1000	324.45	7.39	13840.04
321	82.86	34.91	24.75	1000	199.97	8.05	14737.18
322	103.91	45.27	41.79	0.26	375.55	6.66	12785.57
328	71.99	35.85	42.85	0.25	960.64	8.65	15535.9
336	86.63	23.25	27.87	0.11	556.14	9.82	16978.65
341	80.21	50.38	62.13	0.14	732.64	4.99	10172.33
342	80.89	57.01	78.54	0.17	1e+09	7.51	14011.29
343	271.4	57.24	38.37	1000	549.6	14.3	21680.76
347	49.99	33.91	40.18	0.66	2485.76	11.51	18901.77
362	40.12	24.93	26.36	0.67	283.89	6.36	12342.23
363	180.82	69.05	55.73	1000	748.92	13.37	20808.91
366	94.17	59.59	36.88	1000	152.08	4.11	8666.06
367	41.95	20.18	26.64	0.42	539254518.29	12.98	20426.47
368	100.73	48.09	27.82	1	121.39	4.11	8665.93
377	63.03	27.97	38.4	0.22	1e+09	12.09	19516.51
384	245.1	48.03	43.49	0.15	900.91	15.84	23042.39
386	196.53	43.04	41.25	0.06	567.63	9.57	16685.35
388	115.63	37.18	43.17	0.05	409.71	5.44	10902.56
396	91.34	28.54	35.19	0.17	1371.4	13.36	20797.25
401	122.39	77.34	89.14	0.19	1567.95	7.49	13977.52
405	108.87	45.65	59.99	0.17	1e+09	15.19	22481.18
409	166.33	29.36	31.31	0.23	1618.43	28.69	31165.29
411	285.86	82.2	57.05	1000	645.53	11.29	18667.97
419	99.94	53.28	35.87	1000	204.6	5.68	11298.32
421	43.13	56.35	28.95	1000	45.33	1.56	3646.45
422	332.65	83.38	51.71	1000	541.59	10.46	17734.29
428	127.39	28.98	28.01	0.48	776.5	19.88	26133.99
438	75.31	35.55	17.67	0.7	65.45	3.49	7535.59
445	181.83	65.23	82.07	0.13	1e+09	21.6	27278.49
478	28.08	27.58	12.98	0.05	14.09	0.89	2142.29
481	29.68	67.28	63.68	14.26	280.56	3.57	7687.01
494	29.86	25.67	32.26	0.49	489.65	4.78	9822.21
495	22.54	31.68	36.34	0.12	46.14	0.78	1879.34
505	21.69	27.88	14.14	5.06	20.29	1.37	3231.66
535	58.51	33.93	18.01	1000	65.89	3.65	7827.32
552	52.23	28.76	49.69	0.11	1e+09	4.99	10172.96
614	47.74	46.74	58.25	0.55	1e+09	8.3	15072.97
615	40.7	32.44	45.29	0.31	641411737.32	6.33	12301.38
692	99.04	17.41	25.53	0.1	1e+09	24.4	28955.8
716	223.99	29.69	39.92	0.07	1e+09	43.78	36655.27
727	207.3	100.54	78.36	1000	726.75	9.24	16275.13
733	64.65	19.37	26.56	0.22	1e+09	17.97	24751.05
747	38.96	69.19	89.85	0.5	1e+09	3.77	8051.48
771	65.11	48.5	22.7	0.01	23.6	0.8	1938.43
774	112.52	29.36	40.64	0.12	1e+09	19.95	26185.24
776	285.13	26.02	22.91	0.31	1169.36	41.77	36075.86
777	146.83	50.67	66.21	0.13	1e+09	18.9	25442.21
787	48.73	26.98	25.61	1.3	269.62	7.79	14385.57
790	146.04	11.97	6.36	1000	164.94	25.9	29773.29
792	89.65	108.52	96.97	2.49	479.45	4.19	8793.38
831	136.82	40.74	29.07	0.3	244.67	7.38	13821.52
834	39.52	46.67	41.7	1.46	156.46	2.97	6538.52
839	129.22	38.12	51.41	0.12	1e+09	19.44	25825.2
843	151.67	35.87	62.36	0.04	1e+09	11.45	18839.35
846	22.71	36.84	74.28	0.18	193598082.86	1.21	2874.48
851	39.37	35.32	17.68	1.03	34.02	1.8	4159.78
858	97.79	50.03	65.32	0.19	1e+09	12.8	20240.95
864	356.99	77.81	63.26	1000	1540.44	24.26	28876.23
869	45.22	34.37	27.25	0.73	103.34	3.16	6902.83
892	125.06	32.7	52.96	0.06	1e+09	12.35	19787.02
895	99.48	33.63	39.73	0.27	2407.19	18.04	24801.49
897	72.71	66.69	44.9	1000	148.73	3.3	7175.06
898	141.46	75.78	81.8	0.25	1482.57	9.61	16735.39
922	345.95	52.66	56.27	0.06	2214.15	23.08	28191.04
926	23.06	32.27	15.41	0.05	11.19	0.59	1431.85
928	58.64	44.18	42.44	0.47	251.3	4.19	8805.89
929	51.22	62.73	107.31	0.12	815157729.26	2.3	5203.33
935	213.67	96.95	99.61	0.46	2844.34	17.02	24012.97
937	69.84	39.68	30.94	1000	243.83	7.83	14443.32
951	57.13	29.75	14.64	0.52	46.89	2.97	6551.19
956	195.95	31.76	18.28	1000	264.89	14.47	21840.05
958	165.58	60.05	50.46	0.57	561.9	9.46	16544.43
959	126.82	55.55	77.51	0.1	1e+09	11.55	18947.76
962	34.16	57.72	38.39	1000	67.08	1.74	4027.82
975	41.15	28.4	17.78	0.16	41.35	1.94	4454.02
985	52.21	51.08	83.61	0.13	1e+09	3.21	7005.66
987	286.42	71.57	103.81	0.04	1e+09	17.77	24598.05
991	62.36	86.22	67.92	1.57	167.73	2.17	4940.28
1000	43.3	26.81	31.59	0.26	281.4	4.47	9296.25
1013	109.28	55.95	69.27	0.14	1677.1	8.14	14858.11
1024	28.22	101.38	87.46	644.18	169.28	1.89	4357.82
