# Supplementary material for: Nanoscale clustering of mycobacterial ligands and DC-SIGN host receptors are key determinants for pathogen recognition
Source: Sci Adv. 2023 May 19;9(20):eadf9498. doi: 10.1126/sciadv.adf9498 (PMC10198640; doi:10.1126/sciadv.adf9498)
Supplement: Supplementary file 2 — Data S1 [file sciadv.adf9498_data_s1.zip › Figure raw data/Figure 3/Raw Rupture Force vs Force Loading Rate data/BCG/map-1-lr-5-data-2021.06.08-12.36.01.688.polymer-extension.tsv]

curve_index	rupture_force	rupture_length	contour_length	persistence_length	stretch_modulus	bond_stiffness	loading_rate
2	62.44	44.92	43.32	0.54	294.68	4.81	19758.16
3	73.2	75.15	64.69	11.02	370.79	5.26	21222.67
5	44.79	36.67	47.86	0.42	1e+09	8.01	29364.3
30	283.07	64.05	64.82	0.2	2284.82	22.77	55999.91
33	256.85	121.97	103.04	1000	1383	13.35	41575.82
34	129.03	45.95	42.76	0.53	652.28	11.63	38068.55
37	42.88	40.18	79.83	0.1	1e+09	2.16	9849.29
59	219.16	51.12	39.71	1000	757.42	19	51028.45
63	161.22	25.47	12.55	145.34	155.71	12.36	39608.54
65	85.63	28.69	18.46	0.25	110.61	5.25	21195.31
81	34.93	39.8	19.44	3	30.47	1.5	7033.39
121	64.69	25.92	31.54	0.5	1e+09	23.05	56339.49
123	102.09	31.9	45.33	0.1	7465.75	13.36	41590.69
126	79.48	27.73	23.89	0.18	185.38	5.91	23310.64
145	52.15	37.29	52.16	0.24	1e+09	7.01	26601.67
149	32.14	46.38	50.09	1.78	536.49	5.06	20568.53
154	77.89	54.72	83.41	0.07	906.93	3.1	13605.02
161	67.14	36.43	17.79	0.08	45.44	2.23	10129.05
201	126.67	59.2	74.86	0.18	46643.6	15.57	45632.69
204	56.59	18.69	11.19	1000	83.93	7.47	27909.56
209	166.82	76.51	92.67	0.2	1e+09	20.65	53318.06
216	181.04	89.55	88.5	1.37	2374.28	18.87	50832.45
231	172.69	85.35	65.89	4.45	520.27	7.48	27933.78
234	72.8	24.28	30.05	0.24	1436.63	14.08	42955.18
239	38.21	28.5	22.9	13.41	131.92	5.35	21518.61
242	236.22	44.66	33.65	1000	717.62	21.26	54110.58
251	47.76	28.75	28.08	0.2	137.03	3.33	14465.24
258	259.25	74.97	67.75	4.13	1886.24	25.02	58594.35
264	60.31	30.61	38.04	0.26	1019.78	8.51	30700.34
266	217.41	23.89	15.05	0.09	267.95	15.64	45745.7
277	51.35	33.55	46.94	0.09	293.93	2.7	12039.89
279	209.79	50.26	70.56	0.06	1e+09	20.67	53343.89
286	240.14	33.03	16.66	0.1	201.56	11.13	36969.46
290	58.3	22.07	21.97	0.51	306.01	9.36	32850.92
299	80.13	51.08	52.8	0.53	649.58	7.54	28089.98
303	126.52	26.32	22.32	0.29	365.32	13.18	41238
312	56.22	26.84	18.3	6.51	108.18	5.62	22403.09
313	229.74	66.67	68.08	0.36	2540.33	23.11	56412.65
316	114.15	19.77	11.2	1000	148.53	13.24	41354.01
325	426.74	72.94	64.31	0.31	1917.59	24.88	58442.48
327	48.02	27.71	29.82	0.17	171.31	3.53	15222.6
329	115.75	21.37	33.1	0.07	1e+09	19.74	52066.88
357	252.12	69.76	47.96	1000	552.09	11.49	37760.8
359	336.88	33.75	38.06	0.13	8264.46	75.13	85223.18
360	70.22	29.19	14.2	0.21	53.1	3.4	14714.82
362	45	23.06	29.77	0.18	336.56	4.83	19793.47
370	61.4	21.94	16.16	5.49	148.84	8.63	31011.43
379	215.8	39.97	51.64	0.09	38692838.86	36.96	69045.61
397	255.17	24.99	32.29	0.08	1e+09	69.84	83782.63
414	52.06	59.71	61.23	0.56	317.7	3.29	14328.7
417	406.72	51.36	83.99	0.02	1e+09	24.93	58500.3
422	65.18	45.86	22.34	25.73	60.48	2.68	11934.84
432	72.02	72.05	54.74	1000	225.12	4.09	17242.84
435	29.28	36.07	44.83	0.28	181.6	1.92	8848.78
436	106.41	66.18	61.78	0.56	525.22	6.42	24860.53
454	111.77	43.71	57.13	0.17	1e+09	16.66	47441.48
456	77.63	48.64	52.69	1.39	3709.16	21.12	53931.84
462	68.58	35.45	50.36	0.17	1e+09	9.2	32444.84
469	64.93	27	30.16	0.11	230.15	4.53	18783.86
471	42.21	27.54	19.09	1000	94.26	4.91	20081.26
486	98.52	33.1	32.78	0.28	484.39	10.01	34417.34
492	251.01	69.15	112.74	0.03	345213616.92	11.52	37823.8
503	361.35	57.17	39	1000	772.85	19.78	52128.92
512	152.21	145.87	99.14	1000	321.15	3.23	14088.19
513	57.72	54.72	26.33	1.89	49.11	1.79	8281.99
521	300.61	68.48	89	0.06	1e+09	29.29	62889.91
548	312.81	93.98	80.24	19.34	1698.05	20.44	53028.47
554	43.05	33.85	33.54	0.33	154.13	3.1	13579.09
564	64.33	81.59	97.94	0.27	835.5	3.3	14358.83
565	289.92	72.84	85.8	0.1	7988.05	26.01	59656.49
584	87.35	66.86	83.59	0.29	1e+09	10.44	35428.44
587	69.85	33.03	30.7	0.54	290.51	7.05	26712.23
598	50.33	37.94	16.77	0.12	29.93	1.59	7400.78
600	74.78	47.17	22.47	0.04	44.05	1.67	7750.45
601	64.23	19.11	27.33	0.09	507.41	6.91	26298.35
619	78.19	47.48	76.71	0.09	1e+09	5.35	21522.24
628	47.52	35.34	25.62	0.2	67.14	2.13	9702.82
630	55.49	44.32	49.03	0.31	378.17	4.22	17710.39
648	52.25	68.85	101.29	0.19	700455458.95	3.22	14054.42
649	149.3	62.19	36.89	1000	216.87	5.87	23170.56
673	128.78	53	25.88	1.34	114.48	4.28	17907.25
674	66.88	50.54	46.66	7.16	515.82	9.38	32898.21
683	71.48	33.97	42.24	0.38	1e+09	17.29	48454.52
706	81.38	135.8	156.75	0.71	1e+09	7.77	28721.03
716	54.5	17.03	15.48	0.2	135.13	6.34	24620.66
724	68.06	31.78	23.27	0.28	113.93	4.1	17288.67
749	67.1	27.94	49.1	0.08	1e+09	6.34	24626.01
759	74.65	29.99	14.08	0.08	48.52	3.04	13367.6
777	49.58	15.76	9.9	0.99	67.32	6.19	24156.79
789	86.16	63.6	78.69	0.26	3775.24	8.41	30449.07
815	108.59	159.35	152.08	2.77	1021.38	5.27	21254.17
816	52.93	31.54	15.54	0.11	36.65	2.06	9431.41
819	49.58	47.8	69.67	0.16	1005.96	3.08	13521.82
831	180.84	80.81	61.69	0.43	425.82	6.08	23831.49
848	43.63	21.58	33.46	0.16	1364.75	5.79	22913.58
850	39.56	29.37	13.84	5.89	33.27	2.34	10573.45
867	197.5	45.26	22.71	1.61	188.09	8.06	29520.72
875	80.95	23.52	41.36	0.07	1e+09	9.07	32141.19
900	49.6	62.39	114.15	0.1	1e+09	1.92	8815.46
903	98.91	42.28	20.47	0.16	75.1	3.35	14533.74
904	65.22	27.85	12.72	0.31	46.02	3.35	14541.66
930	36.16	36.88	37.87	1.2	283.31	4.67	19262.91
943	36.16	25.66	13.07	1000	37.35	2.85	12616.69
948	66.65	37.67	20.75	1000	81.4	3.91	16614.66
962	365.84	93.11	144.13	0.01	4624.17	8.58	30891.9
964	214.07	87.08	100.68	0.12	3241.68	12.76	40417.4
972	34.19	28.45	21.48	0.47	59.11	2.26	10233.81
973	55.53	30.06	26.36	44.45	345.77	12.33	39539.54
1023	98.47	33.38	26.67	1.21	285.78	9.44	33055.08
