# Supplementary material for: Nanoscale clustering of mycobacterial ligands and DC-SIGN host receptors are key determinants for pathogen recognition
Source: Sci Adv. 2023 May 19;9(20):eadf9498. doi: 10.1126/sciadv.adf9498 (PMC10198640; doi:10.1126/sciadv.adf9498)
Supplement: Supplementary file 2 — Data S1 [file sciadv.adf9498_data_s1.zip › Figure raw data/Figure 3/Raw Rupture Force vs Force Loading Rate data/BCG/map-3-lr-0.25-data-2021.06.09-09.20.25.888.polymer-extension.tsv]

curve_index	rupture_force	rupture_length	contour_length	persistence_length	stretch_modulus	bond_stiffness	loading_rate
4	158.72	66.68	70.96	0.19	1252.17	10.15	1631.36
6	50.71	35.55	38.75	0.25	251.01	3.8	786.41
10	69.11	14.34	12.19	0.94	228.25	15.5	2096.01
18	20.51	25.45	20.58	1.1	45.57	1.79	407.48
24	28.33	32.46	30.53	1.1	115.59	2.76	599.71
51	14.06	21.09	25.99	1.9	1826.97	5.11	997.85
52	21.12	25.4	18.33	25.2	49.19	2.55	559.87
62	15.95	24.21	11.56	0.11	8.62	0.62	149.74
73	70.89	29.09	36.2	0.17	752.1	8.17	1411.48
76	25.77	17.49	48.97	0.1	537433069.46	1.64	375.78
101	26.47	12.86	6.53	1.35	23.2	3.31	700.28
104	21.91	25.03	51.24	0.18	845580068.12	1.67	382.83
107	44.53	24.94	35.38	0.27	1e+09	8.54	1454.52
111	19.79	16.39	12.5	0.57	32.23	2.07	464.46
113	14.05	30.88	43.29	0.82	1139.34	2.01	451.68
114	20.7	29.79	40.3	0.15	64.56	0.84	200.76
130	50.74	67.74	70.92	1.38	663.6	5.22	1014.76
143	36.12	38.65	32.95	0.62	93.07	2.21	493.25
144	32.59	44.47	33.56	0.58	58.3	1.44	332.93
145	22.46	15.31	14.06	0.28	45.44	2.29	509.26
158	25.49	15.62	15.99	0.19	57.88	2.37	524.68
193	23.67	48.9	34	4.56	44.16	1.19	279.42
199	76.14	72.26	96.77	0.21	734069049.92	6.21	1158.9
210	34.54	20.84	14.58	1000	79.42	5.41	1044.04
211	44.34	38.97	45.66	1.08	717940339.29	13.24	1919.24
214	18.26	30.98	15.5	4.15	16.37	1	237.86
268	64.55	38.73	41.27	0.18	274.47	4.08	833.27
292	14.82	25.92	32.92	0.32	58.94	0.93	221.48
293	12.95	32.2	32.61	0.96	47.19	0.95	225.83
294	17.81	33.36	57.97	0.32	247224841.66	1.45	335.33
296	16.37	20.73	10.55	0.64	12.82	1.08	255.43
298	20.97	18.33	16.88	0.84	64.1	2.77	601.92
299	28.15	23.45	12.8	1000	33.58	2.61	571.67
311	17.26	24.58	11.53	0.06	8.17	0.58	139.51
318	15.75	15.6	7.57	0.34	10.52	1.21	284.45
341	43.9	41.57	62.57	0.21	835651062.25	4.18	850.68
357	21.31	12.25	15.52	0.46	189.45	5.01	982.99
367	22.18	14.09	20.94	0.32	428.64	4.39	884.99
378	19.62	15.57	7.81	0.71	15.5	1.79	408.09
395	35.76	33.18	51.61	0.23	468975527.38	3.88	799.9
398	63.26	12.1	22.18	0.08	1e+09	12.55	1859.71
409	206.95	22.93	22.5	0.09	795.55	24.18	2601.09
417	26.82	14	7.3	1000	29.07	3.97	814.82
463	14.88	14.52	6.59	0.14	7.76	0.99	235.31
465	29.56	59.96	44.41	2.11	61.74	1.23	287.13
472	24.69	13.58	8.84	1000	45.53	5.12	999.49
508	28.16	16.46	32.98	0.15	1e+09	3.41	718.09
509	17.73	17.51	9.73	1000	21.97	2.25	500.22
510	22.77	26.54	60.23	0.14	1e+09	1.35	314.64
513	12.09	13.89	8.94	0.25	10.65	0.95	225.49
526	37.81	27.75	35.73	0.3	475.02	4.58	915.41
532	31.66	28.28	14.14	0.62	25.73	1.66	381.46
569	70.74	23.67	30.95	0.26	1e+09	19.43	2353.7
582	43.34	16.11	17.8	0.12	126.96	4.35	878.73
583	45.46	27.55	13.01	0.08	27.45	1.82	412.81
589	23.96	19.14	20.08	0.45	91.09	2.85	616.88
592	34.84	12.19	9.2	0.66	65.02	5.9	1114.64
621	23.26	10.33	5.11	0.6	17.98	3.18	677.47
622	63.16	25.74	12.77	0.36	51.44	3.71	770.15
660	32.54	18.73	19.37	0.42	135.57	4.46	896.24
686	27.7	22.58	11.74	0.55	23.41	1.8	408.94
689	69.73	30.05	48.77	0.1	1e+09	7.45	1322.62
707	106.2	31.41	22.25	1000	256.15	11.47	1761.12
711	59.53	22.69	27.38	0.31	921.84	11.92	1802.92
719	56.03	44.41	49.99	0.22	313.21	3.46	726.94
723	51.23	41.97	44.65	0.29	254.37	3.45	726.32
726	112.35	26.28	31.43	0.08	607.3	9.95	1610.07
737	21.52	18.49	9.12	0.82	16.95	1.7	388.5
751	19.11	16.97	36.88	0.18	355438772.02	1.92	434.37
756	14.93	22.47	52.1	0.21	133143396.71	1.01	238.73
757	15.26	44.34	28.81	1.39	20.1	0.61	147.4
758	34.09	23.13	26.26	0.19	121.36	2.7	587.75
793	21.29	37.21	61.25	0.14	109.78	0.71	171.68
799	50.9	18.16	20.86	0.12	185.25	5.12	999.45
815	22.85	20.27	33.63	0.15	145.48	1.56	360.25
819	59.46	14.85	12.28	0.2	117.55	7.4	1316.76
829	22.44	39.31	76.46	0.19	774797152.84	1.21	283.22
839	194.2	87.92	88.01	0.21	1223.82	9.25	1535.19
844	19.26	51.62	82.19	0.39	346312156.13	1.26	294.59
856	35.73	63.68	93.64	0.27	4072.47	2.2	491.75
863	32.2	24.56	28.83	0.35	209.43	3.67	763.12
871	81.78	54.7	45.97	0.33	212.05	3.68	765.64
891	24.02	15.69	14.49	0.42	59.92	2.96	637.24
893	104.99	72.74	88.09	0.19	2099.85	7.35	1310.25
902	50.95	19.27	18.12	0.25	147.26	5.77	1096.33
907	81.23	19.59	17.56	0.41	278.28	12.17	1825.94
910	93.06	74.39	101.11	0.16	206184798.94	6.96	1260.45
930	61.9	21.02	28.9	0.15	1072.16	9.61	1574.01
964	29.47	16.48	7.44	0.06	14.88	1.67	383.48
980	38.67	19.57	13.46	0.43	54.95	3.47	728.88
983	121.03	26.2	16.85	0.08	136.44	6.82	1241.63
991	25.86	25.11	24.33	0.19	52.21	1.46	338.32
1003	13.99	28.23	12.62	0.19	7.53	0.51	124.26
1009	43.81	20.88	10.3	0.3	33.58	2.95	634.1
1013	67.18	25.33	16.54	3.09	111.6	6.37	1181.3
