# Supplementary material for: Nanoscale clustering of mycobacterial ligands and DC-SIGN host receptors are key determinants for pathogen recognition
Source: Sci Adv. 2023 May 19;9(20):eadf9498. doi: 10.1126/sciadv.adf9498 (PMC10198640; doi:10.1126/sciadv.adf9498)
Supplement: Supplementary file 2 — Data S1 [file sciadv.adf9498_data_s1.zip › Figure raw data/Figure 3/Raw Rupture Force vs Force Loading Rate data/BCG/map-3-lr-0.5-data-2021.06.09-09.03.53.730.polymer-extension.tsv]

curve_index	rupture_force	rupture_length	contour_length	persistence_length	stretch_modulus	bond_stiffness	loading_rate
6	375.71	66.14	104.38	0.02	1e+09	19.65	4732.97
8	27.87	13.72	6.99	1000	28.78	4.1	1675.22
11	20.9	32.61	27.75	312.71	111.31	3.88	1600.63
13	35.6	27.81	7.21	17.22	12.28	1.69	774.09
15	40.77	44.19	17.81	1000	27.44	1.54	709.13
22	119.93	22.65	27.79	0.27		43.38	6426.09
27	21.69	18.79	12.27	1000	40.29	3.26	1384.18
32	74.52	30.18	31.06	0.09	210.25	4.4	1771.38
36	42.85	12.08	19.04	0.22		10.21	3275.27
46	42.77	17.11	24.33	0.32		10.21	3274.58
49	32.07	29.51	21.99	0.14	38.86	1.37	635.8
50	40.78	18.19	25.07	0.38		10.37	3306.86
53	22.75	19.57	15.58	20.16	74.87	4.46	1791.88
57	37.25	27.42	36.5	0.5		7.3	2608.11
70	21.89	13.26	17.13	1.02		10.21	3274.89
71	25.29	49.37	21.81	1000	19.91	0.91	433.79
75	47.16	37.7	12.25	6.64	22.08	1.78	810.62
85	31.47	15.73	19.06	1.15		17.67	4490.27
105	105.66	71.82	98.13	0.15		7.05	2544.14
108	23.9	21.62	30.48	0.51	1e+09	5.39	2081.9
111	26.5	13.83	6.07	1000	20.61	3.39	1429.16
114	36.6	60.92	47.38	1000	125.75	2.63	1149.51
115	74.75	27.29	24.62	1000	667.58	26.67	5420.11
120	42.89	35.77	48.32	0.4		6.04	2268.68
125	407.83	62.18	91.78	0.02	1e+09	27.55	5491.62
131	41.18	25.07	39.76	0.22		4.64	1850.62
136	72.49	11.36	16.6	0.14	8993.45	25.71	5339.05
137	25.93	30	16.84	1000	32.89	1.95	879.22
148	110.06	58.94	80.69	0.13	1e+09	10.12	3255.79
154	34.06	17.52	51.81	0.07	1e+09	1.99	895.71
165	62.7	22.58	37.54	0.1	1e+09	8.39	2873.63
168	22.81	22.41	7.54	1000	11.52	1.53	704.15
169	72.52	60.63	92.9	0.12	1e+09	4.5	1803.79
171	24.65	13.51	20.19	0.45		6.23	2322.05
173	53.01	60.6	83.85	0.29		3.98	1634.57
181	103.23	77.74	95.59	0.31		10.72	3377.6
182	52.19	23.18	32.42	0.28		9.81	3190.47
183	87.34	31.16	42.6	0.19		13.4	3865.08
187	23.19	27.47	14.52	1000	25.82	1.77	807.22
194	32.99	108.08	133.23	0.95		2.43	1071.69
207	15.87	26.49	29.02	8.68		12.28	3670.69
208	46.14	26.76	12.58	2.54	37.79	2.89	1248.72
209	179.98	31.88	45.99	0.07		21.87	4976.46
220	29.34	13.21	6.59	0.32	21.96	2.97	1276.6
228	48.6	11.02	15.58	0.29		18.42	4585.21
236	63.45	66.97	94.89	0.22		3.93	1615.47
238	33.24	20.35	3.43	1000	6.73	1.96	885.61
239	23.49	12.19	16.91	0.65		8.69	2944.63
244	29.84	17.76	13.8	1000	101.81	7.31	2609.09
245	107.42	74.17	95.2	0.2	1e+09	10.21	3275.3
246	48.83	57.12	47.84	1000	245.82	5.08	1987.29
255	81.9	68.65	53.03	1000	274.89	5.15	2009.35
263	35	51.54	63.76	0.87		5.29	2052.29
264	181.29	31.79	43.02	0.09		28.49	5564.54
273	22.19	27.63	40.18	0.56		3.02	1296.17
275	77.78	18.19	26.09	0.17		16.93	4392.99
280	64.09	63.44	84.45	0.26	1e+09	6.1	2286.64
286	35.02	12.92	3.72	19.19	13.94	3.72	1544.44
291	21.09	19.25	26.16	0.79		5.37	2074.65
294	86.3	38.23	49.56	0.25		13.74	3921.2
296	39.23	25.65	12.49	5.97	35.06	2.72	1185.57
306	47.08	51.88	65.84	0.49	1e+09	6.74	2462.61
313	41.76	23.19	30.2	0.51		10.71	3375.71
316	44.25	34.96	51.41	0.27		4.57	1829.18
333	25	36.91	49.51	0.72		3.52	1474.31
334	30.37	39.1	59.77	0.14	195.74	1.25	586.1
341	174.43	20.12	29.89	0.07		30.23	5692.69
342	34.3	24.95	27.98	2.64		21.99	4988.98
343	20.15	28.67	22.85	1000	76.93	3.32	1405.37
367	103.61	54.3	68.68	0.23	1e+09	14.4	4026.45
374	24.63	16.97	21.6	1		9.68	3163.29
379	47.74	17.26	20.46	0.94		28.27	5547.62
383	26.9	35.72	25.08	1000	62.46	2.47	1088.91
384	28.86	20.74	9.72	32.18	24.73	2.51	1102.69
391	40.32	23.24	31.15	0.45		9.04	3022.5
392	159.36	28.35	44.95	0.06		15.89	4248.69
395	27.7	29.98	23.86	1000	105.62	4.38	1764.91
402	28.63	24.77	39.77	0.31		3.15	1343.44
404	29.62	18.79	24.8	0.66		8.8	2970.08
413	44.13	13.49	18.29	0.38		16.22	4294.66
417	70.33	18.83	28.54	0.09	1078.95	9.2	3058.67
422	25.87	14.58	19.05	0.8		10.39	3310.61
423	23.38	13.53	9.37	1000	51.92	5.5	2113.44
431	46.32	42.8	62.96	0.12	441.26	2.32	1027.85
435	28.42	12.82	19.41	0.37		7.25	2595.55
436	35.9	30.52	37.68	0.86		9.29	3078.05
437	31.44	18.1	25.68	0.38	1e+09	8.29	2851.97
441	27.49	24.43	35.91	0.43		4.07	1665.43
444	28.98	12.66	15.69	1.03		17.65	4487.64
457	200.03	47.45	28.13	1.86	270.49	9.29	3078.22
463	61.57	29.59	42.77	0.18	339068628.23	9.34	3090.73
477	99.71	36.12	41.92	0.57		32.88	5870.41
485	27.55	17.78	10.47	1000	39.1	3.72	1545.09
487	34.96	41.51	52.91	0.7		5.58	2137.03
492	29.02	27.82	34.96	0.93		7.46	2647.76
493	38.38	23.79	31.82	0.47		8.48	2895.72
495	20.62	23.63	8.36	52.56	11.11	1.32	614.43
502	40.46	24.67	55.23	0.1		2.13	955.2
509	27.93	12.82	3.06	2.03	8.42	2.69	1173.25
510	89.36	17.66	27.46	0.11		15.2	4148.06
517	45.35	16.83	7.66	4.28	35.7	4.53	1815.15
521	36.16	16.93	27.15	0.24		5.84	2213
522	38.9	34.24	55.2	0.22		3.06	1309.92
547	21	12.75	16.59	1.01		9.82	3193.91
548	25.31	17.58	22.59	0.91		9.17	3051.84
556	15.76	19.98	26.42	1.23		4.37	1764.34
557	48.17	16.76	27.04	0.18		7.72	2713.04
568	52.15	20.15	24.55	0.66		22.05	4995.08
582	94.43	131.33	113.1	1000	574.16	5.03	1970.72
585	113.96	22.79	18.4	791.41	470.41	25.39	5311.43
590	31.9	19.02	7	1000	18.52	2.64	1153.62
599	32.12	34.7	39.65	2.14		12.5	3710.31
601	32.38	17.71	19.29	4.8		40.19	6278.63
608	30.16	10.38	12.07	1.84		34.26	5956.23
619	34.82	41.17	52.03	0.74		5.86	2218.47
620	73.11	34.13	23.36	1000	157.3	6.71	2452.71
626	38.29	28.81	35.89	0.75		9.95	3220.9
627	48.38	16.61	5.53	0.22	20.89	3.54	1481.47
630	34.27	19.46	40.35	0.14		2.63	1148.36
645	25.64	15.94	19.04	1.61		15.56	4200.72
654	25.75	16.38	5.86	141.81	14.22	2.41	1066.42
655	29.3	27.75	35.87	0.76		6.52	2403.32
658	61.93	23.89	17.93	0.44	117.67	5.55	2126.79
663	38.44	127.78	180.64	0.36		1.26	588.15
664	24.43	23.02	27.79	1.53		9.6	3147.28
667	16.25	17.44	25.17	0.78		3.6	1505.01
669	94.1	55.39	31.93	1000	127.47	3.98	1635.15
676	21.6	12.66	19.59	0.46		5.2	2022.84
680	29.94	45.39	52.59	1.92		7.95	2769.8
682	34.78	26.41	12.06	5.49	27.54	2.22	989
685	30.01	49.79	66.14	0.63		3.27	1385.98
690	19.33	19.28	22.18	3.25		12.78	3759.66
691	23.28	20.56	27.12	0.84		6.34	2353.61
699	57.66	37.5	46.69	0.5		11.54	3536.6
702	23.86	16.18	20.38	1.11		10.4	3313.02
711	61.07	59.68	49.13	1000	278.94	5.63	2150.27
713	18.36	14.74	5.78	1000	11.78	2.03	914.58
719	81.66	27.63	33.67	0.42		25.22	5296.29
723	77.15	18.61	26.18	0.15	11961.15	19.1	4667.57
727	118.27	53.33	33.62	0.69	169.21	4.66	1855.68
732	30.73	20.75	26.03	0.89		10.68	3369.8
740	40.08	38.21	54.66	0.28	1e+09	4.87	1922.83
751	177.81	44.93	63.9	0.08		16.16	4286.84
752	21.26	13.71	17.93	0.97		9.04	3023.02
780	83	52.67	64.28	0.41		13.3	3848.32
781	64.95	30.21	30.64	0.58	428.28	9.05	3024.63
783	29.44	48.2	67.62	0.49		2.63	1149.64
787	164.2	30.89	27.49	0.87	787.03	23.78	5164.98
789	51.44	10.94	2.24	1.66	12.86	5.67	2163.63
792	79.8	21.68	28.15	0.27		22.22	5011.91
796	20.29	23.75	31.4	0.96		4.74	1881.88
823	46.03	44.91	66	0.26		3.71	1542.84
833	38.09	19.39	29.87	0.22	1e+09	7.27	2599.73
836	19.19	14.15	10.38	1000	51.8	4.94	1944.17
839	25.52	26.55	33.28	1.07		6.96	2519.72
841	103.73	61.49	89.09	0.12		6.43	2377.84
846	47.02	29.86	42.1	0.3		6.65	2438.33
847	25.27	17.97	23.42	0.84		8.34	2862.52
850	20.84	20.7	33.24	0.42		2.74	1192.55
852	18.16	18.72	7.24	1000	11.39	1.57	722.97
853	37.63	40.42	48.76	1		8.45	2887.42
855	75.34	58.64	48.16	1000	340.57	7.01	2533.44
860	18.65	29.35	44.29	0.58		2.1	942.97
864	38.11	40.19	23.93	5.32	50.73	2.02	911.19
866	65.25	24.32	35.41	0.19		10.04	3239.86
869	31.77	31.56	54.66	0.22		2.23	993.45
870	105.42	19.83	27.72	0.14		23.23	5111.9
878	45.84	25.15	28.85	1.42		23.8	5167.24
879	45.72	28.34	38.01	0.39		8.38	2872.52
881	156	29.88	37.55	0.16	1e+09	40.65	6300.74
886	90.26	19.73	30.39	0.11		14.14	3984.65
891	71.48	59.5	72.52	0.45	1e+09	10.98	3428.08
906	23.65	28.11	40.91	0.44	1e+09	3.69	1536.16
907	88.57	23.68	31.4	0.22		20.45	4824.2
914	48.76	41.68	49.1	0.9	20541.76	12.56	3720.19
930	50.7	27.17	33.52	0.61		14.77	4083.04
942	34.12	26.13	22.87	210.57	221.36	9.32	3084.48
949	45.97	25.3	24.67	0.58	206.59	5.8	2202.14
952	40.85	19.55	19.21	0.15	94.88	3.34	1411.39
963	38.15	16.3	6.93	0.53	24.19	3.26	1382.22
964	23.87	22.04	36.07	0.35		2.79	1211.21
967	28.71	22.88	28.77	0.86	1e+09	9.76	3179.8
968	26.33	22.82	10.27	153.66	21.26	2.06	924.37
972	43.91	23.96	22.82	0.14	95.97	2.91	1255.28
975	48.54	26.66	41.25	0.2		5.56	2130.03
984	75.69	28.95	39.5	0.22		12.62	3731.06
991	60.06	13.11	18.9	0.18	1e+09	20.74	4855.29
995	62.37	17.4	8.7	0.72	54.19	5.84	2213.83
1000	28.64	41.32	61.14	0.4		2.45	1080.86
1006	31.55	21.04	13.11	60.18	50.23	3.76	1559.67
1017	42.96	29.94	10.8	0.41	21.33	1.86	845.16
1021	24.38	11.99	12.51	0.25	66.42	3.41	1437.81
1022	31.45	11.55	1.78	0.02	4.67	2.39	1057.75
