# Supplementary material for: Nanoscale clustering of mycobacterial ligands and DC-SIGN host receptors are key determinants for pathogen recognition
Source: Sci Adv. 2023 May 19;9(20):eadf9498. doi: 10.1126/sciadv.adf9498 (PMC10198640; doi:10.1126/sciadv.adf9498)
Supplement: Supplementary file 2 — Data S1 [file sciadv.adf9498_data_s1.zip › Figure raw data/Figure 3/Raw Rupture Force vs Force Loading Rate data/BCG/map-3-lr-10-data-2021.06.09-10.51.54.619.polymer-extension.tsv]

curve_index	rupture_force	rupture_length	contour_length	persistence_length	stretch_modulus	bond_stiffness	loading_rate
5	84.82	29.26	17.05	1000	117.88	6.9	50066.54
8	55.54	38.01	19.84	1000	60.39	3.04	26032.88
12	60.93	26.72	64.44	0.05	801004201.3	3.23	27451.08
18	71.61	72.46	42.74	1000	102.4	2.39	21130.02
23	68.08	55.54	92.97	0.09	1e+09	3.64	30338.04
28	42.97	34.34	62.37	0.12	1e+09	3.07	26251.33
32	51.32	29.98	14.6	0.14	35.95	2.18	19445.4
41	93.39	56.54	91.98	0.07	1e+09	5.27	40896.08
45	192.5	60.71	123.68	0.02	1e+09	6.11	45810.02
47	133.63	72.5	74.35	0.29	966.93	8.18	56487.67
55	60.66	48.58	182.93	0.03		0.87	8338.47
75	109.12	35.68	61.91	0.05	1e+09	8.32	57162.23
80	123.66	41.79	20.11	0.01	61.22	2.47	21751.45
81	427.9	83.4	59.61	1000	1067.68	17.88	90342.63
88	106.18	64.23	80.78	0.18	3568.84	8.94	60005.31
94	74.74	86.11	98.94	0.19	524.84	2.71	23622.54
103	85.78	35.45	39.33	0.3	841.59	10.79	67811.92
106	66.88	50.76	43.07	1.31	232.93	4.55	36422.15
112	56.47	55.01	36.76	1000	112.76	3.05	26168.08
116	40.96	23.15	10.98	0.11	25.69	2.03	18276.47
117	176.22	40.09	89.72	0.02	1e+09	7.1	51126.81
135	116.69	46.96	60.93	0.15	6858.25	13.66	78143.31
139	69.53	72.66	61.77	3.9	292.1	4.19	34062.81
145	111.44	42.24	21.56	1.4	107.14	4.78	37902.96
171	301.23	38	58.2	0.03	1e+09	29.82	113267.22
190	43.22	32.52	49.87	0.19	5162.44	4.65	37050.41
201	156.34	35.59	17.89	0.16	131.4	6.78	49425.61
209	40.37	45.49	43.27	1	191.6	3.21	27322.36
223	134.32	45.39	28.37	1000	222.88	7.84	54844.32
231	78.25	81.97	101	0.37	1e+09	8.22	56705.74
240	194.46	74.26	46.62	1000	326.63	6.99	50569.53
244	65.96	64.52	86.13	0.25	142296077.25	6.1	45751.96
247	47.72	42.68	28.19	1000	92.07	3.25	27597.02
260	64.48	41.16	48.59	0.42	1499.41	9.42	62126.76
271	155.38	59.59	84.82	0.07	1e+09	12.31	73547.51
274	80.14	31.71	50.86	0.09	1e+09	8.37	57385.79
279	48.47	26.74	19.15	2.94	100.72	4.83	38208.75
305	183.51	40.06	56.56	0.07	1e+09	22.25	100303.75
310	53.5	29.69	47.53	0.14	1e+09	6	45154.16
323	277.96	35.95	32.1	0.09	847.31	20.04	95556.92
335	134.76	29.72	17.08	1000	181.43	10.6	67074.22
343	130.84	39.41	68.03	0.04	1e+09	9.14	60919.66
351	43.51	45.98	89.9	0.1	1e+09	1.98	17874.75
360	65.47	38.61	37.68	0.52	330.68	6.11	45771.34
363	64.83	34.51	19.6	1000	84.78	4.31	34897.62
370	100.04	26.88	13.53	1.32	93.02	6.61	48514.32
390	80.26	17.83	19.84	0.1	318.24	9.44	62216.42
393	87.1	30.3	25.07	2.05	305.95	10.77	67734.78
400	89.06	59.05	64.23	0.78	2163.12	13.58	77880.07
401	63.11	60.03	53.09	1.71	276.47	4.29	34741.66
412	33.45	68.6	69.97	5.55	609.81	5.19	40426.46
413	75.16	33.31	22.81	0.09	87.37	3.11	26558.51
419	85.12	54.52	70.64	0.23	1e+09	10.56	66918.94
429	55.32	42.2	25.89	1000	87.24	3.36	28364.04
433	288.82	42.19	58.08	0.04	31401.65	33.03	117604.32
437	78.53	75.87	40.34	1000	88.82	2.2	19611.34
448	55.19	19.97	10.04	1.82	50.65	4.82	38125.5
464	151.7	68.47	73.06	0.27	1591.8	11.91	72080.51
469	70.36	75.5	92.36	0.44	1e+09	8.35	57284.66
482	73.93	23.14	61.6	0.04	1e+09	3.84	31756.22
486	82.04	26.7	20.2	0.34	159.62	6.66	48796.28
487	80.19	35.44	51.44	0.07	729.61	4.87	38428.32
498	292.5	88.13	114.53	0.07	1e+09	22.15	100104.07
502	72.17	53.68	34.85	2.74	117.85	3.19	27183.18
506	128.07	88.69	106.93	0.26	24504.2	12.86	75472.89
520	90.64	46.46	91.69	0.03	740.44	2.3	20408.43
529	121.83	84.53	102.3	0.28	1e+09	13.71	78323.15
534	52.79	48.04	37.75	1000	190.59	5.01	39307.14
542	78.87	45.17	88.96	0.05	1e+09	3.6	30082.74
548	67.5	22.28	46.19	0.06	1e+09	5.65	43128.4
554	49.54	57.57	188.4	0.04	998022636.69	0.76	7270.8
561	97.87	51.76	71	0.14	1e+09	10.17	65320.35
580	80.05	33.83	43.15	0.28	1e+09	17.17	88505.83
617	52.89	30.71	39.21	0.2	540.85	5.29	41006.9
637	54.94	31.02	63.21	0.07	1e+09	3.41	28756.47
639	29.47	63.31	82.16	0.66	1e+09	3.13	26688.47
641	40.48	77.37	92.32	0.37	410.91	1.92	17348.72
649	226.21	51.07	42.65	0.25	678.9	13.23	76708.43
651	174.17	41.7	68.78	0.04	1e+09	12.86	75471.69
662	106.09	36.35	40.67	0.48	2986.64	24.51	104656.95
664	75.65	54.3	87.56	0.09	1e+09	4.55	36419.38
686	132.77	36.83	51.7	0.09	1e+09	17.86	90294.27
690	267.47	87.88	48.63	1000	330.54	6.79	49491.63
705	93.33	57.91	56.78	0.44	523.78	6.39	47319.17
707	91.98	52.89	84.52	0.08	1e+09	5.82	44117.86
718	108.12	101.04	58.24	1.31	131.84	2.15	19251.19
721	332.06	47.95	36.23	0.41	809.95	20.22	95956.67
739	436.88	46.02	50.05	0.07	4150.17	44.04	129094.59
745	60.98	48.75	65.33	0.17	1069.93	4.39	35422.21
756	72.73	58.9	29.51	1.39	66.3	2.15	19217.12
758	63.79	79.47	72.33	1.33	305.46	3.34	28250.51
760	74.36	40.32	39.65	1.88	724.73	12.89	75550.72
765	59.91	53.34	27.17	2.89	57.59	2.04	18382.29
775	49.46	55.88	36.52	1000	92.47	2.52	22157.49
779	71.55	54.01	61.58	0.52	1670.09	9.24	61347.07
781	61.36	69.76	87.93	0.39	1e+09	6.75	49305.82
787	140.56	50.74	72.15	0.08	16723.82	12.1	72795.12
789	78.99	34.82	32.88	0.35	313.56	6.9	50068.49
790	131.68	46.47	48.84	0.34	1284.07	15.15	82796.61
807	259.29	36.34	23.09	0.41	385.96	15.58	84073.94
817	172.12	94.89	143.46	0.05	1e+09	7.09	51064.75
822	97.67	49.55	62.9	0.15	1811.22	8.3	57073.63
827	112.34	68.74	44.59	1000	206.3	4.61	36832.67
831	33.56	59.06	29.66	66.92	33.13	1.11	10425.38
840	95.06	40.03	21.91	2.27	106.12	4.66	37146.36
863	186.09	88.59	122.4	0.07	1e+09	11.01	68677.26
868	45.01	61.93	56.22	2.64	231.39	3.32	28103.33
871	110.07	66.66	76.68	0.22	1424.61	7.92	55245.81
880	195.61	38.85	28.23	0.17	352.98	10.78	67777.53
888	69.9	32.22	66.55	0.06	1e+09	4.07	33295.97
904	39.58	69.55	84.59	0.57	1118.05	3.29	27913.64
905	91.02	33.58	48.69	0.12	1e+09	12.05	72585.99
907	237.42	30.2	19.3	0.08	296.42	13.38	77231.39
910	102.21	77.76	102.51	0.17	1e+09	8.26	56880.3
911	56.97	45.36	88.39	0.08	1e+09	2.65	23124.74
915	76.71	70.82	77.86	0.39	816.41	5.29	41025.62
919	95.06	37.99	34.69	0.16	265.45	5.6	42844.44
920	102.99	47.21	28.56	0.05	91.81	2.66	23218.08
926	74.73	54.81	69.41	0.16	916.17	4.73	37579.89
928	61.48	75.79	80.62	0.51	508.73	3.61	30147.03
942	116.44	35.04	81.74	0.03	1e+09	4.99	39176.37
943	50.61	49.69	72.53	0.2	1e+09	4.43	35654.84
948	61.79	44.85	22.54	3.43	58.32	2.51	22030.32
951	51.61	65.55	43.61	0.34	69.13	1.36	12684.51
952	103.86	31.42	44.3	0.05	617.78	5.9	44576.83
957	76.73	84.68	84.89	0.86	626.93	4.89	38581.36
963	56.94	67.37	41.24	0.26	63.34	1.34	12470.3
972	42.35	69.33	98.54	0.28	1e+09	2.9	25023.49
973	58.55	30.16	52.85	0.1	267056632.28	5.16	40238.69
985	87.73	54.12	49.1	2.85	527.21	9	60290.02
987	153.48	55.19	83.39	0.05	4142.7	8.19	56562.31
1006	75.9	63.63	85.53	0.21	1e+09	6.93	50253.92
1024	39.54	63.68	54.44	3.53	154.75	2.43	21473.29
