# Supplementary material for: Nanoscale clustering of mycobacterial ligands and DC-SIGN host receptors are key determinants for pathogen recognition
Source: Sci Adv. 2023 May 19;9(20):eadf9498. doi: 10.1126/sciadv.adf9498 (PMC10198640; doi:10.1126/sciadv.adf9498)
Supplement: Supplementary file 2 — Data S1 [file sciadv.adf9498_data_s1.zip › Figure raw data/Figure 3/Raw Rupture Force vs Force Loading Rate data/BCG/map-3-lr-1-data-2021.06.09-08.49.11.309.polymer-extension.tsv]

curve_index	rupture_force	rupture_length	contour_length	persistence_length	stretch_modulus	bond_stiffness	loading_rate
13	20.63	28.68	22.7	1000	76.36	3.32	2809.54
18	52.13	42.03	63.74	0.17	252354033.39	4.8	3801.84
34	22.64	21.35	40.48	0.2	625652082.04	2.37	2095.01
45	31.05	29.4	51.85	0.18	1e+09	2.77	2402.03
60	45.01	18.68	9.26	0.31	34.9	3.41	2872.83
64	39.6	11.77	15.68	0.15	235.83	6.71	4906.11
76	64.86	23.53	33.92	0.17	1e+09	12.49	7416.02
108	43.64	37.26	45.97	0.66	1e+09	10.01	6467.18
121	45.43	24.57	21.26	0.3	105.48	3.76	3117.68
135	35.78	23.97	18.67	1000	123.7	6.56	4829.01
137	10.54	28.39	17.75	1000	17.3	0.97	918.42
145	33.24	18.5	8.56	0.1	19.31	1.94	1753.9
147	21.82	13.17	5.64	0.07	10.22	1.53	1408.83
164	95.17	120.33	101.13	1000	492.67	4.83	3820.16
175	22.55	38.3	32.61	415.57	121.91	3.64	3031.81
180	35.28	53.91	81.95	0.25	1e+09	2.52	2211.65
182	29.92	22.92	16.59	0.15	34.8	1.64	1506.13
186	87.62	30.72	34.49	0.1	373.71	6.25	4657.07
198	26.04	31.13	27.46	0.81	73.56	2.04	1837.11
199	45.7	18.3	28.17	0.18	1e+09	9.26	6146.18
204	34.22	19.74	12.35	0.2	34.6	2.34	2073.1
206	22.61	28.29	18.41	1.82	32.56	1.59	1460.8
218	13.7	17.98	36.19	0.3	574808301.73	1.5	1389.44
222	22.83	27.59	57.31	0.17	42824.28	1.53	1412.92
226	129.16	49.93	52.15	0.24	913.14	10.61	6711.94
229	31.08	31.97	16.26	0.3	23.97	1.31	1220.42
231	31.93	15.33	25.99	0.19	1e+09	5.99	4510.67
238	40.58	23.84	19.57	4.76	139.33	6.33	4699.67
246	24.85	15.16	8.47	12.79	29.35	3.35	2833.45
249	142.93	67.87	54.64	0.41	381.32	5.93	4476.37
266	92.78	55.84	84.13	0.1	1e+09	6.56	4825.45
268	59.74	62.11	77.8	0.23	842.26	3.71	3080.19
269	82.97	51.51	57.92	0.13	419.47	4.07	3327.56
270	71.01	30.08	50.4	0.09	1e+09	6.99	5054.54
272	11.59	42.74	23.71	1000	14.27	0.6	579.28
288	26.25	52	32.57	0.71	31.56	0.85	811.12
292	163.02	65.61	95.04	0.07	1e+09	11.08	6894.91
302	65.31	57.88	71.92	0.22	919.78	4.45	3577.52
303	39.7	40.44	17.33	0.04	18.1	0.87	833.91
306	33.06	43.4	20.1	0.01	11.88	0.46	446.23
309	38.54	30.69	15.43	4.19	36.08	2.25	2005.88
318	127.73	43.03	53.48	0.11	1762.45	11.57	7083.5
321	45.86	28.56	24.64	0.29	105.26	3.24	2753.86
338	30.23	21.3	26.56	0.31	223.34	3.77	3123.42
342	50.91	25.25	18.3	5.89	116.15	5.95	4487.91
353	139.25	28.54	24.61	0.64	521.69	17.66	8977.3
364	37.86	73.22	111.17	0.23	1e+09	2	1798.84
370	45.41	39.18	79.87	0.09	1e+09	2.23	1988.66
373	46.72	14.84	27.17	0.11	772998019.15	7.58	5356.31
380	29.4	40.57	19.45	0.1	17.55	0.77	736.54
382	72.59	23.04	17.22	0.16	113.46	5.33	4126.48
386	34.66	26.35	35.36	0.34	874.47	5.25	4074.79
388	19.79	23.98	20.44	2.4	61.71	2.46	2164.92
392	22.33	21.78	10.82	0.28	15.78	1.28	1193.73
402	51.09	38.17	60.37	0.15	787379375.53	4.6	3675.91
403	22.76	17.76	26.34	0.43	26764447.67	5.3	4108.96
413	31.26	22.93	10.51	0.07	16.6	1.33	1241.76
425	44.6	17.18	40.55	0.07	1e+09	3.82	3157.52
426	26.21	22.66	13.67	1000	39.51	2.88	2484.72
427	27.96	51.32	88.55	0.21	1e+09	1.5	1387.86
435	39.03	42.48	59.27	0.33	592860773.65	4.65	3704.55
437	15.64	25.6	23.58	0.51	35.07	1.06	1000.89
439	17.03	18.62	16.8	93.7	127.47	6.93	5022.72
442	115.15	36.48	29.77	1000	504.09	16.82	8756.7
456	52.95	29.62	47.25	0.14	1e+09	6.01	4521.5
461	65.6	31.45	50	0.11	595684588.58	7.07	5098.92
464	24.85	32.6	42.5	0.53	518.83	3.11	2654.37
466	25.18	42.6	83.95	0.17	1e+09	1.22	1141.69
485	58.88	43.48	63.7	0.17	1e+09	5.83	4416.46
493	29.33	14.15	8.75	1000	47.03	5.35	4137.94
503	35.97	17.55	34.44	0.12	190225906.04	4.26	3454.75
507	31.85	25.4	50.42	0.13	1e+09	2.55	2233.93
525	29.44	24.33	29.21	0.27	150.45	2.67	2331.28
526	34.15	29.25	67.44	0.09	1e+09	1.79	1628.88
528	26.73	34.77	19.9	1000	35.48	1.78	1618.25
532	26.22	63.14	79.17	0.31	171.62	1	950.18
550	109.4	56.98	40.24	1000	260.99	6.46	4773.21
560	93.58	28.3	29.59	0.22	519.22	10.83	6796.78
561	28.51	20.39	20.27	1.65	185.09	6.17	4609.89
568	50	26.29	13.12	0.06	31.43	2.02	1821.31
583	91.77	62.33	51.17	0.52	251.56	4.09	3343.26
590	37.41	31.87	24.18	1000	115.87	4.75	3771.25
591	29.1	18.68	8.83	0.21	19.1	1.91	1726.17
593	22.47	45.56	6297.62	0		0.17	165.85
600	64.96	34.29	59.35	0.08	4394.09	4.69	3732.11
614	23.22	37.17	33.18	0.63	60.17	1.35	1256.46
618	35.99	34.1	29.15	153.65	196.43	6.5	4791.99
619	76.76	74.23	101.53	0.19	1e+09	5.62	4299.55
621	23.03	11.22	6.41	1000	30.47	4.73	3756.99
629	30.21	22.96	12.96	0.34	27.79	1.87	1698.69
636	34.12	21.1	25.54	0.31	243.45	4.5	3607.43
646	44.15	32.13	28.87	0.34	117.53	3.02	2588.28
662	91.21	68.44	36.12	1000	101.57	2.81	2432.67
663	40.71	32.28	16.38	2.47	37.98	2.21	1974.77
666	34.42	22.59	24.17	0.82	275.58	6.47	4776.73
687	100.53	57.05	45.52	0.69	268.25	5.07	3968.69
692	29.7	16.84	33.5	0.14	1e+09	3.57	2983.56
697	144.84	69.26	66.6	0.35	791.36	8.54	5819.66
700	37.69	14.7	30.42	0.1	1e+09	4.8	3797.95
707	39.36	28.01	22.24	1000	148.7	6.62	4860.45
712	29.56	49.27	32.13	1000	54.79	1.7	1552.16
718	25.38	22.53	35.42	0.26	877.2	3.18	2708.09
720	32.31	32.17	41.48	0.2	184.27	2.08	1863.98
721	17.4	21.01	47.23	0.19	1e+09	1.33	1237.11
722	25.25	29.86	52.9	0.21	1e+09	2.19	1957.4
723	27.85	36.41	24.89	1000	59.37	2.37	2097.88
725	22.11	34.2	19.89	1000	30.46	1.52	1406.78
731	27.02	50.51	32.05	1000	46.43	1.44	1335.51
734	38.86	20.31	9.47	0.2	25.8	2.43	2147.93
739	36.52	33.84	55.98	0.18	1e+09	3.3	2794.08
744	24.35	12.59	13.23	0.58	109.6	5.15	4018.2
745	28.14	41.92	19.97	0.39	20.02	0.9	860.8
749	66.35	21.04	53.97	0.04	551379923.71	4.03	3300.88
750	38.2	41.34	24.94	1000	57.65	2.3	2044.59
756	24.87	40.33	68.78	0.24	969017705.05	1.75	1595.57
758	53.87	19.52	23.67	0.21	425.77	8.2	5659.99
765	33.4	25.23	12.57	0.84	27.88	2.05	1845.69
766	8.58	35.44	45.89	1.37	125.82	0.87	826.24
774	61.05	71.7	72.86	1.43	659.67	5.71	4348.87
782	15.29	44.26	60.99	0.89	549398748.49	1.83	1661.21
786	113.38	75.64	95.47	0.21	1e+09	11.44	7032.24
787	94.92	39.48	56.46	0.12	1e+09	11.18	6933.93
789	89.42	74.17	59.97	0.78	249.62	3.56	2978.79
792	44.72	67.1	80.34	0.45	742.48	3.22	2739.34
797	45.23	12	17.72	0.07	196.89	5.05	3953.26
800	20.82	56.74	99.92	0.26	1e+09	0.96	915.77
801	32.47	43.09	46.73	0.36	147.06	1.88	1702.11
806	24.46	43.45	70.32	0.29	666140999.58	1.82	1655.39
808	39.75	26.06	18.67	1000	99.08	5.27	4092.72
809	35.08	31.88	5625.76	0		0.37	364.66
810	36.01	55.08	81.77	0.25	3742.11	2.48	2182.69
813	16.94	22.7	11.58	1.54	14.6	1.16	1092.55
820	81.38	65.65	104.02	0.09	1e+09	4.24	3442.35
826	50.17	36.28	20.1	6.89	58.38	2.81	2438.9
828	155.28	51.61	35.81	0.23	253.97	6.22	4642.28
830	26.97	17.77	8.5	0.02	11.55	1.07	1013.05
837	108.31	65.21	37.98	1000	150.48	3.95	3249.76
845	42.98	37.65	34.51	0.59	147.21	3.17	2704.24
846	24.52	44.7	43.63	0.28	59.88	0.93	888.38
854	129.28	61.52	77.91	0.18	1e+09	15.78	8464.14
859	64.48	23.75	44.16	0.07	1e+09	6.32	4694.05
860	28.45	17.5	14.26	1.07	69.11	3.96	3256.22
861	29.44	30.7	41.48	0.52	1e+09	5.46	4203.18
863	13.42	38.34	1612.54	0.01		0.12	123.02
865	49.55	18.62	32.06	0.12	1e+09	7.37	5251.27
866	172.5	81.11	86.93	0.21	1708.58	10.73	6758.84
867	34.39	14.18	7.91	2.19	37.82	4.49	3605.15
874	47.67	51.52	41.02	9.62	157.1	3.55	2974.1
885	58.32	15.17	26.99	0.09	1e+09	9.87	6408.24
886	107.41	67.53	81.84	0.2	2576.66	8.75	5915.63
907	48.22	55.42	28.18	0.52	41.29	1.35	1255.81
913	38.12	54.8	41.6	0.67	73.53	1.48	1369.63
924	25.84	16.1	36.35	0.13	1e+09	2.55	2238.43
926	32.37	31.21	15.61	1.42	28.15	1.69	1549.97
931	65.13	35.44	36.1	0.52	418.08	7.43	5280.74
934	25.39	24.99	11.53	0.03	10.75	0.74	715.08
936	17.02	25.04	16.8	1000	34.18	2.02	1817.53
952	36.75	27.5	24.76	8.11	216.64	7.46	5296.19
953	39.16	38.88	18.48	0.04	20.89	0.94	891.53
955	37.89	20.41	20.37	0.35	134.29	4.41	3549.73
957	35.58	20.56	18.53	0.26	80.31	3.15	2684.86
971	44.19	34	48.08	0.18	652.62	3.71	3080.35
975	20.98	18.31	40.72	0.16	916186909.84	1.87	1698.1
976	38.16	34.58	21	1000	58.54	2.78	2409.91
982	25.95	15.71	44.46	0.09	869225076.73	1.81	1643.11
991	51.55	33.14	39.63	0.17	289.31	3.73	3095
1001	68.65	22.14	24.66	0.16	341.17	7.89	5509.92
1010	34.71	24.96	36.01	0.31	678755352.18	6.28	4674.23
1011	28.93	35.42	249.23	0.03		0.4	388.11
1014	103.06	63.81	48.83	1000	332.45	6.77	4941.21
1017	27.14	29.09	14.75	2.14	24.55	1.57	1445.77
1024	23.98	22.65	17.62	1.65	53.66	2.58	2260.98
