# Supplementary material for: Nanoscale clustering of mycobacterial ligands and DC-SIGN host receptors are key determinants for pathogen recognition
Source: Sci Adv. 2023 May 19;9(20):eadf9498. doi: 10.1126/sciadv.adf9498 (PMC10198640; doi:10.1126/sciadv.adf9498)
Supplement: Supplementary file 2 — Data S1 [file sciadv.adf9498_data_s1.zip › Figure raw data/Figure 3/Raw Rupture Force vs Force Loading Rate data/BCG/map-3-lr-2.5-data-2021.06.09-09.50.21.230.polymer-extension.tsv]

curve_index	rupture_force	rupture_length	contour_length	persistence_length	stretch_modulus	bond_stiffness	loading_rate
2	80.64	26.91	15.31	1000	105.87	6.9	12519.34
3	26.12	20.61	18.22	1.13	82.15	3.49	7319.05
18	65.07	31.77	59.57	0.06	1865.73	3.82	7903.45
20	67.44	46.96	67.91	0.16	1e+09	6.44	11898.54
23	139.45	81.22	126.27	0.06	1e+09	6.19	11557.78
24	53.78	40	19.97	7.53	51.05	2.5	5490.78
26	62.08	38.49	38.09	0.61	353.31	6.31	11722.14
56	69.89	49.42	74.68	0.11	2324.65	4.37	8812.6
78	76.34	43.11	34.37	0.83	200.07	4.99	9795.99
84	33.52	60.63	86.37	0.35	409540531.17	2.6	5699.13
92	28.37	24.82	18.25	0.1	29.35	1.22	2869.29
96	45.82	13.75	14.36	0.36	219.31	9.54	15666.55
103	32.27	19.66	9.04	0.03	14.41	1.29	3006.31
105	58.69	46.56	20.77	0.01	22.83	0.87	2084.42
119	43.22	29.16	3921.24	0		0.5	1224.65
123	19.28	26.71	12.73	0.07	9.93	0.64	1546.94
126	45.24	28.23	17.07	0.37	50.15	2.58	5656.68
137	60.46	49.89	95.44	0.07	520021329.91	2.65	5794.1
139	48.31	20.27	21.94	0.53	388.31	9.8	15943.59
141	90.6	49.05	47.97	0.55	545.14	7.94	13830.19
142	34.71	41.91	17.75	0.04	15.69	0.74	1782.03
145	43.67	17.33	20.54	0.2	230.13	5.86	11093.13
180	54.38	108.7	134.81	0.5	485092417.21	4.17	8481.26
182	57.93	27.04	33.96	0.23	781.73	8.01	13917.79
183	56.99	39.92	60.42	0.16	1e+09	5.56	10656.4
194	43.9	26.96	23.29	3.52	183.63	6.74	12302.84
196	55.7	28.16	18.99	0.19	70.47	3.11	6635.33
219	30.11	44.52	71.05	0.25	1e+09	2.27	5047.85
245	47.48	31.49	23.02	1000	127.41	5.5	10568.04
255	72.01	33.43	14.7	0.01	25.81	1.38	3210.21
258	117.37	30.28	42.03	0.05	725.34	7.3	13041.1
260	397.48	50.73	45.05	0.07	1265.28	21.61	24744.2
266	82.65	17.43	24.27	0.16	1e+09	24.17	26005.2
274	54.42	71.27	63.68	1.43	232.53	2.93	6315.68
275	72.32	43.89	49.94	0.34	861.08	7.76	13617.6
276	58.68	44.34	22.35	12.97	57.49	2.53	5548.62
283	55.32	40.26	32.42	1000	224.85	6.87	12486.18
288	36.62	17.27	32.01	0.11	788.41	3.81	7885.63
289	51.19	22.2	35.35	0.15	836812370.83	7.79	13646.93
298	66.65	21.85	12.09	0.13	57.81	4.16	8471.61
300	89.25	33.42	26.1	1000	314.41	11.97	18080.66
304	75.29	43.26	42.71	0.23	292.21	4.64	9246.28
305	44.37	39.2	34.99	2.65	207.53	4.87	9606.99
309	37.76	38.32	36.35	0.97	170.47	3.4	7173.11
310	54.31	43.13	61.61	0.18	2664.79	4.88	9631.44
312	41.87	38.47	67.84	0.13	777315252.73	2.85	6166.25
314	39.52	29.77	21.43	683.76	99.96	4.63	9230.94
320	202.6	33.36	24.75	0.45	445.95	16.13	21415.04
352	30.15	23.67	48.59	0.13	1e+09	2.42	5341.55
355	30.33	45.43	59.33	0.49	1059.14	3.19	6794.46
356	35.87	34.18	70.53	0.11	307086021.22	1.97	4453.33
367	238.78	62.46	108.64	0.02	1e+09	10.34	16508.09
370	60.3	24.14	2483.78	0		0.85	2037.71
373	90.74	17.1	12.91	0.37	181.81	11.99	18093.42
385	395.87	50.97	64.57	0.04	11678.45	39.26	31161.34
390	120.96	32.52	18.16	1000	152.44	8.38	14358.22
392	26.52	16.34	19.18	0.17	80.83	2.44	5387.43
393	103.54	32.01	67.37	0.04	1e+09	5.85	11083.87
400	259.14	130.34	146	0.15	4643.38	12.92	18919.57
404	43.98	32.03	17.94	4.37	51.26	2.74	5955.67
409	34.08	23.41	27.43	0.16	120.11	2.49	5478.12
418	43.17	56.79	103.21	0.12	1e+09	1.86	4219.97
422	80.86	43.16	30.22	0.11	105.79	2.87	6201.61
430	92.13	42.19	21.05	0.11	69.95	2.97	6388.8
433	56.3	66.97	70.19	0.52	395.28	3.39	7148.21
442	112.86	39.68	56.68	0.1	1e+09	13.28	19219.92
445	339.16	104.1	114.06	0.09	3482.47	15.67	21083.08
446	43.11	67.34	61.28	1.53	192.75	2.46	5419.43
461	26.42	28.28	14.7	1.04	23.65	1.48	3424.44
462	60.37	38.75	19.32	1.32	53.93	2.66	5798.54
463	34.86	25.57	13.44	0.23	27.62	1.8	4093.32
466	96.64	37.94	25.73	0.31	146.32	4.98	9788.2
469	86.87	64.32	60.92	0.56	430.64	5.19	10105.62
490	21.86	36.55	42.31	0.31	85.77	1.15	2698.81
491	28.18	31.22	15.63	0.45	21.95	1.26	2954.15
495	34.9	32.87	14.97	0.03	15.7	0.85	2033.73
500	90.92	46.66	65.03	0.14	1e+09	9.9	16050.04
504	25.87	25.65	58.01	0.13	98922188.87	1.6	3676.38
508	165.21	76.09	80.64	0.34	2115.51	14.09	19887.34
510	91.29	35.53	32.27	0.66	394.26	9.53	15653.06
517	83.21	58.31	73.59	0.09	515.08	3.27	6926.63
522	42.01	30.77	56.6	0.12	1e+09	3.25	6902.44
525	36.8	38.48	32.24	0.18	62.4	1.45	3356.23
527	51.69	71.05	85.68	0.16	288.74	1.7	3897.96
533	40.09	49.15	27.36	0.13	32.14	0.99	2358.35
537	46.47	56.28	95.54	0.13	1e+09	2.37	5238.95
540	27.19	20.22	29.24	0.4	131321531.17	6.03	11329.36
550	37.97	32.95	82.47	0.08	565912164.94	1.53	3536.76
551	89.59	23.28	15.17	0.63	133.74	8.01	13917.32
563	57.81	44.28	40.47	0.43	193.53	3.56	7453.68
570	58.4	34.11	36.54	0.18	237.25	3.97	8153.86
571	93.37	51.12	56.47	0.46	1552.1	12.02	18119.75
573	53.97	83.44	91.89	0.82	886.36	4.28	8665.75
591	71.73	52.42	63.39	0.19	700.78	4.71	9364
593	77.36	22.75	11.32	0.09	55.31	4.29	8688.42
602	63.08	22.96	11.62	0.66	55.69	4.48	8995.33
603	38.16	18.31	47.11	0.07	909786861.61	2.65	5784.53
604	259.36	48.79	69.7	0.04	1e+09	24.81	26300.27
611	38.69	68.26	46.13	4.64	69.67	1.41	3280.38
618	62.06	21.9	32.26	0.13	1836.29	9.11	15192.35
622	88.36	23.59	18.26	0.07	128.06	5.44	10481.07
624	42.8	21.25	10.7	1.49	38.45	3.4	7166.09
630	99.44	26.53	20.17	0.14	168.11	6.76	12332.08
631	163.13	30.73	39.25	0.04	945.72	11.32	17466.41
639	221.15	45.88	28.95	0.72	332.6	10.83	17001.15
640	281.6	48.63	39.18	1	932.89	21.64	24761.37
650	48.64	17.64	11.13	1000	82.49	7.38	13144.42
651	169.45	29.84	61.93	0.02	1e+09	10.56	16727.32
658	102.25	53.88	55.54	0.38	764.01	8.53	14540.21
662	94.62	30.06	47.67	0.05	1121.63	6.38	11817.33
668	25.61	42.41	79.78	0.18	882931033.54	1.37	3187.12
672	27.13	51.57	24.71	0.03	12.32	0.4	973.88
674	32.87	32.37	53.62	0.2	183353115.02	3.09	6612.17
679	39.49	19.96	38.23	0.11	603271668.16	4.32	8736.48
680	60.86	14.05	11	0.11	90.34	6.34	11769.37
681	60.72	20.99	27.27	0.32	1e+09	19.33	23475.22
683	44.44	27.56	50.4	0.11	597702015.64	3.89	8019.89
686	59.18	36.74	18.54	1.4	54.12	2.78	6028.74
687	71.59	37.8	53.3	0.14	2536.46	7.15	12850.67
688	34.72	20.93	22.52	0.41	175.42	4.64	9252.27
695	36.87	25.79	24.88	0.73	158.66	4.49	9007.41
709	46.87	24.7	31.69	0.45	1e+09	13.42	19338.86
715	23.81	33.68	36.68	0.48	108.44	1.75	4000.29
716	188.66	42.6	27.68	1000	348.41	12.56	18605.48
717	70.58	21.62	10.41	0.02	38.05	3.02	6481.96
721	73.71	33.35	53.12	0.1	1e+09	7.46	13237.66
724	68.48	57.93	68.32	0.32	1054.86	5.78	10978.47
725	44.71	29.34	21.15	81.66	110.66	5.13	10007.28
732	20.39	23.22	11.61	0.96	16.61	1.31	3051.89
736	50.89	28.5	17.19	2.16	67.41	3.69	7668.2
737	78.55	23.74	18.53	0.26	155.47	6.86	12471.94
744	40.23	40.54	28.21	9.9	82.49	2.78	6030.42
751	54	21.3	23.65	0.24	291.3	6.97	12610.73
753	44.65	17.76	30.44	0.13	439369581.64	7.05	12711.46
756	198.55	41.67	32.8	0.05	335.57	8.05	13965.27
758	56	66.16	52.35	1000	208.81	3.96	8131.42
776	308.68	64.63	95.64	0.03	1e+09	19.91	23815.69
778	129.29	31.66	47.04	0.06	3303.55	12.37	18435.27
779	38.25	24.65	44.9	0.09	382.31	2.27	5043.54
782	26.96	42	26.88	0.25	28.23	0.87	2079.5
786	18.41	23.44	31.41	0.43	169.07	2.02	4546.06
793	52.5	50.72	42.24	1.29	162.01	3.22	6848.42
794	44.66	55.28	69.69	0.54	1e+09	6.2	11569.02
797	47.71	41.68	46.49	0.91	945.56	8.05	13973.72
820	45.42	48.5	24.19	1.47	40.24	1.58	3628.17
831	40.57	35.34	47.79	0.31	1472.7	4.95	9731.5
835	33.76	27.07	20.27	0.69	61.92	2.56	5617.28
839	28.24	32.86	19.78	0.44	29.79	1.31	3051.87
841	39.21	21.01	38.2	0.13	961797234.67	4.56	9123.52
849	53.87	17.34	14.85	0.29	127.33	6.59	12106.28
855	286.19	93.66	133.65	0.04	1e+09	14.31	20062.07
856	53.25	29.45	14.69	0.89	46.2	2.96	6359.89
860	110.57	41.34	41.84	0.69	1062.63	16.31	21539.7
861	49.74	62.81	64.83	0.61	326.08	3.14	6695.81
871	34.47	39.26	48.6	0.81	147123665.05	7.38	13136.47
875	53.16	30.95	15.73	0.97	47.94	2.86	6190.49
882	29.3	19.5	28.98	0.33	727689770.81	6.18	11539.7
915	64.01	26.85	20.06	0.85	134.25	5.85	11074.68
922	57.85	21.63	29.16	0.14	561.06	6.99	12635.29
924	53.07	12.6	18.66	0.18	171367475.16	17.52	22351.75
942	24.49	26.77	13.75	0.52	19.89	1.3	3027
943	39.22	24.88	43.87	0.14	1e+09	4.13	8423.53
944	47.02	38.05	68.4	0.11	620422389.17	3.1	6623.12
962	225.65	30.89	26.6	0.2	724.17	21.93	24909.27
971	59.08	26.12	31.12	0.2	451.71	6.87	12474.06
975	73.89	20.77	27.66	0.09	487.79	7.59	13408.29
979	72.55	35.31	17.64	0.62	62.95	3.35	7075.3
992	22.71	51.62	49.76	0.33	55.83	0.77	1850.79
993	158.82	51.39	50.99	0.35	1106.62	14.74	20391.29
1008	74.08	37.48	22.59	0.08	69.01	2.56	5616.35
1024	80.26	40.32	29.49	1000	216.5	7.31	13045.58
