# Supplementary material for: Nanoscale clustering of mycobacterial ligands and DC-SIGN host receptors are key determinants for pathogen recognition
Source: Sci Adv. 2023 May 19;9(20):eadf9498. doi: 10.1126/sciadv.adf9498 (PMC10198640; doi:10.1126/sciadv.adf9498)
Supplement: Supplementary file 2 — Data S1 [file sciadv.adf9498_data_s1.zip › Figure raw data/Figure 3/Raw Rupture Force vs Force Loading Rate data/BCG/map-3-lr-5-data-2021.06.09-10.01.58.663.polymer-extension.tsv]

curve_index	rupture_force	rupture_length	contour_length	persistence_length	stretch_modulus	bond_stiffness	loading_rate
17	63.63	58.25	41.47	14.33	145.27	3.37	14236.91
25	61.17	58.54	44.48	1000	191.1	4.27	17300.62
27	64.53	38.72	42.6	0.24	389.18	5.15	20083.28
41	32.58	29.03	24.29	4.69	117.61	4.22	17130.67
46	223.46	90.52	73.89	1.42	792.65	9.74	31769.5
53	54.02	37.32	61.52	0.12	1e+09	4.46	17935.96
55	69.72	34.47	29.59	1.83	273.78	7.86	27484.53
70	49.5	62.69	50.14	0.13	75.27	1.15	5392.03
78	103.24	76.79	101.7	0.17	1e+09	8.29	28509.14
79	82.08	35.07	41.28	0.34	1956.53	14.39	40247.54
85	54.92	21.8	41.42	0.08	1e+09	5.6	21428.29
108	56.46	34.99	3844.07	0		0.55	2670.68
109	62.67	64.06	99.53	0.13	320229918.59	3.53	14803.08
113	62.47	63.21	58.48	16.86	557.29	8.36	28681.84
136	43.8	50.07	60.27	0.43	672.46	3.99	16363.47
139	88.78	43.59	71.73	0.08	1e+09	6.31	23448.02
141	90.31	39.58	50.59	0.16	1701.89	9.48	31194.46
153	65.07	51.02	78.64	0.13	393962750.86	4.71	18724.49
165	31.75	58.12	96.89	0.2	1e+09	1.64	7514.21
169	46.94	55.93	73.44	0.39	1e+09	5.36	20724.42
178	197.51	69.35	85.37	0.1	4786.71	14.85	40954.83
185	37.6	58.28	84.87	0.14	275.43	1.23	5742.92
237	27.46	63.27	92.99	0.37	1e+09	1.85	8389.38
259	64.39	65.18	119.04	0.08	1e+09	2.39	10571.26
260	61.89	35.08	16.61	0.06	37.46	1.94	8759.89
263	170.95	44.2	58.95	0.1	4732592.69	23.18	51073.14
267	47.13	30.59	34.18	0.15	168.44	2.92	12588.49
269	62.06	30.74	61.31	0.05	1123.7	3.05	13060.54
279	72.78	64.7	79.29	0.38	7859.36	8.67	29395.89
292	59.44	26.46	17.34	0.16	69.76	3.38	14249.23
299	46.62	54.71	39.44	1000	118.96	3	12878.42
300	36.77	35.73	22.52	0.56	45.37	1.77	8067.55
302	47.07	40.62	33.79	0.17	84.43	1.89	8581.81
304	66.48	29.78	15.58	1000	72.62	4.65	18536.65
308	75.45	28.21	32.77	0.06	221.93	3.97	16313.31
312	45.95	46.63	32.57	35.77	100.65	3.01	12912.01
320	42.21	20.78	21.1	0.12	98.52	3.08	13163.91
327	61.01	33.15	16.65	0.87	53.99	3.06	13086.11
332	53.24	68.23	114.33	0.12	948471250.79	2.31	10252.25
337	218.26	42.9	49.99	0.04	1034.12	11.27	34841.93
340	146.41	39.03	64.29	0.05	1e+09	11.59	35451.67
341	84.45	52.89	69.68	0.21	1e+09	10.06	32431.56
343	49.02	50.49	26.08	1000	52.1	1.99	8984.71
362	64.57	36.96	37.61	0.62	452.72	7.72	27121.7
368	90.58	37.5	54.51	0.12	1e+09	10.65	33630.42
371	64.76	40.77	35.61	2.34	284.86	6.77	24703.41
375	57.3	63.24	73.83	0.37	751.42	4.17	16976.41
378	62.3	38.39	53.02	0.22	1e+09	8.52	29040.12
382	90.16	119.63	113.45	2.34	724.67	4.99	19587.03
391	55.86	35.51	16.52	0.04	30.54	1.56	7182.55
392	66.27	21.56	16.6	0.07	86.58	4	16396.36
398	59.12	18.69	9.21	0.35	47.26	4.71	18724.91
417	34.47	29.03	14.5	1.39	30.01	1.95	8789.66
426	72.99	72.44	95.53	0.24	1e+09	6.32	23479.9
437	50.48	49.41	58.52	0.16	249.41	2.26	10060.67
457	106.29	75.56	58.99	1000	374.18	6.31	23445.75
459	55.75	42.22	35.33	1.21	175.21	4.15	16921.25
460	33.51	56.48	71.04	0.73	496397603.2	4.6	18377.45
462	87.82	51.13	82.79	0.08	1e+09	5.55	21271.61
465	139.93	33.54	31.12	0.12	426.76	9.93	32155.55
466	153.14	73.28	72.17	0.31	947.23	9.04	30226.63
467	123.97	54.66	40.39	53.45	338.94	8.25	28417.41
469	38.03	28	47.97	0.16	1e+09	3.81	15760.4
472	86.65	74.39	105.14	0.14	1e+09	5.64	21534.34
487	33.59	40.61	68.81	0.18	479221454.95	2.38	10539.2
505	43.96	21.02	14.57	2.2	80.54	5.05	19783.95
515	101.9	38.54	60.65	0.08	1e+09	9.22	30627.85
518	60.5	40.76	58.62	0.18	154117815.5	6.77	24705.92
524	106.38	78.39	39.62	1.04	98.96	2.39	10570.69
530	38.67	65.54	70.13	0.35	184.1	1.59	7294.33
534	44.86	35.95	18.56	1.77	42.69	2.18	9746.61
540	44.24	63.86	54.66	30.44	225.65	3.86	15921.34
553	158.59	55.76	46.07	0.35	458.77	8.33	28593.36
560	79.73	26.1	13.19	0.25	66.08	4.57	18292.34
573	97.42	61.3	38.18	1.11	138.59	3.39	14311.39
582	54.37	58.64	49.02	0.32	123.6	1.97	8910.46
584	141	53.45	38.81	1.17	309.05	7.33	26153.92
587	49.89	65.66	100.71	0.17	1e+09	2.85	12316.07
611	65.11	55.83	72.79	0.13	535.31	2.99	12854.54
633	89.67	26.02	29.78	0.09	394.07	7.44	26444.64
644	44.49	60.7	114.65	0.1	1e+09	1.65	7564.99
645	155.29	74.32	80.69	0.07	694.43	5.13	20038.24
655	61.68	32.17	52.56	0.11	1e+09	6.05	22725.01
669	126.92	138.39	137.29	0.54	968.88	4.8	19012.9
671	131.14	60.86	59.83	0.23	650.42	7.46	26479.22
683	51.79	64.56	112.56	0.11	289255061.05	2.16	9650.57
696	36.1	56.24	37.24	1000	70.04	1.87	8486.14
699	99.17	43.53	77.98	0.05	1e+09	5.76	21885.59
704	84.8	58.82	69.44	0.46	9276.94	13.54	38876.6
706	67.95	37.3	24.32	1.09	104.26	3.93	16172.91
708	94.72	22.93	17.55	0.16	167.78	7.78	27290.83
720	93.64	44.94	47.33	0.15	426.81	5.58	21382.68
757	51.9	31.17	14.42	0.02	23.52	1.32	6152.05
759	117.38	65.7	92.22	0.11	1e+09	8.85	29808.49
768	365.21	101.85	163.46	0.02	1e+09	11.85	35943.09
777	54.46	26.63	39.16	0.18	1e+09	8.7	29457.43
778	41.13	29.14	13.79	0.03	20.41	1.21	5669.23
783	67.08	69.76	118.24	0.09	1e+09	2.77	12018.23
794	46.65	62.04	75.36	0.71	1e+09	7	25314.94
796	81.07	73.93	121.23	0.08	1e+09	3.43	14429.64
805	64.35	54.95	71.91	0.29	1e+09	7.59	26802.73
813	137.53	40.28	54.12	0.11	1e+09	19.87	47586.25
815	40.54	37.65	21.47	1000	53.44	2.48	10919.03
831	212.63	71.98	50.57	1000	499.71	9.86	32006.86
837	157.76	39.89	40.15	0.16	809.5	13.3	38473.44
845	76.35	42.58	41.05	0.09	179.35	3	12882.4
848	55.69	42.75	54.19	0.42	1e+09	9.74	31763.47
853	31.63	38.45	49.87	0.62	681265447.77	5.54	21257.97
858	396.49	77.94	89.78	0.06	5611.28	25.69	53371.94
874	60.32	33.94	25.92	0.67	128.51	4.24	17198.17
876	185.54	77.77	65.83	0.89	712.95	9.4	31036.35
890	107.69	35.91	50.86	0.11	1e+09	14.41	40269.32
894	44	53.15	59.69	0.24	219.64	2.08	9317.17
915	52.82	71.48	50.93	1000	129.51	2.53	11107.25
943	104.63	77.7	92.88	0.31	7331.79	10.93	34181.76
948	99.7	34.59	15.79	0.02	53.92	2.9	12506.55
986	68.62	57	47.23	0.66	191.69	3.35	14160.73
993	57.02	75	116.04	0.14	1e+09	2.78	12057.82
1002	56.97	77.27	103.89	0.28	1e+09	4.28	17338.2
1004	89.76	49.54	60.32	0.36	1e+09	16.66	43555.95
1006	42.97	67.47	123.23	0.12	1e+09	1.54	7107.15
1012	86.91	75.29	74.92	1.08	792.34	7.16	25715.62
