# Supplementary material for: Nanoscale clustering of mycobacterial ligands and DC-SIGN host receptors are key determinants for pathogen recognition
Source: Sci Adv. 2023 May 19;9(20):eadf9498. doi: 10.1126/sciadv.adf9498 (PMC10198640; doi:10.1126/sciadv.adf9498)
Supplement: Supplementary file 2 — Data S1 [file sciadv.adf9498_data_s1.zip › Figure raw data/Figure 3/Raw Rupture Force vs Force Loading Rate data/BCG/map-4-lr-0.25-data-2021.06.09-11.55.30.430.polymer-extension.tsv]

curve_index	rupture_force	rupture_length	contour_length	persistence_length	stretch_modulus	bond_stiffness	loading_rate
4	21.39	28.34	22.46	1.39	47.78	1.76	401.62
9	98.06	42.2	25.12	5.29	135.37	5.23	1016.01
10	180.29	57.16	57.87	0.49	1881.86	20.79	2430.64
16	69.19	28.56	40.09	0.18	938944733.87	12.01	1811.02
32	62.77	52.18	31.9	1000	98.07	3.06	656.13
34	41.07	23.52	11.63	0.46	32.72	2.58	564.32
35	39.31	65.17	78.33	0.93	144544255.98	5.98	1125.8
44	24.24	15.75	12.43	0.25	35.82	2.21	493
46	87.08	37.79	70.81	0.05	1e+09	5.27	1023.19
61	33.1	16.2	18.91	0.2	131.02	3.88	800.61
65	24.92	36.65	59.53	0.28	312951307.73	2.18	486.62
74	106.82	39.42	54.12	0.13	1e+09	14.53	2023.35
75	34.56	43.64	35.07	4.04	104.67	2.64	576.81
83	21.78	22.76	11.4	0.13	13.58	1	237.29
84	196.42	106.27	109.42	0.32	1990.39	11.05	1721.47
85	27.7	10.51	9.76	0.12	43.97	3.13	668.68
86	171.47	72.92	52.48	1000	437.48	8.31	1427.91
87	91.75	66.74	75.6	0.26	1031.37	6.32	1173.61
88	21.21	11.91	6.62	0.17	15.87	1.99	449.57
107	18.38	17.3	7.74	0.09	9	0.97	230.44
111	25.18	12.9	5.56	0.03	10.37	1.52	350.5
114	32.48	32.71	53.19	0.21	295767648.65	3.17	675.89
140	170.14	79.81	103.29	0.12	540473470.97	14.49	2020.24
144	138.72	46.94	46.63	0.25	775.41	11.22	1737.54
146	97.4	32.31	25.78	0.22	207.12	6.53	1202.1
147	33.76	24.26	46.2	0.14	1e+09	3.08	658.38
151	41.31	29.45	49.6	0.15	377562021.64	4.1	836.98
152	145.76	37.62	25.74	1000	313.95	12.16	1825.27
165	17.94	13.68	1674.54	0		0.45	108.91
174	47.96	24.44	13.6	0.36	46	3.03	649.24
175	51.02	28.68	45.32	0.15	1e+09	6.13	1147.61
180	209.09	45.35	77.91	0.03	19966045.77	12.84	1884.97
191	30.45	23.47	38.01	0.23	431417816.65	4.19	851.68
202	15.38	18.01	9.08	1.2	12.6	1.27	295.93
215	53.81	22.64	20.63	1.27	244.56	9.27	1537.42
217	131.1	90.81	112.05	0.22	1e+09	12.34	1841.17
233	141.87	32.4	50.08	0.06	1e+09	16.05	2135.51
246	29.68	44.91	41.1	0.96	105.02	1.91	432.95
252	43.33	15.58	20.74	0.22	532.41	8.47	1446.63
260	20.5	42.48	21.56	2.29	18.34	0.8	191.07
307	131.07	28.34	35.57	0.04	590.71	8.48	1448.1
336	27.85	57.71	81.49	0.43	1e+09	2.34	518.79
337	21.17	61.19	28.92	0.2	13.18	0.4	96.74
338	19.46	37.89	18.72	2.19	16.5	0.83	197.81
352	54.02	16.72	8.52	0.15	40.81	4.21	855.88
357	12.26	28.5	49.19	0.32	136.81	0.72	173.89
379	18.54	14.97	16.09	0.28	49	1.91	432.78
386	58.18	24.05	16.59	0.36	86.46	4.47	898.16
388	19.08	18.74	24.79	0.46	195.8	2.87	620.01
419	41.33	22.14	36.69	0.15	3638.45	5.23	1016.75
502	26.27	17.65	13.79	0.22	37.44	2.09	468.12
504	27.12	21.44	39.23	0.18	109902962.01	3.05	653.32
529	41.74	32.77	23.48	0.44	66.08	2.37	524.63
531	18.41	19.86	22.01	0.33	58.8	1.61	370.46
541	243.74	35.19	39.29	0.04	1101.73	16.16	2143.19
554	59.74	12.88	9.24	0.32	95.37	8.7	1473.42
568	55.17	33.99	15.24	0.04	28.36	1.57	361.81
590	21.58	24.36	13.4	3.65	23.17	1.63	373.87
594	54.21	40.33	30.06	1000	156.62	5.18	1008.49
600	106.95	45.77	44.25	0.24	457.15	7.24	1296.14
615	54.6	22.34	12.59	0.32	53.74	3.82	789.04
649	91.99	58.28	74.31	0.24	1e+09	11.48	1761.81
650	136.77	34.64	61.56	0.04	1e+09	10.16	1632
651	133.53	103.7	120.6	0.15	1489.88	5.41	1044
663	44.46	32.37	39.5	0.47	1056.82	7.34	1308.91
671	124.32	42.15	33.47	1000	473.68	14.08	1987.38
675	63.88	17.8	9	0.97	57.74	6.06	1137.73
677	61.06	71.66	81.43	0.6	1289.7	5.72	1089.56
691	32.86	15.99	29.25	0.15	835572441.26	4.96	974.65
692	19.27	27.46	55.5	0.21	940130031.69	1.37	319.64
703	21.86	10.35	6.53	0.54	24.82	3.25	690.29
715	115.84	81.37	69	0.69	395.51	4.8	950.48
720	27.73	19.87	33.59	0.22	832675521.49	4.04	827.25
726	151.27	98.01	90.54	0.67	824.81	7.14	1283.84
728	54.29	97.7	135.08	0.25	1e+09	2.9	626.49
765	83.88	100.65	127.12	0.28	1e+09	6.34	1176.29
789	18.52	19.53	9.99	3.89	17.25	1.63	375.12
795	30.34	30.72	77.04	0.09	1e+09	1.31	305.56
797	33.4	34	64.18	0.14	868951259.68	2.21	493.38
810	41.18	111.82	104.38	1.48	204.76	1.48	342.88
813	24.37	24.61	22.56	0.99	81.96	2.7	587.23
831	62.72	19.56	28.43	0.12	1204.73	9.42	1553.88
833	16.63	48.17	41.53	1.72	47.54	0.9	214.56
834	22.69	69.54	46.56	1000	45.34	0.97	229.67
836	26.61	13.51	15.7	0.25	103.79	3.73	774.36
838	165.82	32.31	51.75	0.04	1e+09	17.05	2204.67
840	51.77	17.64	8.83	2.6	47.72	5.19	1010.78
843	82.98	30.26	15.72	0.09	64.47	3.59	750.73
847	39.04	22.11	32.13	0.27	1e+09	7.79	1365.36
852	17.55	25.55	26.52	0.62	65.03	1.56	360.27
874	25.45	22.41	11.56	0.33	19.74	1.5	347.26
898	14.28	28.33	55.21	0.3	110752909.33	1.06	250.97
902	14.62	18.43	9.96	4.12	14.92	1.4	325.81
923	67.05	51.23	47.55	0.16	175.23	2.63	575.57
954	16.01	12.65	6.31	0.11	9.08	1.18	277.96
963	63.58	22.26	37.37	0.1	1e+09	8.41	1440.06
