# Supplementary material for: Nanoscale clustering of mycobacterial ligands and DC-SIGN host receptors are key determinants for pathogen recognition
Source: Sci Adv. 2023 May 19;9(20):eadf9498. doi: 10.1126/sciadv.adf9498 (PMC10198640; doi:10.1126/sciadv.adf9498)
Supplement: Supplementary file 2 — Data S1 [file sciadv.adf9498_data_s1.zip › Figure raw data/Figure 3/Raw Rupture Force vs Force Loading Rate data/BCG/map-4-lr-0.5-data-2021.06.09-11.37.04.632.polymer-extension.tsv]

curve_index	rupture_force	rupture_length	contour_length	persistence_length	stretch_modulus	bond_stiffness	loading_rate
1	38.73	61	45.26	10.4	97.21	2.02	909.29
5	90.64	37.43	25.17	0.12	114.03	3.8	1571.19
14	22.59	25.94	11.88	0.18	13.35	0.98	463.3
21	12.11	16.02	36.45	0.27	710905747.14	1.19	556.75
22	39.25	23.85	27.22	0.51	383.99	6.7	2450.58
28	31.26	13.6	20.42	0.22	614.55	6.29	2339.73
38	24.3	17.22	12.66	0.15	27.14	1.65	756.5
49	41.24	15.29	27.05	0.13	907486049.68	7.02	2535.04
51	41.72	14.01	36.27	0.07	1e+09	3.75	1554.84
54	29.17	20.67	10.17	0.08	17.11	1.4	651.77
59	39.56	19.96	14.56	0.16	51.48	2.81	1217.64
61	30.42	16.73	25.37	0.26	1344.6	5.87	2221.82
62	153.27	52.45	36.49	997.86	348.44	9.52	3128.98
64	240.79	46.37	51.44	0.16	3736.98	32.08	5819.18
66	24.66	47.74	29.54	1000	39.59	1.33	621.41
72	190.36	29.23	29.44	0.09	798.6	17.91	4521.6
74	44.95	29.65	50.13	0.14	1e+09	4.39	1769.22
80	112.16	24	21.53	0.12	287.44	9.86	3202.46
90	38.47	22.57	44.71	0.11	1e+09	3.47	1459.23
94	135.15	48.1	55.53	0.18	1899.66	14.02	3965.43
109	60.53	12.35	6.09	0.18	45.39	6.69	2447.62
110	82.79	57.78	60.81	0.49	758.67	7.22	2586.97
135	71.58	33.02	34.71	0.31	427.65	7.49	2655.01
147	45.06	17.31	8.51	0.52	36.25	3.93	1615.67
160	28.28	17.38	8.72	0.43	22.06	2.27	1010.45
162	133.82	22.7	26.02	0.14	1275.26	23.24	5113.3
180	54.8	32.57	30.66	0.26	165.43	3.84	1586.16
183	17.73	22.15	4430.95	0		0.27	133.12
184	42.99	23.33	44.21	0.11	1e+09	4.12	1679.73
205	46.61	41.07	66.78	0.15	690446567.88	3.63	1512.38
212	73.79	75.02	55.67	0.97	157.8	2.51	1104.17
214	47.38	20.14	9.95	0.4	37.7	3.47	1456.23
232	125.24	36.52	58.1	0.06	24780.66	11.15	3462.01
234	69.09	15.84	12.68	0.13	117.41	7.19	2579.03
247	20.76	16.05	10.69	0.13	18.65	1.37	636.13
250	22	32.85	44.45	0.37	233.01	1.82	827.25
251	95.28	34.18	42.11	0.23	3124.31	16.17	4288.17
252	27.29	19.94	37.47	0.17	1e+09	3.11	1330.25
274	132.94	37.21	50.05	0.11	11490.78	18.24	4562.83
301	27.67	36.02	34.36	0.29	67.97	1.37	638.76
340	48.52	20.82	28.3	0.17	554.35	6.51	2399.57
359	30.03	19.29	35.84	0.16	1e+09	3.63	1514.24
386	29.28	19.07	9.45	0.34	21.82	2.06	926.17
399	63.41	49.7	42.2	0.45	172.36	3.24	1377.68
459	187.82	98.76	87.22	0.44	771.4	7.2	2581.86
467	24.68	24.45	12.57	0.87	21.22	1.54	711.41
474	56.08	17.93	19.82	0.08	149.82	4.65	1851.67
478	35.85	27.06	68.63	0.06	411.69	1.21	565.35
498	12.67	35.33	34.72	1.42	49.38	0.97	460.51
521	55.15	18.01	27.55	0.16	1e+09	11.57	3541.16
523	21.23	46.02	33.66	3.73	44.12	1.17	550.67
536	117.87	57.12	59.13	0.36	969.28	10	3230.55
541	23.21	14.27	7.11	0.5	17.78	2.24	998.98
557	28.3	19	16.96	0.58	76.5	3.37	1423.25
567	32.02	16.01	34.71	0.11	1e+09	3.43	1442.26
585	29.21	22.39	10.7	0.03	13.27	0.99	469.65
588	46.33	24.48	24.26	0.61	231.07	6.45	2382.1
608	121.18	40.19	46.91	0.11	863.28	9.15	3048.59
609	55.13	17.52	34.62	0.07	1971.62	5.51	2116.87
610	27.44	26.94	46.05	0.22	56644496.98	2.87	1240.58
611	43.82	34.18	31.29	0.46	137.95	3.25	1381.29
613	33.06	20.3	15.19	0.34	51.93	2.77	1200.72
633	40.97	22.93	11.63	1.5	37.21	3.02	1296.55
635	88.37	155.47	198.47	0.25	1e+09	4.11	1677.66
637	46.25	41.44	66.29	0.15	9534.13	3.58	1497.96
647	99.8	20.78	10.51	1.14	93.17	8.48	2896.4
652	28.51	44.16	69.04	0.2	480.55	1.53	707.7
663	26.43	12.66	7.96	4.96	38.9	4.59	1833.27
675	36.14	19.89	10.01	0.14	25.15	2.17	970.64
687	118.82	31.23	47.25	0.08	1e+09	14.84	4093.47
688	150.96	29.33	28.38	0.06	411.76	9.98	3226.19
689	95.91	23.84	22.02	0.23	319.43	10.64	3362.49
701	214.95	34.28	40.95	0.08	2727.31	26.28	5387.59
710	44.57	24.78	11.78	0.03	22.85	1.59	732.62
717	39	19.04	38.25	0.1	1e+09	4.06	1661.06
729	39.81	24.39	22.01	0.41	110.63	3.72	1546.04
748	46.42	37.46	24.03	1.34	67.53	2.57	1126.47
749	25.9	21.34	19.85	0.09	35.6	1.24	579.94
750	15.81	25.04	34.78	0.2	53.67	0.78	374.67
753	130.12	28.86	18.36	0.23	172.24	8.36	2868.31
771	19.99	29.49	38.76	0.9	1e+09	4.32	1745.73
793	64.91	32.46	37.01	0.22	442.59	6.23	2322.84
811	17.82	22.83	10.18	0.09	8.68	0.71	342.69
815	51.52	27.92	18.9	0.29	69.47	3.12	1332.45
818	42.34	15.24	9.59	0.13	41.35	3.56	1488.4
824	63.45	59.99	80.3	0.25	1e+09	6.25	2327.99
838	158.52	32.97	31.68	0.06	415.76	9.07	3030.36
847	25.25	13.15	6.56	1.06	21.01	2.96	1274.44
850	68.29	29.64	14.67	0.13	50.13	3.04	1302.14
864	97.85	22.18	23.71	0.13	436.84	11.21	3472.77
920	44.07	17.17	14.26	0.17	77.2	4.1	1673.95
921	51.76	35.12	31.07	1.11	195.79	5.03	1971.98
923	26.44	34.17	27.52	6.09	82.16	2.66	1159.19
929	24.86	11.79	1562.72	0		0.72	344.55
936	20.24	25.34	48.21	0.23	404814530.33	1.77	806.83
942	36.17	26.3	42.79	0.19	80423.5	4.37	1764.38
943	45.06	29.71	22.49	0.34	77.71	2.82	1223.28
964	153.45	28.47	50.42	0.04	1e+09	13.98	3959.23
965	186.38	57.16	78.25	0.08	1e+09	17.67	4490.68
1000	71.92	32.57	20.86	34.09	123.66	5.82	2207.99
1007	51.23	43.41	32.88	1000	157.82	4.77	1889.9
1022	40.95	37.67	60.88	0.17	1e+09	3.53	1478.63
