# Supplementary material for: Nanoscale clustering of mycobacterial ligands and DC-SIGN host receptors are key determinants for pathogen recognition
Source: Sci Adv. 2023 May 19;9(20):eadf9498. doi: 10.1126/sciadv.adf9498 (PMC10198640; doi:10.1126/sciadv.adf9498)
Supplement: Supplementary file 2 — Data S1 [file sciadv.adf9498_data_s1.zip › Figure raw data/Figure 3/Raw Rupture Force vs Force Loading Rate data/BCG/map-4-lr-10-data-2021.06.09-12.52.02.715.polymer-extension.tsv]

curve_index	rupture_force	rupture_length	contour_length	persistence_length	stretch_modulus	bond_stiffness	loading_rate
8	361.62	57.41	117.68	0.01	1e+09	12	72420.11
17	58.43	98.53	204.1	0.07	1e+09	1.11	10437.61
33	40.63	49.16	66.96	0.2	440.15	2.24	19923.72
35	60.47	51.88	54.4	0.33	332.27	3.75	31131.5
49	42.18	55.01	51.88	0.74	174.09	2.44	21520.7
63	43.63	33.45	23.93	7.62	96.23	3.79	31377.16
109	221.82	127.78	94.45	1.33	538.71	5.32	41213.76
132	227.54	117.35	140.93	0.16	1e+09	19.3	93828.69
135	94.94	49.52	93.87	0.05	1e+09	4.28	34689.42
140	110.34	35.63	73.11	0.04	1e+09	5.89	44523.58
148	109.77	82.54	111	0.14	1e+09	7.71	54237.79
152	253.83	87.96	90.02	0.21	2188.65	15.21	82982.78
162	117.38	31.73	43.8	0.06	962.23	8.36	57327.58
163	69.91	34.47	17.69	9.71	70.82	3.93	32309.24
165	64.11	72.97	86.87	0.52	3997.29	7.09	51087.38
172	222.41	51.67	50.77	0.38	1738.97	23.94	103596.73
181	367.92	87.3	108.87	0.03	3857.29	13.96	79111
183	29.56	55.07	36.75	1.63	45.88	1.12	10564.56
207	181.64	103.8	109.05	0.27	1870.89	9.81	63830.91
208	71.51	70.95	102.31	0.14	4466.43	3.94	32429.5
229	51.49	49.35	61.31	0.52	316284190.44	8.61	58503.63
232	69.07	67.49	67.33	2.53	872.06	8.72	59041.7
246	57.54	41.95	78.01	0.08	1e+09	3.19	27173.46
264	46.46	47.01	58.73	0.56	1e+09	7.93	55273.61
269	44.6	65.06	137.27	0.1		0.99	9389.56
271	76.14	123.49	149.67	0.16	643.12	1.92	17367.78
280	47.29	77.84	47.7	1000	74.28	1.55	14301.13
286	113.1	27.3	13.94	0.71	105.54	7.19	51597.05
303	26.62	65.53	107.1	0.26	1e+09	1.28	11967.07
307	47.37	43.07	45.3	0.06	88.25	1.26	11788.92
309	64.28	67.7	84.15	0.42	1e+09	7.82	54741.81
310	41.73	72.38	137.54	0.11	426094370.37	1.28	11968.62
314	47.02	66.48	55.76	3.74	175.05	2.75	23887.69
316	41.19	49.98	51.44	0.55	223.96	2.76	23981.88
330	220.93	139.47	133.68	0.86	1892.29	10.77	67743.04
342	185.48	53.33	41.53	0.33	448.89	9.35	61838.08
352	60	43.61	68.16	0.13	1e+09	4.89	38558.53
355	169.13	56.16	86.53	0.05	1e+09	11.14	69186.53
357	39.4	51.06	42.58	0.87	105.63	2.01	18126.88
401	65.58	36	26.49	17.56	168.57	6.13	45884.22
404	69.85	24.09	25.52	0.14	256.12	6.26	46627.3
413	70.88	56.63	95.08	0.09	1e+09	3.69	30674.24
423	205.78	94.85	145.81	0.04	1e+09	8.08	55998.12
434	98.01	61.25	68.47	0.45	2064.74	11.56	70781.18
437	165.78	65.67	73.48	0.2	2355.13	14.21	79915.75
463	47.36	22.25	11.2	39.1	46.87	4.14	33724.15
499	50.36	72.04	76.73	0.62	417.82	3.11	26539.1
504	40.79	55.35	41.28	1000	117.93	2.84	24548.45
540	45.04	32.45	16.92	1.89	43.82	2.46	21671
543	58.84	57.34	95.6	0.11	1e+09	3.08	26324.83
588	165.95	77.49	51.91	8.42	319.16	5.99	45118.76
593	74.13	58.95	61.94	0.51	638.89	6.04	45392.59
594	55.61	41.5	20.1	0.06	34.66	1.48	13656.32
654	215.75	64.61	161.2	0.01	1e+09	4.47	35896.47
683	200.06	122.23	119.56	0.37	1429.96	8.42	57632.09
684	284.31	84.2	85.13	0.16	2029.17	15.49	83804.88
692	150.14	61.35	34.44	2.72	180.51	5.09	39796.73
695	67.81	67.3	76.25	0.27	569.96	3.75	31115.9
775	103.65	31.87	16.14	4.55	101.5	6.15	45993.66
779	129.17	51.46	25.89	6.35	126.24	4.79	37970.52
781	125.73	86.79	64.32	1000	356.94	5.53	42428.68
784	148.05	45.7	69.67	0.06	1e+09	12.36	73695.41
798	104.73	62.82	32	0.07	78.87	2.17	19371.94
809	55.77	68.53	34.35	74.55	55.16	1.59	14657.03
819	162.25	55.55	62.51	0.1	1121.64	9.52	62583.05
827	173.13	90.23	45.9	1000	178.8	3.89	32072.62
828	62.19	26.53	33.07	0.23	864.35	9.1	60716.98
834	29.69	58.72	68.66	0.45	221.27	1.58	14543.79
840	60.27	39.26	65.97	0.1	1e+09	4.51	36183.73
844	85.86	116.63	94.58	8.36	316.75	3.13	26724.76
871	50.66	59.55	27.29	0.02	23.77	0.71	6856.36
913	67.21	72.59	58.87	24.46	260.34	4.22	34267.37
917	68.59	55.02	52.76	0.87	393.81	5.42	41788.59
933	55.36	51.83	87.18	0.11	87467010.21	3.13	26731.08
934	56.47	62.71	81.63	0.34	1e+09	5.97	44985.36
946	186.18	61.69	44.14	1000	465.68	10.52	66744.32
949	37.9	54.34	100.99	0.13	129306953.69	1.62	14921.88
960	135.57	32.97	43.77	0.12	629765722.16	25.09	105700.72
990	89.67	36.63	51.84	0.1	1757.39	7.75	54394.65
992	283.41	66.09	91.13	0.05	1e+09	22.64	101077.61
1005	315.76	51.13	27.7	1000	372.65	13.44	77412
1010	36.33	39.91	72.25	0.14	312395291.45	2.25	20009.35
