# Supplementary material for: Nanoscale clustering of mycobacterial ligands and DC-SIGN host receptors are key determinants for pathogen recognition
Source: Sci Adv. 2023 May 19;9(20):eadf9498. doi: 10.1126/sciadv.adf9498 (PMC10198640; doi:10.1126/sciadv.adf9498)
Supplement: Supplementary file 2 — Data S1 [file sciadv.adf9498_data_s1.zip › Figure raw data/Figure 3/Raw Rupture Force vs Force Loading Rate data/BCG/map-4-lr-1-data-2021.06.09-11.23.31.977.polymer-extension.tsv]

curve_index	rupture_force	rupture_length	contour_length	persistence_length	stretch_modulus	bond_stiffness	loading_rate
3	19.58	17.99	8.94	2.62	16.97	1.79	1628.84
5	35.9	24.67	52.21	0.1	667645139.25	2.61	2281.3
9	50.25	18.33	14.58	0.29	95.74	5.23	4066.16
12	259.42	81.5	102.45	0.09	1e+09	24.76	10510.26
17	20.16	28.1	32.57	0.23	61.16	1.1	1037.06
21	21.35	39.98	48.36	0.56	176.37	1.65	1509.88
22	32.13	30.16	32.84	0.64	225.26	3.84	3172.92
26	174.56	33.8	26.81	0.07	320.78	9.49	6244.28
27	54.45	44.25	22.26	5.43	52	2.27	2020.87
33	30.74	25.69	11.89	0.04	14.89	1.03	972.63
36	31.17	25.92	12.88	1.46	26.81	1.95	1765.55
37	114.18	30.31	27.69	0.59	524.72	14.77	8165.74
67	18.31	19.64	9.74	0.08	9.75	0.81	780.05
73	32.71	19.24	10.08	0.33	26.83	2.36	2090.16
78	23.86	38.09	26.58	1000	54.28	2.03	1824.3
84	34.65	11.1	6.98	0.43	40.64	5.04	3951.63
89	90.19	40.49	42.65	0.23	522.83	7.44	5287.58
99	55.28	39.72	58.64	0.15	2046.33	4.67	3720.34
104	41.47	33.02	19.91	0.32	44.3	1.94	1751.08
117	18.93	30.55	47.58	0.42	710092997.88	2.22	1981.91
125	15.77	14.45	19.8	0.54	203.55	3.17	2699.64
142	46.92	24.57	30.17	0.08	138.02	2.58	2260.03
149	113.32	41.61	57.56	0.12	1e+09	14.21	7991
156	24.89	22.19	28.17	0.92	1e+09	8.32	5716.37
158	20.1	31.72	48.63	0.42	1e+09	2.38	2103.02
165	43.65	22.99	24.14	0.37	212.36	5.44	4193.01
188	46.11	32.49	29.88	1.13	202.16	5.17	4030.89
192	297.7	82.25	85.51	0.15	2622.66	18.39	9163.58
197	30.85	22.57	11.14	0.97	25.49	2.13	1903.6
198	26.27	47.65	44.73	0.62	83.22	1.33	1241.31
199	21.28	28.71	33.55	1.27	422.26	4.29	3474.97
201	21.2	49.93	22.46	0.02	7.2	0.25	244.74
210	30.13	34.36	17.34	16.52	29.32	1.65	1517.47
224	24.96	22.1	15.48	1000	57.5	3.69	3067.37
229	32.4	11.91	17.46	0.31	1e+09	11.68	7122.39
230	23.88	41.1	52.82	0.52	365.52	2.16	1934.69
237	62.62	41.41	45.54	0.51	707.28	7.72	5425.77
241	246.01	124.36	104.52	1000	1282.44	12.2	7315.85
243	31.46	17.73	16.18	0.69	100.5	4.61	3681.04
244	96.51	22.85	16.01	0.17	143.03	7.55	5339.97
247	17.55	27.52	29.08	8.45	594.42	8.48	5790.95
250	54.38	20.22	10.02	0.26	42.21	3.81	3155.66
256	60.93	25.34	16.23	0.74	85.54	4.77	3779.45
260	171.01	26.64	13.34	0.12	140.33	9.65	6311.98
274	91.01	19.67	13.6	0.07	105.59	6.26	4659.45
277	92.3	55.6	35.81	0.57	133.32	3.38	2853.84
285	101.1	30.88	45.16	0.1	1e+09	14.15	7974.3
302	12.76	31.75	45.68	0.87	1e+09	1.83	1665.42
305	101.39	20.63	16.89	0.14	206.54	9.6	6291.11
306	23.22	27.55	19.93	1000	59.69	2.97	2554.45
315	35.77	52.51	56.3	2.62	953.7	7.07	5096.15
316	92.7	59.93	80.58	0.17	1e+09	8.98	6019.49
317	112.49	47.46	23.92	0.65	102.03	4.05	3313.06
347	29.84	14.91	17.69	0.83	631.62	11.29	6976.37
349	46.8	25.42	25.14	0.6	231.85	6.26	4662.99
351	28.5	17.42	9.45	0.22	22.86	2.08	1870.46
355	27.32	28.26	52.95	0.17	84596777.29	2.21	1974.21
359	23.98	43.15	43.93	9.37	481.41	6.53	4808.26
368	47.87	29.17	35.49	0.26	435.74	5.31	4116.11
373	35.05	23.54	18.6	1.6	87.29	4.02	3292.55
374	196.47	80.3	52.42	1.05	326.18	5.88	4447.31
380	108.94	23.55	20.11	0.35	324.48	12.96	7580.8
381	38.77	63.83	92.54	0.28	1e+09	2.7	2353.24
387	84.43	63.65	54.37	0.24	213.73	3.06	2622.3
392	173.36	45.15	34.73	0.72	443.13	11.43	7030.06
396	35.82	19.62	9.9	0.66	30.1	2.79	2423.69
400	33.18	32.49	34.88	0.6	208.66	3.49	2928.44
404	164.33	69.59	68.32	0.35	1074.22	10.92	6834.66
408	24.87	18.33	28.31	0.3	1293.51	4.28	3468.19
415	20.26	25.87	26.8	1.01	106.77	2.5	2201.49
417	12.81	33.65	52.49	0.62	395843582.79	1.36	1266.37
442	15.02	25.91	47.21	0.34	1e+09	1.41	1309.11
450	37.47	22.3	11.24	1000	37.88	3.36	2838.86
454	44.66	28.79	46.14	0.13	1193.75	3.97	3258.08
457	26.07	22.87	11.5	31.76	25.46	2.18	1944.89
460	20.21	11.53	11.53	0.82	81.19	4.7	3736.48
463	38.27	15.27	26.78	0.15	1e+09	6.65	4876.18
464	15.81	17.16	8.95	2.26	14.54	1.51	1391.98
469	29.23	33.44	20.01	24.32	41.23	2.01	1807.49
475	32.73	50.54	70.66	0.39	1e+09	3.25	2761.82
476	27.43	27.03	23.04	0.62	65.58	2.2	1964.43
489	34.35	42.65	26.38	10.28	51.23	1.87	1693.52
493	23.16	14.11	7.79	0.43	20.41	2.3	2039.33
494	22.31	58.59	119.85	0.22		0.58	564.72
496	64.37	18.13	13.87	0.52	133.4	8.15	5633.14
502	56.68	40.28	64.87	0.13	821148207.63	4.61	3680.67
507	57.48	30.16	23.28	1000	191.59	8.17	5646.56
513	26.33	37.08	18.73	1.56	23.13	1.15	1086.02
515	70.12	34.3	27.28	0.47	161.96	4.93	3884.32
517	152.24	35.56	50.8	0.06	6024.73	15.95	8514.25
527	316.72	95.2	117.85	0.07	11734.07	19.67	9470.86
528	48.19	52.18	104.23	0.11		1.48	1370.31
529	20.79	37.64	30.33	1000	83.72	2.72	2368.86
530	58.77	42.55	68.05	0.12	1e+09	4.61	3681.33
533	187.58	26.51	19.28	0.03	237.16	9.74	6350.81
534	18.49	20.31	9.39	0.14	10.26	0.93	882.16
537	19.2	20.85	19.91	0.6	55.6	1.95	1762.93
542	240.34	40.86	44.53	0.1	1870.36	23.06	10191.82
561	31.54	43.38	22.13	1.38	28.3	1.2	1122.8
564	77.33	23.48	15.52	0.27	105.19	5.89	4451.32
566	22.06	21.86	13.44	0.14	18.2	1.09	1028.47
567	102.81	35.46	47.49	0.16	1e+09	17.08	8827
574	75.18	82.61	101.47	0.4	907521658.71	7.97	5549.68
583	291.06	38.08	20.75	3.37	335.44	15.87	8491.42
586	72.8	23.72	34.73	0.13	5372.32	11.72	7138.2
589	30.9	13.16	23.78	0.13	503.5	4.12	3361.65
597	26.87	23.92	26.84	2.81	3349.94	15.09	8261.78
599	47.65	60.21	73.76	0.64	998273078.11	7.03	5075.98
616	35.25	19.75	30.95	0.17	711.25	4.46	3585.37
623	70.47	52.04	26.33	1000	71.92	2.73	2371.86
625	29.62	14.89	10.1	1.25	46.22	4.05	3315.1
630	126.7	87.77	80.93	0.82	688.5	6.7	4900.02
631	20.94	13.79	13.59	1.33	101.2	5.09	3978.81
633	148.85	44.89	44.08	0.27	841.28	13.18	7655.11
648	84.28	22.94	20.36	0.34	267.21	10.1	6503.53
652	32.14	29.9	54.72	0.16	125885312.37	2.59	2267.82
656	58.29	27.94	67.15	0.05	1e+09	2.97	2557.23
664	158.2	45.37	36.93	1.83	549.09	13.47	7753.06
682	21.9	17.25	11	1000	38.05	3.44	2894.9
685	25.91	15.95	24.27	0.33	8277.46	6.06	4549.46
689	35.74	23.5	18.09	3.05	90.32	4.45	3575.39
707	26.37	18.72	13.13	3.33	49.43	3.42	2878.53
710	45.42	45.52	38.66	18.33	213.76	5.11	3990.61
713	32.54	34.22	32.21	0.66	115.47	2.58	2260.52
718	80.93	35.47	45.82	0.16	1455.54	9	6027.01
721	165.74	45.8	71.43	0.05	1e+09	12.93	7571.98
748	22.58	68.27	114.72	0.15	149.76	0.46	448.01
752	39.45	13.44	21.14	0.2	814358158.49	10.24	6560.49
753	19.15	18.15	38.19	0.2	781296745.02	1.91	1730.5
755	332.6	62.59	88.81	0.04	1e+09	25.37	10618.86
758	181.74	42.07	24.63	2.02	238.76	9.37	6192.08
763	62.9	17.74	30.56	0.09	3513.79	8.7	5894.25
769	66.55	27.5	21.88	1.14	178.15	7.04	5083.68
785	53.12	36.48	18.28	15.55	51.54	2.77	2406.51
790	62.2	36.91	44.21	0.61	538814709.79	17.05	8817.89
793	31.37	12.74	17.49	0.44	266354973.44	13.2	7662.02
796	20.08	48.35	28.99	1000	29.76	1.02	967.1
797	33.25	45.45	50.17	0.94	381.42	3.73	3096.18
814	121.08	46.26	29.99	1000	221.98	7.38	5256.92
815	35.62	19.24	9.52	0.61	28.76	2.78	2412.18
821	33.8	15.25	31.44	0.11	1e+09	4.18	3398.71
828	231.73	64.78	110.83	0.03	1e+09	10.06	6488.7
831	166.54	43.82	25.34	1000	227.63	8.97	6013.92
832	68.17	13.74	9.33	1000	142.9	15.26	8314.03
838	103.64	60.36	49.78	48.74	456.83	8.9	5982.76
839	20.9	41.22	29.48	68.96	49.15	1.62	1485.12
845	56.3	23.6	15.02	0.34	70.01	4.07	3329.35
847	120.47	18.37	9.18	0.13	95.87	9.49	6244.56
858	140.74	22.2	12	0.09	124.81	9.26	6144.33
871	52.04	60.42	81.5	0.3	1e+09	4.94	3886.17
875	33.82	24.46	32.13	0.34	574.92	5.07	3968.51
879	28.82	22.79	32.08	0.43	155394382.73	6.21	4634
884	28.76	28.38	17	1000	42.58	2.49	2193.7
886	149.5	52.49	40.43	1.82	415.46	9.47	6235.32
887	100.84	26.36	32.15	0.13	1026.4	13.21	7664.16
891	96.18	26.71	24.52	0.2	297.87	8.92	5993.1
892	34.46	22.83	38.05	0.19	501385042.39	4.53	3628.37
894	38.34	72.04	56.73	1.88	98.52	1.51	1390.93
900	303.87	55.08	43.15	1000	1091.3	25.21	10590.85
905	52.48	33.68	71.1	0.07	1e+09	2.8	2431.46
924	215.77	42.37	29.1	1000	470.96	16.15	8569.57
927	23.82	44.79	276.08	0.05		0.27	269.28
934	173.91	51.91	37.36	1000	443.91	11.84	7184.99
936	35.59	18.95	22.22	0.61	506.46	8.95	6005.28
937	250.65	33.43	20.07	23.01	369.25	18.22	9119.92
950	153.94	89.13	86.79	0.39	979.66	7.98	5553.7
960	37.88	30.1	35.35	0.3	252.67	3.58	2994.21
969	37.61	26.92	12.46	0.06	20.51	1.39	1293.23
976	26.21	20.6	10.51	0.53	21.27	1.82	1656.15
985	36	36.4	18.5	7.73	35	1.84	1669.74
992	65.95	34.97	45.84	0.28	1e+09	12.14	7291.42
999	165.9	85.38	139.64	0.04	1e+09	6.11	4580.94
1006	29	20.53	9.2	0.09	15.69	1.46	1354.2
1009	116.28	37.07	42.41	0.09	623.4	8	5561.55
1014	61.07	20.2	13.75	0.32	87.57	5.47	4209.86
1018	32.86	16.71	14.78	0.87	102.72	5.36	4144.07
1022	36.66	11.51	5.23	0.02	14.42	2.18	1947.13
