# Supplementary material for: Nanoscale clustering of mycobacterial ligands and DC-SIGN host receptors are key determinants for pathogen recognition
Source: Sci Adv. 2023 May 19;9(20):eadf9498. doi: 10.1126/sciadv.adf9498 (PMC10198640; doi:10.1126/sciadv.adf9498)
Supplement: Supplementary file 2 — Data S1 [file sciadv.adf9498_data_s1.zip › Figure raw data/Figure 3/Raw Rupture Force vs Force Loading Rate data/BCG/map-4-lr-2.5-data-2021.06.09-12.27.14.331.polymer-extension.tsv]

curve_index	rupture_force	rupture_length	contour_length	persistence_length	stretch_modulus	bond_stiffness	loading_rate
1	48.91	14.08	15.47	0.12	148.61	5.87	11099.89
5	27.51	17.28	8.15	0.06	14.3	1.45	3363.97
7	134.89	90.36	75.85	1000	695.14	9.1	15183.64
8	240.54	60.3	61.94	0.07	1061.88	11	17162.08
16	30.19	47.12	43.98	1.09	121.56	2.04	4583.93
17	141.68	42.5	45.36	0.21	1142.2	14.35	20093.03
22	68.63	95.93	98.47	0.55	494.43	3.15	6720.81
45	29.16	41.85	69.44	0.22	49795303.02	2.11	4735.73
59	168.45	43.9	39.87	0.22	630.56	12.06	18161.16
73	54.8	25.44	37.72	0.13	979.89	5.89	11134.09
74	22.42	34.42	109.35	0.1	554667612.8	0.6	1448.88
81	118.76	30.77	33.54	0.57	2934.91	34.74	29927.19
84	54.95	65.34	47.67	1000	146.61	3.06	6547.65
87	53.36	19.34	19.35	0.24	188.48	6.49	11969.64
98	23.4	22.63	192.54	0.03		0.47	1143.19
99	39.16	17.83	28.5	0.19	1e+09	7.34	13083.09
106	120.94	45.79	60.32	0.06	906.87	6.26	11651.93
107	38.23	22.36	11.93	1000	43.49	3.63	7576.1
111	61.18	48.36	49.74	1.06	622.13	7.63	13449.11
113	56.39	26.19	33.35	0.4	1e+09	15.74	21134.16
116	74.36	61.82	87.45	0.16	1e+09	5.8	11007.49
117	77.07	61.77	56.06	2.38	435.67	6.41	11865.84
124	69.94	60.04	62.66	0.82	758.73	7.02	12671.52
125	34.1	29.18	44.88	0.25	1e+09	4.34	8774.26
150	68.84	29.71	19.55	4.48	119.25	5.81	11017.3
173	40.36	48.32	67.88	0.31	1e+09	4.13	8416.34
177	62.81	19.99	41.65	0.06	1e+09	5.8	11006.14
179	350.96	102.99	138.75	0.04	1e+09	19.63	23651.69
182	39.99	35.54	38.81	0.49	274.96	3.96	8134.27
190	127.31	29.95	26.74	0.06	267.28	7.28	13006.73
195	71.21	46.35	41.68	0.23	195.89	3.49	7327.97
203	173.26	61.4	85.55	0.07	1e+09	14.35	20089.1
206	34.92	48.12	53.43	0.9	428.54	3.8	7867.8
210	41.72	28.47	33.25	0.1	116.99	2.07	4644.24
223	67.75	25.63	18.75	0.17	102.02	4.45	8940.08
248	56.66	53.28	28.05	1000	62.68	2.23	4967.66
270	41.32	49.49	52.86	0.44	236.44	2.66	5801.87
271	45.05	46.38	107.52	0.07	1e+09	1.47	3409.52
291	44.26	45.35	65.96	0.21	2051.47	3.56	7442.13
293	43.09	29.39	40.73	0.31	1e+09	7.6	13413.47
296	43.99	47.81	32.16	0.48	62.16	1.67	3829.54
309	172.09	81.34	62.91	1000	582.48	9.22	15318.51
310	42.43	19.79	10.96	1000	52.36	4.76	9442.84
333	40.39	88.84	85.91	1.59	251.57	2.1	4710.79
340	20.91	65.03	69.54	9.15	2477.79	6.67	12207.69
359	143.93	48.82	62.26	0.12	4398.51	14.73	20381.17
362	45.64	16.87	12.19	0.17	61.45	4.06	8301.19
363	58.86	17.03	22.04	0.34	1e+09	23.52	25701.54
388	28	13.7	6.86	0.9	23.32	3.14	6694.72
400	53.82	49.27	70.23	0.21	1e+09	5.14	10022.89
419	39.94	39	39.79	0.3	145.45	2.38	5263.73
420	48.56	43.62	56.44	0.41	1e+09	7.57	13384.11
438	17.9	64.57	12914.68	0		0.09	232.77
452	39.28	42.95	52.52	0.79	778501765.75	8.22	14166.97
482	32.03	29.33	15.9	1000	37.66	2.36	5226.06
505	75.84	50.6	60.63	0.27	1289.2	7.32	13064.15
506	154.33	93.87	111.85	0.21	7955.75	12.61	18646.19
509	37.01	63.23	43.13	4.61	68.07	1.47	3408.33
528	18.87	19.23	26.03	0.58	418.55	3.66	7615.12
534	108.81	48.53	78.91	0.06	1e+09	7.16	12862.44
562	37.55	42.26	57.29	0.4	803686677.56	5	9812.6
570	28.34	25.93	13.66	1000	31.35	2.29	5082.84
587	31.54	51.44	27.25	1000	35.32	1.29	3016.35
591	34.88	34.71	58.26	0.18	1e+09	2.96	6372.3
595	38.5	32.01	16.34	24.9	38.8	2.34	5178.43
598	63.17	75.35	85.93	0.22	423.34	2.58	5643.05
603	194.1	67.42	111.86	0.03	392177.88	8.7	14733.66
631	33.18	58.51	120.54	0.12	1e+09	1.07	2526.5
636	80.24	58.65	64.76	0.18	469.2	4.08	8336.37
655	29.66	68.33	50.11	12.35	71.19	1.34	3111.61
665	35.79	63.32	67.82	0.25	130.77	1.19	2791.48
682	50.98	65.2	107.6	0.13	25520.03	2.37	5242.33
684	55.45	30.17	56.09	0.09	1e+09	4.28	8666.82
686	42.68	35.72	48.6	0.34	1e+09	6.63	12156.89
691	12.29	39	26.05	1000	24.28	0.92	2198.33
695	59.19	55.16	51.82	0.69	264.78	3.77	7809.9
704	32.73	20.42	19.31	0.39	95.79	3.5	7345.81
713	165.33	35.34	36.71	0.16	1026.04	17.3	22208.28
716	53.09	34.16	17.15	130	52.89	3.06	6560.68
721	212.77	42.5	65	0.04	18769.27	17.22	22159.64
746	88.02	40.34	68.95	0.07	218172673.13	6.15	11507.12
748	94.2	41.06	63.32	0.09	1e+09	8.46	14456.9
753	76.63	47.57	47.71	0.15	261.31	3.64	7587.82
754	31.08	61.15	59.34	0.16	64.24	0.74	1771.44
773	23.61	50.06	52.94	1.36	189.13	2.08	4667.84
780	31.94	28.08	14.25	1.49	28.56	1.88	4262.84
781	27.77	16.34	10.59	1000	50.57	4.75	9422.85
782	111.27	87.09	88.1	0.3	672.29	4.97	9770.88
793	56.58	57.7	54.39	1.14	302.23	4.15	8461.34
810	48.62	32.11	26.18	0.12	74.98	2.16	4831.63
823	37.46	24.42	32.22	0.47	1e+09	9.61	15737
836	108.71	28.32	39.37	0.12	1e+09	19.67	23677.9
841	91.75	47.74	46.45	0.19	337.7	5.02	9841.31
846	65.88	31.15	42.25	0.23	1e+09	11.87	17987.69
847	122.99	124.37	128.03	0.36	988.93	4.78	9474.99
858	34.41	61.22	54.44	0.56	96.57	1.34	3118.53
864	95.71	43.07	75.24	0.06	1e+09	5.95	11219.51
874	160.73	69.85	109.1	0.05	864016870.91	8.19	14137.77
885	87.14	60.09	57.97	0.36	401.24	4.89	9642.69
892	167.62	33.61	50.21	0.06	1e+09	20.19	23974.57
900	28.01	26.65	13.27	1	23.33	1.63	3737.23
905	110.26	96.55	85.89	10.94	719.46	7.65	13475.88
917	114.84	59.01	45.88	0.35	257.02	4.75	9421.74
940	52.9	21.15	11.36	1000	61.09	5.36	10362.41
945	67.2	48.22	62.56	0.29	634626.54	9.36	15472.87
946	168.96	110.94	121.51	0.34	3673.03	12.36	18431.21
952	38.56	61.97	41.87	3.43	67.85	1.5	3473.63
972	66.66	28.24	42.44	0.11	2032.89	7.26	12985.33
985	125.42	40.9	56.3	0.06	1167.63	7.48	13264.49
995	103.98	36.82	47.81	0.06	580.2	5.67	10811.63
1013	149.41	65.28	83.06	0.15	922748770.91	16.81	21880.3
1014	62.96	33.64	94.18	0.04	1e+09	2.08	4668.26
1021	88.5	29.52	24.69	0.13	179.34	5.58	10685.49
