# Supplementary material for: Nanoscale clustering of mycobacterial ligands and DC-SIGN host receptors are key determinants for pathogen recognition
Source: Sci Adv. 2023 May 19;9(20):eadf9498. doi: 10.1126/sciadv.adf9498 (PMC10198640; doi:10.1126/sciadv.adf9498)
Supplement: Supplementary file 2 — Data S1 [file sciadv.adf9498_data_s1.zip › Figure raw data/Figure 3/Raw Rupture Force vs Force Loading Rate data/BCG/map-4-lr-5-data-2021.06.09-12.40.13.759.polymer-extension.tsv]

curve_index	rupture_force	rupture_length	contour_length	persistence_length	stretch_modulus	bond_stiffness	loading_rate
1	79	61.48	70.14	0.54	2489.01	10.3	32936.25
2	71.01	58.64	35.83	0.25	80.96	1.99	8958.45
3	75.06	70.77	61.95	1000	513.97	8.19	28277.52
21	80.99	27.62	44.84	0.09	1e+09	9.41	31053.27
40	41.26	15.78	7.79	0.78	34.22	4.09	16710.65
42	49.62	30.17	25.4	1000	257.77	10.03	32372.43
49	28.34	54.3	34.36	124.42	47.43	1.36	6332.33
51	239.11	114.05	93.97	0.5	779.88	7.21	25836.89
52	38.57	66.72	68.19	2.4	460.16	4.14	16885.69
55	314.22	41.2	40.16	0.07	1310.36	22.57	50476.34
56	289.96	31.93	24.23	0.04	476.05	15.85	42432.31
61	59.63	108.55	90.22	17.49	254.21	2.64	11536.29
72	70.35	64.64	48.99	1000	217.59	4.42	17779.91
99	56.1	21.11	15.35	32.5	140.66	8.9	29909.68
108	132.96	38.1	43.39	0.05	501.54	6.68	24457.63
113	57.65	46.84	52.99	0.36	544.49	5.02	19676.96
143	57.68	29.1	37.21	0.17	558.64	5.87	22217.58
144	78.36	86	69.67	0.23	164.72	1.89	8546.95
147	87.79	28.91	17.37	1000	131.47	7.55	26707.56
173	34.22	46.06	26.19	2.64	39.54	1.42	6596.2
181	136.89	26.59	14.05	0.17	124.33	8.08	28018.65
206	149.01	56.83	89.32	0.05	683355496.68	9.17	30531.38
220	58.27	64.87	72.14	0.44	585.11	4.04	16555.15
225	50.42	28.3	13.68	0.14	34.77	2.25	10003.59
230	46.9	39.64	52.07	0.39	1e+09	7.55	26705.17
237	61.02	20.16	35.56	0.09	1e+09	7.93	27639
240	34.95	40.31	46.37	0.39	241.07	2.66	11626.34
249	47.6	79.94	49.61	1000	77.28	1.55	7152.02
265	60.95	75.72	102.89	0.24	1e+09	4.49	18010.84
267	162.92	39.15	30.74	0.22	367.93	10.05	32409.05
274	150.04	54.6	56.83	0.07	545.95	6.11	22900.6
280	33.41	51.73	131.21	0.08	1e+09	0.84	4018.61
293	42.09	40.29	43.93	0.19	151.89	2.1	9403.17
298	46.54	60.79	30.6	0.29	36.81	1.08	5116.92
313	100.56	41.61	67.82	0.07	1e+09	7.67	27014.42
318	102.18	153.15	150.48	0.34	540.11	2.47	10877.89
324	39.6	43.79	20.41	0.14	25.08	1.08	5100.17
331	69.32	45.99	25.2	712.51	83.62	3.31	14005.17
354	144.87	50.82	66.23	0.13	1e+09	18.8	46321.4
365	81.71	29.64	42.3	0.08	789.11	6.33	23509.86
375	177.98	153.29	144.56	1.46	1442.67	7.95	27696.9
406	30.97	33.17	23.3	1.01	51.2	1.91	8646.84
411	62.59	80.79	84.93	0.33	357.33	2.57	11252.01
418	31.9	53.18	110.45	0.12	1e+09	1.11	5250.06
423	183.45	85.64	76.24	0.61	837.22	9.01	30169.56
426	53.55	38	48.53	0.41	1e+09	10.17	32665.25
428	46.11	76.26	68.87	12.88	309.8	3.95	16225.37
440	60.82	99.32	76.51	0.65	132.24	1.47	6801.16
456	58.69	57.14	101.68	0.09	1e+09	2.64	11516.2
460	33.28	37.86	43.16	1.64	2278.1	9.25	30705.24
481	48.06	26.84	20.9	2.56	127.88	5.46	21002.24
508	52.08	23.38	49.39	0.07	1e+09	4	16419.69
511	86.33	41.49	46.8	0.38	1336.19	12.01	36218.04
524	57.59	21.42	35.94	0.11	1e+09	7.93	27656.86
528	93.88	76.3	80.85	0.45	944.07	6.55	24098.9
531	93.29	58.17	54.83	0.21	320.11	4.18	17021.05
539	79.22	27.59	22.42	0.16	153.53	5.37	20736.83
547	96.54	25.76	36.41	0.08	1246.26	10.1	32518.42
557	377.99	113.25	147.34	0.05	1e+09	22.17	50073.82
560	39.23	68.96	81.92	0.74	1294.44	3.84	15878.09
565	168.25	60.54	53	0.14	479	6.97	25210.97
596	91.06	53.39	43.53	4.94	331.94	7.01	25340.05
605	182.96	104.35	82.83	1000	697.82	8.39	28737.03
616	263.68	34.87	20.05	1000	356.05	17.73	44982.42
621	60.45	34.15	15.53	0.2	40.64	2.39	10548.9
624	123.2	112.25	92.12	423.28	552.6	5.94	22409.65
625	41.44	38.25	22	1000	55.75	2.53	11092.73
628	33.06	35.05	65.81	0.13	1972.74	1.94	8771.04
652	49.92	36.48	38.59	0.37	277.33	4.35	17570.75
660	32.68	34.16	25.56	0.79	60.96	2.01	9053.86
667	85.07	31.39	44.31	0.14	520003025.86	13.17	38260.44
668	47.24	43.18	18.84	0.09	26.67	1.25	5835.47
707	36.01	17.83	8.83	0.09	22.59	2.17	9685.62
717	65.98	59.21	49.06	0.1	109.17	1.67	7670.11
718	108.57	67.65	101.28	0.09	3848853.31	6.45	23842.77
723	25.5	66.34	29.44	0.08	12.97	0.37	1827.43
746	95.93	29.44	45.79	0.08	1e+09	11.73	35713.98
750	29.95	27.57	13.23	0.59	22.61	1.57	7216.55
758	121.81	33.49	45.25	0.13	535883804.42	20.72	48535.95
759	126.35	30.28	21.64	3.99	284.51	12.51	37120.45
761	62.72	30.01	15.64	3.25	63.35	3.91	16105.69
762	52.09	62.24	30.69	1000	50.45	1.64	7525.92
764	37.96	48.71	21.16	0.02	15.85	0.61	2950.77
765	75.96	28.05	19.27	0.09	90.69	3.83	15840.63
771	74.19	28.76	21.58	0.18	121.42	4.58	18312.79
779	309.99	125.42	226.35	0.02	1e+09	6.14	22984.02
782	357.06	73.25	80.21	0.07	2894.35	19.49	47142.83
783	96.02	69.41	69.77	0.31	534.72	5.06	19813.47
798	26.3	39.87	28.02	0.74	40.26	1.22	5724.72
803	30.67	22.85	27.76	1.07	1e+09	12.51	37114.53
813	53.69	45.09	48.31	0.53	431.67	5.05	19794.51
837	102.36	42.75	25.62	1000	152.39	5.93	22392.75
839	98.29	20.87	22.56	0.11	433	11.52	35325.7
840	113.75	43.81	45.19	0.41	969.28	13.16	38246.81
843	94.96	27.16	13.75	0.2	78.69	5.22	20311.46
844	74.13	37.49	38.94	0.51	578.89	9.04	30235.43
847	180.05	37.22	46.08	0.08	2329.76	18.42	45853.94
854	43.84	31.11	59.31	0.1	1e+09	3.11	13284.63
864	46.78	20.83	19.61	0.12	94.86	3.37	14217.25
877	31.48	38.66	29.31	1000	96.91	3.28	13895.34
898	471.82	75.26	67.79	0.28	2368.66	28.56	55695.73
908	60.95	31.89	21.07	1000	117.67	5.56	21323.17
928	38.35	26.6	30.23	0.5	343.61	5.58	21359.19
931	183.79	38.59	32.23	0.13	455.25	11.25	34802.19
934	71.34	54.17	57.38	1	1105.8	9.97	32247.22
947	71.98	34.74	22.13	1000	125.51	5.65	21584.19
956	70.13	27.86	27.39	0.35	315.72	7.88	27535.46
965	163.77	27.07	35.98	0.07	2596	20.84	48663.56
981	89.45	48.05	39.25	3.85	320.74	7.44	26440.06
993	47.87	32.16	55.06	0.12	1e+09	4.18	17010.6
1019	161.75	54.29	60.4	0.22	2282.65	17.08	44130.55
