# Supplementary material for: Nanoscale clustering of mycobacterial ligands and DC-SIGN host receptors are key determinants for pathogen recognition
Source: Sci Adv. 2023 May 19;9(20):eadf9498. doi: 10.1126/sciadv.adf9498 (PMC10198640; doi:10.1126/sciadv.adf9498)
Supplement: Supplementary file 2 — Data S1 [file sciadv.adf9498_data_s1.zip › Figure raw data/Figure 3/Raw Rupture Force vs Force Loading Rate data/BCG/map-5-lr-10-data-2021.06.09-15.27.14.304.polymer-extension.tsv]

curve_index	rupture_force	rupture_length	contour_length	persistence_length	stretch_modulus	bond_stiffness	loading_rate
7	248.26	59.57	73.45	0.13		33.14	132397.23
9	100.96	50.3	86.26	0.06	1e+09	5.62	44756.09
14	311.46	89.1	83.4	0.37	1916.4	17.82	98540.13
15	112.24	80.77	104.96	0.17	1e+09	9.28	65317.16
27	97.17	75.81	96.86	0.25		8.39	60777.43
32	96.04	66.66	94.66	0.14		5.92	46661.75
49	101.4	81.81	112.43	0.16		5.8	45923.85
55	111.98	91.32	58.57	1000	199.2	3.39	29396.23
60	141.7	90.3	133.36	0.08		5.59	44568.66
63	72.11	90.25	124.06	0.22		3.73	31939.25
84	155.5	92.81	77.64	1000	785.47	10.05	69044.64
90	99.41	84.51	65.86	1000	347.15	5.24	42348.43
93	102.62	52.94	5.95	1000	13	2.18	19861.44
100	238.27	63.54	90.38	0.05	1e+09	17.76	98364.53
108	304.58	61.36	119.32	0.01	1e+09	10.51	71176.32
120	156.59	55.25	65.68	0.28		28.32	123981.43
121	116.45	58.34	43.49	55.97	328.7	7.43	55558.72
122	148.19	45.1	69.52	0.07		10.14	69472.28
126	128.21	102.85	121.79	0.35		12.8	80991.42
127	247.37	127.59	149.18	0.21		21.81	109648.71
130	201.14	139.86	161.94	0.29		17.43	97339.27
131	282.48	114.24	136.62	0.14		23.75	114347.45
138	139.02	51.23	40.9	0.3	338.66	6.95	52817.38
141	194.64	63.55	48.88	18.12	613.74	12.23	78651.79
175	67.68	29.05	42.01	0.19		8.94	63590.44
181	108.24	39.59	53.36	0.16		13.91	85289.36
191	244.58	103.16	132.92	0.09		14.87	88814.21
199	91.23	93.91	117.52	0.3		7.1	53697.56
204	102.56	33.75	15.25	3.53	80.95	5.2	42077.07
208	114.4	50.86	70.26	0.12	1e+09	11.79	76838.02
220	332.16	50.43	35.86	1000	814.22	22.66	111742.66
230	29.88	45.13	57.2	0.85		4.52	37505.83
246	76.28	29	35.41	0.44		22.14	110467.81
247	70.77	18.89	24.23	0.33		24.07	115087.05
249	154.54	91.39	106.15	0.36		20	104867.13
265	59.63	47.35	34.56	1000	159.32	4.58	37954.11
269	125.95	37.76	61.46	0.05	1e+09	10.63	71715.97
271	76.07	79.75	107.11	0.23		4.92	40257.24
273	85.81	27.04	38.62	0.16		12.76	80838.24
284	58.11	83.16	74.73	29.55	423.4	5.2	42088.16
292	259.88	63.07	54.38	3.74	1351.01	22.91	112347.84
295	56.65	33.21	53.1	0.16		4.71	38777.41
297	104.71	39.69	58.28	0.11		9.58	66806.11
300	172.06	89.96	103.17	0.36	1e+09	26.04	119407.72
302	108.81	62.14	74.19	0.38		17.01	96033.08
306	112.14	43.81	64.95	0.1		8.99	63876.41
313	268.46	58.71	68.36	0.2		53.05	155761.12
322	102.75	24.23	5.5	1000	30.15	5.48	43883.98
323	179.7	47.98	76.2	0.05		10.54	71310.14
325	109.13	78.42	95.52	0.32		11.89	77266.63
335	135.79	44.76	38.26	1000	786.39	20.39	105939.36
339	79.47	40.25	41.01	0.78	720.58	11.09	73781.31
342	123.48	37.58	57.24	0.08		10.54	71308.13
351	243.34	47.6	56.33	0.19		52.73	155478.88
359	128.37	56.07	86.08	0.08		7.16	54043.75
361	76.12	25.35	30.73	0.47		26.41	120161.19
408	97.87	55.86	77.6	0.15		7.85	57889.82
418	47.9	51.36	70.62	0.33		4.36	36369.69
425	273.99	64.63	46.55	1000	702	15.04	89422.74
433	83.41	28.56	35.52	0.35		22.08	110315.66
442	94.52	30.36	52.65	0.06	1e+09	8.48	61252.4
444	176.86	40.04	35.08	0.84	788.56	18.96	101956.93
446	119.25	31.35	42.68	0.14		18.52	100653.62
454	69.25	39.37	27.61	1000	161.15	5.81	45988.58
465	71.02	42.52	54.15	0.31	1e+09	12.22	78609.65
471	62.55	20.77	8.17	23.02	39.86	4.84	39676.5
494	125.55	31.16	40.86	0.16		23.2	113057.65
497	82.63	48.24	67.89	0.17		7.29	54769.3
498	119.74	35.35	9.63	1000	44.78	4.65	38387.32
517	214.27	127.28	112.46	1000	1600.11	14.11	86049.87
525	164.49	76.28	92.26	0.21	1e+09	20.58	106443.67
532	115.24	33.37	49.96	0.1		11.73	76581.39
562	50.67	44.9	54.49	0.7		9.86	68136.97
578	69.68	17.01	2.92	1000	14.46	4.94	40374.09
610	147.58	83.38	37.04	1000	117.7	3.17	27749.72
611	159.03	124.58	149.02	0.24	1e+09	13.01	81831.78
627	304.69	57.99	73.97	0.08		34.67	134786.91
630	120.85	43.72	59.81	0.13		13.18	82492.74
639	179.89	77.39	104.62	0.1		11.66	76271.51
648	78.26	33.98	45.05	0.24		12.61	80207.56
659	144.58	38.18	56.52	0.08		13.37	83225.65
660	77.08	30.68	12.91	3.1	53.48	4.05	34208.04
672	149.97	88.84	62.51	1000	353.74	5.64	44923.45
678	151.05	53.39	64.49	0.25		25.49	118226.78
681	108.89	29.75	35.69	0.36		34.43	134417.79
689	82.44	64.7	83.47	0.27		7.94	58374.1
734	103.84	73.3	89.43	0.33		11.98	77644.44
754	88.74	34.27	41.78	0.39		22.03	110196.14
758	95.48	56.19	42.7	1000	299.26	6.97	52971.11
761	240.24	102.29	117.23	0.27		30.9	128673.07
772	88.08	26.54	45.31	0.08		7.63	56664.97
775	78.85	45.05	77.1	0.09		4	33829.99
797	111.1	39.95	71.82	0.05	1e+09	6.97	52969.43
798	124.53	47.56	78.1	0.07		6.69	51308.35
803	197.85	56.2	55.07	0.69	1848.48	23.9	114697.95
812	101.17	34.13	13.48	1.08	62.07	4.47	37185.43
863	110.98	27.79	18.32	1000	213.3	11.61	76061.1
891	189.14	48.41	66.45	0.08		18.38	100233.13
903	192.95	39.28	54.85	0.08		21.55	108977.91
906	85.8	32.97	41.71	0.27	1e+09	19.63	103856.79
948	75.33	23.44	39.82	0.08	1e+09	9.2	64908.96
950	72.62	46.82	72.91	0.13		4.64	38305.47
964	48.3	53.26	44.43	1000	237.45	5.28	42629.89
992	314.06	41.89	51.21	0.11		62.71	163140.61
1004	203.4	56.98	67.61	0.22		36.15	136961.51
