# Supplementary material for: Nanoscale clustering of mycobacterial ligands and DC-SIGN host receptors are key determinants for pathogen recognition
Source: Sci Adv. 2023 May 19;9(20):eadf9498. doi: 10.1126/sciadv.adf9498 (PMC10198640; doi:10.1126/sciadv.adf9498)
Supplement: Supplementary file 2 — Data S1 [file sciadv.adf9498_data_s1.zip › Figure raw data/Figure 3/Raw Rupture Force vs Force Loading Rate data/M. smegmatis/map-10-ct-0.25-data-2021.08.05-09.22.12.049.polymer-extension.tsv]

curve_index	rupture_force	rupture_length	contour_length	persistence_length	stretch_modulus	bond_stiffness	loading_rate
8	41.86	18.62	9.09	0.04	22.38	2.02	1867.44
19	31.62	17.23	8.34	0.04	15.71	1.53	1438.48
24	79.97	42.38	43.53	0.18	332.77	4.92	4110.75
60	68.69	14.73	31.23	0.05	910158414.58	8.33	6253.74
71	75.69	24.15	22.61	0.35	285.98	9.23	6746.89
74	103.35	56.57	60.86	0.46	1348.11	11.3	7790.48
94	215.22	40.89	62.71	0.04	1e+09	19.72	11043.14
96	63.98	14.31	25.02	0.07	1798.48	9.56	6920.92
111	36.31	29.29	115.67	0.05		0.83	807.78
115	88.28	40.13	22.24	0.11	78.5	3.09	2752.13
140	57.76	23.76	11.93	0.63	49.78	3.89	3367.82
146	38.22	27.75	12.33	0.01	13.77	0.88	846.54
199	70.64	61.98	75.31	0.46	309249981.96	10.6	7451.16
226	62.5	62.17	110.3	0.09	1e+09	2.6	2353.32
285	41.51	25.65	17.33	0.28	53.31	2.58	2340.73
320	34.27	18.71	8.04	0.04	15.77	1.64	1541.72
384	31.56	27.92	38.4	0.44	35286042.79	6.02	4854.41
419	38.45	32.3	15.99	2.42	34.18	2.04	1887.94
449	55.71	82.55	41.64	5.2	53.45	1.25	1188.95
450	51.8	64.29	32.73	0.92	46.6	1.34	1268.1
457	112.72	47.11	58.31	0.22	8623.6	16.73	10036.12
465	47.78	52	35.82	1.35	82.65	2.08	1920.93
475	30.96	14.45	6.41	0.03	13.57	1.73	1618.22
482	249.47	26.87	22.46	0.24	759.32	28.16	13268.43
494	59.33	16.07	16.72	0.15	200.82	7.67	5871.44
496	42.98	81.47	56.87	1000	98.28	1.72	1608.29
508	48.49	45.87	23.77	38.74	50.86	2.11	1949.57
517	86.05	44.31	34.1	0.22	162.12	3.9	3377.89
520	37.1	25.24	40.11	0.2	1e+09	4.99	4163.15
562	41.85	37.15	28.69	10.35	121.71	3.96	3421.63
584	21.02	11.82	7.37	0.38	21.85	2.5	2274.71
597	93.15	21.63	18.7	0.5	305.07	13.11	8612.31
602	33.33	33.36	17.03	1.81	30.6	1.69	1587.58
605	100.37	57.1	36.84	1000	181.49	4.91	4107.42
608	54.73	82.35	204.25	0.05	1e+09	0.9	866.99
612	28.51	47.22	2351.11	0		0.21	209.94
617	12.76	42.23	26.14	1000	20.44	0.78	752.79
627	37	22.26	10.17	0.01	13.6	1.04	1002.41
642	79.14	51.37	75.19	0.13	732971006.85	6.65	5254.84
674	33.7	14.71	10.32	0.2	41.29	3.23	2859.98
696	148.09	67.3	45.15	1000	300.21	6.63	5245.49
730	56.32	18.52	29.34	0.08	498.73	5.43	4460.98
734	35.14	11.2	10.15	0.29	83.68	5.99	4835.8
752	32.75	12.08	6.13	0.11	21.8	3.02	2698.64
754	34.28	22.51	16.97	3.74	82.43	4.39	3732.73
761	39.05	38.39	24.58	0.48	49.03	1.74	1626.33
762	27.48	13.87	15.81	0.62	223.65	7.07	5516.15
771	70.05	41.03	61.33	0.13	1e+09	6.9	5411.81
801	227.41	23.93	35.4	0.03	2643.22	22.08	11744
814	24.49	28.7	44.18	0.34	918589426.29	3.16	2809.11
831	31.39	27.5	71.03	0.09	1e+09	1.44	1363.66
833	58.35	11.73	13.1	0.11	193.21	8.81	6521.79
846	38.1	14.59	7.48	1.94	35.6	4.51	3825.13
856	37.98	36.54	18.39	0.65	31.9	1.6	1502.51
866	130.18	64.23	67.9	0.21	937.51	8.15	6150.22
875	59.25	36.1	52.38	0.18	617806988.18	7.28	5641.68
882	28.62	27.15	13.5	0.25	20.58	1.34	1273.27
895	41.21	26.22	3940.26	0		0.53	521.75
907	44.86	51.41	73.01	0.22	1464.75	3.17	2814
911	71.1	19.07	9.49	0.02	39.41	3.4	2996.88
917	33.42	29.3	13.41	0.06	17.81	1.12	1073.7
919	35.37	19.01	15.38	0.55	75.84	3.95	3415.91
973	43.48	29.13	20.47	1.4	78.55	3.43	3020.84
997	107.74	79.49	97.83	0.22	5003.26	8.74	6482.79
