# Supplementary material for: Nanoscale clustering of mycobacterial ligands and DC-SIGN host receptors are key determinants for pathogen recognition
Source: Sci Adv. 2023 May 19;9(20):eadf9498. doi: 10.1126/sciadv.adf9498 (PMC10198640; doi:10.1126/sciadv.adf9498)
Supplement: Supplementary file 2 — Data S1 [file sciadv.adf9498_data_s1.zip › Figure raw data/Figure 3/Raw Rupture Force vs Force Loading Rate data/M. smegmatis/map-10-lr-0.5-data-2021.08.05-10.56.28.964.polymer-extension.tsv]

curve_index	rupture_force	rupture_length	contour_length	persistence_length	stretch_modulus	bond_stiffness	loading_rate
11	19.71	49.57	40.52	1000	85.43	2.08	958.61
76	24.34	24.75	41.91	0.25	1e+09	2.84	1274.44
120	50.28	17.51	17.48	0.26	179.49	6.85	2691.7
122	50.06	13.17	6.6	0.23	38.59	5.24	2166
158	57.57	53.53	70.72	0.3	497400292.71	6.7	2643.29
230	37.95	11.93	15.34	0.16	196.99	6.18	2480.39
259	38.58	16.03	7.98	0.27	29.15	3.27	1445.16
290	29.48	25.94	15	1000	40.08	2.66	1203.34
593	21.38	24.5	11.05	0.09	11.04	0.84	407.71
625	47.65	11.14	9.82	0.18	98.99	7.41	2860.37
751	36.62	19.96	21.6	0.21	125.28	3.56	1558.55
768	26.16	53.81	42.35	0.4	44.76	0.83	403.17
770	103.77	19.92	18.43	0.17	322.59	12.73	4221.76
772	61.6	58	72.73	0.18	622.38	3.39	1493.5
774	36.4	21.53	25.05	0.37	270.34	5.34	2200.52
776	33.45	12.69	11.76	0.28	81.17	4.92	2055.76
778	31.81	28.52	35.94	0.29	250.89	3.02	1346.25
799	90.93	47.43	45.06	1.12	593.48	9.92	3554.36
802	74.26	34.22	27.74	0.24	156.84	4.51	1912.44
803	47.71	37.03	47.01	0.4	2491.39	7.53	2894.61
822	55.19	17.69	19.91	0.22	303.63	8.44	3157.9
973	36.58	54.62	66.45	0.89	1e+09	6.18	2480.68
987	67.95	38.6	26.69	0.3	101.19	3.25	1437.6
995	27.58	21.32	41.44	0.16	1e+09	2.74	1235.83
1001	44.15	29.53	40.45	0.11	219.43	2.5	1136.29
