# Supplementary material for: Nanoscale clustering of mycobacterial ligands and DC-SIGN host receptors are key determinants for pathogen recognition
Source: Sci Adv. 2023 May 19;9(20):eadf9498. doi: 10.1126/sciadv.adf9498 (PMC10198640; doi:10.1126/sciadv.adf9498)
Supplement: Supplementary file 2 — Data S1 [file sciadv.adf9498_data_s1.zip › Figure raw data/Figure 3/Raw Rupture Force vs Force Loading Rate data/M. smegmatis/map-10-lr-10-data-2021.08.05-11.38.51.589.polymer-extension.tsv]

curve_index	rupture_force	rupture_length	contour_length	persistence_length	stretch_modulus	bond_stiffness	loading_rate
25	241.99	74.93	56.41	21.15	706.91	12.28	82431.9
52	57	93.34	83.19	8.6	339.74	3.59	31429.61
64	158.96	24.24	15.64	1000	287.69	18.35	105991.47
234	39.38	31.01	28.18	1.44	167.61	4.62	39020.78
270	44.73	69.99	102.37	0.23	1e+09	2.76	24891.35
348	31.1	34.81	40.82	1.52	476476039.59	10.34	73224.33
362	27.11	79.64	90.77	2.53	813978700.41	4.87	40804.32
364	26.05	54.42	57.37	5.26	737.99	5.77	46933.08
432	63.92	28.1	25.23	0.07	107.7	3.04	27122.04
492	29.04	50.5	37.41	1000	81.6	2.16	19913.49
530	31.92	20.85	30.27	0.33	1e+09	6.77	53343.68
560	53.3	24.25	12.17	2.45	49.32	3.89	33697.37
591	127.45	35.29	26.56	1000	384.2	14.41	91513.39
624	75.86	26.07	14.6	1000	96.08	6.57	52042.94
626	51.4	38.27	61.23	0.14	172457590.34	4.48	37992.58
674	54.62	22.43	24.51	0.97	1000.57	17.93	104566.24
678	32.1	18.36	14.85	1.14	79.46	4.43	37649.76
751	127.99	36.98	47.11	0.17	1e+09	25.27	125907.34
760	134.07	53.9	75.36	0.09	1e+09	12.5	83423.12
864	121.47	101.8	72.64	1000	300.38	4.12	35391.1
877	51.27	23.71	61.51	0.05	1e+09	2.71	24476.37
884	40.14	24.97	38.36	0.21	1e+09	5.99	48374.17
899	63.53	36.2	17.92	0.76	54.45	2.86	25673.72
912	103.88	18.26	36.71	0.04	1e+09	11.26	77722.74
957	104.72	25.29	62.25	0.03	1e+09	5.67	46231.82
970	47.04	25.28	13.95	1000	57.59	4.12	35357.33
980	160.16	46.92	40.64	0.3	530.2	10.49	73947.9
983	103.95	50.53	26.31	0.55	98.54	3.52	30878.15
1003	74.29	38.9	46.67	0.35	2223.74	11.93	80862.28
1005	48.6	58.88	41.88	1000	118.42	2.81	25284.14
1012	46.77	54.13	79.91	0.18	2060.92	3	26761.16
