# Supplementary material for: Nanoscale clustering of mycobacterial ligands and DC-SIGN host receptors are key determinants for pathogen recognition
Source: Sci Adv. 2023 May 19;9(20):eadf9498. doi: 10.1126/sciadv.adf9498 (PMC10198640; doi:10.1126/sciadv.adf9498)
Supplement: Supplementary file 2 — Data S1 [file sciadv.adf9498_data_s1.zip › Figure raw data/Figure 3/Raw Rupture Force vs Force Loading Rate data/M. smegmatis/map-10-lr-2.5-data-2021.08.05-11.16.27.390.polymer-extension.tsv]

curve_index	rupture_force	rupture_length	contour_length	persistence_length	stretch_modulus	bond_stiffness	loading_rate
1	109.15	65.1	80.44	0.19	3304.06	9.37	17049.34
2	47.77	88.64	94.08	0.31	233.01	1.51	3558.52
9	181.2	90.96	74.43	7.9	728.14	9.28	16939.65
30	116.48	49.67	53.96	0.22	945.75	9.62	17377.91
66	67.59	18.1	10.26	3.51	81.38	7.63	14628.46
237	65.1	19.02	23.17	0.15	440.51	9.03	16598.12
269	37.48	30.39	37.86	0.71	991082188.41	10.04	17928.23
270	50.2	31.1	21.59	0.88	84.63	3.47	7625.34
274	57.85	24.16	31.71	0.11	340.42	4.88	10213.7
293	83.96	21.87	21.49	0.12	245.53	7.75	14806.34
319	34.39	16.09	7.69	0.03	16.68	1.76	4104.15
322	60.29	26.85	18.17	0.06	59.78	2.6	5898.43
334	54.72	22.28	13.09	0.24	55.82	3.73	8124.27
398	34.27	61.66	3153.67	0		0.19	482.78
666	39.56	16.3	27.18	0.16	76906736.48	7.27	14097.65
703	292.04	59.68	35.74	0.08	332.14	8.31	15599.84
745	82.16	26.83	17.46	1000	152.12	8.68	16124.99
831	145.15	66.75	82.12	0.2	1e+09	18.89	26938.8
835	129.95	35.35	23.73	1000	263.65	11.08	19215.8
837	40.99	23.02	11.54	1.37	36.29	2.97	6632.66
853	19.69	16.87	14.92	23.69	111.09	6.57	13020.58
867	185.46	53.55	41.96	1000	665.51	15.79	24231.16
880	50.61	16.23	7.66	0.04	27.04	2.94	6572.81
907	42.62	14.83	6.6	0.02	17.35	2.11	4865.93
918	55.05	16.04	7.4	0.08	33.51	3.96	8547.5
926	27.27	22.12	29.17	0.27	202.17	2.89	6487.7
928	28.96	21.58	19.56	0.33	66.79	2.47	5624.86
937	362.75	175.78	211.16	0.04	3607.79	7.32	14171.72
949	25.04	22.44	21.71	9.49	251.57	8.71	16164.04
950	142.16	82.79	103.85	0.13	3879.37	8.75	16223.43
979	37.92	34.41	16.94	0.02	18.02	0.85	2049.64
980	53.66	59.52	40.41	0.61	82.57	1.8	4195.92
981	38.87	18.74	8.91	0.16	25.71	2.54	5771.72
996	10.73	22.27	18.96	4.87	34.09	1.47	3472.02
1009	50.68	61.61	89.56	0.16	1221.9	2.59	5873.7
1013	15.51	29.74	53.91	0.33	101159874.58	1.28	3052.09
1018	111.59	38.09	36.5	0.02	144.75	2.69	6082.31
