# Supplementary material for: Nanoscale clustering of mycobacterial ligands and DC-SIGN host receptors are key determinants for pathogen recognition
Source: Sci Adv. 2023 May 19;9(20):eadf9498. doi: 10.1126/sciadv.adf9498 (PMC10198640; doi:10.1126/sciadv.adf9498)
Supplement: Supplementary file 2 — Data S1 [file sciadv.adf9498_data_s1.zip › Figure raw data/Figure 3/Raw Rupture Force vs Force Loading Rate data/M. smegmatis/map-10-lr-5.0-data-2021.08.05-11.27.22.968.polymer-extension.tsv]

curve_index	rupture_force	rupture_length	contour_length	persistence_length	stretch_modulus	bond_stiffness	loading_rate
17	30.14	34.45	25.15	113.43	77.81	3.03	13503.89
20	36.95	30.58	46.78	0.23	1e+09	4.56	19299.04
29	79	29.57	16.3	1000	96.55	5.91	23921.28
59	182.28	35.56	59.81	0.03	1e+09	15.03	47005.87
65	22.39	34.79	48.8	0.56	349163203.46	3.2	14177.77
136	62.13	18.69	16.4	2.02	270.41	13.77	44459.67
272	67.92	36.78	18.44	0.1	48.91	2.32	10631.1
338	40.2	15	13.29	0.76	128.99	7.5	28872.96
529	253.27	84.69	107.94	0.09	391564917.96	21.79	58303.86
588	77.8	23.4	33.72	0.14	1e+09	15.08	47089.83
625	48.45	22.15	44.64	0.08	1e+09	4.31	18382.17
736	66.07	19.2	11.87	0.07	60.81	4.21	18043.37
788	32.73	18.5	25.72	0.4	1e+09	9.07	33318.7
807	95.83	28.17	15.14	1000	110.95	7.31	28316.69
832	53.46	38.99	74.41	0.08	1e+09	3.02	13470.38
842	70.57	61.46	103.1	0.09	342871957.92	3.39	14933.3
843	42.12	40.43	43.45	0.29	190.87	2.65	11989.36
902	46.53	44.07	20.48	0.03	23.17	0.93	4494.01
932	101.97	28.14	49.42	0.05	1e+09	9.58	34671.23
934	131.26	111.56	144.12	0.15	1e+09	8.06	30509.21
935	68.31	95.4	87.79	0.15	171.38	1.4	6643.58
951	65.05	23.58	23.96	0.47	388.65	10.49	36977.23
955	100.05	113.34	128.43	0.2	937.89	3.56	15592.45
982	75.97	45.69	57.6	0.32	294181934.55	12.75	42279.82
