# Supplementary material for: Nanoscale clustering of mycobacterial ligands and DC-SIGN host receptors are key determinants for pathogen recognition
Source: Sci Adv. 2023 May 19;9(20):eadf9498. doi: 10.1126/sciadv.adf9498 (PMC10198640; doi:10.1126/sciadv.adf9498)
Supplement: Supplementary file 2 — Data S1 [file sciadv.adf9498_data_s1.zip › Figure raw data/Figure 3/Raw Rupture Force vs Force Loading Rate data/M. smegmatis/map-11-ct-0.25-data-2021.08.05-11.52.58.636.polymer-extension.tsv]

curve_index	rupture_force	rupture_length	contour_length	persistence_length	stretch_modulus	bond_stiffness	loading_rate
30	22.67	11.72	2343.99	0		0.65	636.26
49	43.18	26.74	15.44	22	56.46	3.58	3132.53
65	66.68	11.41	5.39	0.11	44.51	7.32	5668.95
132	81.05	39.97	54.28	0.18	1e+09	11.33	7804.85
152	21.02	16.68	10.29	3.81	28.64	2.58	2342.85
166	50.38	31.66	21.42	1000	104.37	4.85	4064.99
187	31.46	11.29	5.68	0.38	24.61	3.89	3364.13
188	21.61	17.39	32.54	0.22	1e+09	2.85	2562.13
223	28.65	18.93	29.37	0.28	94484931.22	5.48	4500.7
239	37.31	18.48	47.28	0.07	1e+09	2.59	2348.43
258	43.18	10.17	12.32	0.28	374.9	13.47	8765.64
317	36.64	47.78	181.94	0.05		0.53	520.65
323	48.83	32.96	16.76	1.54	45.06	2.55	2315.68
326	75.17	51.08	70.71	0.18	1e+09	7.66	5868.18
344	290.14	84.52	69.7	4.76	1209.3	16.42	9923.66
352	80.91	43.81	36.89	0.54	237.17	5.25	4339.32
411	54	13.37	6.64	0.02	26.53	3.19	2832.07
412	145.97	40.58	45.4	0.15	1342.16	14.88	9339.79
413	50.31	26.99	66.4	0.06	1e+09	2.55	2317.52
472	120.28	21.44	17.2	0.46	313.7	15.48	9572.96
511	49.21	16.32	23.72	0.17	1236.23	9.61	6950.83
514	53.34	20.14	9.16	0.01	19.28	1.64	1539.73
534	36.33	32.21	36.14	0.75	423.51	5.49	4504.14
554	24.6	25.78	52.9	0.16	301882040.26	1.81	1691.71
564	25.78	14.13	6.72	0.11	15.02	1.89	1761.32
588	187.44	36.41	18.25	0.17	159.31	8.1	6125.53
592	29.85	12.39	5.39	0.04	13.39	2.06	1900.76
618	22.62	29.1	23.2	7.9	68.46	2.65	2394.59
623	138.7	29.44	23.59	0.12	280.03	9.5	6892.46
641	33.44	16.21	15.83	0.25	88.67	3.81	3310.93
671	69.22	17.26	8.09	0.1	45.49	4.99	4159.33
672	24.64	21.22	9.24	0.06	11.46	1.03	993.8
739	98.41	43.95	49.28	0.33	1398.95	12.52	8350.27
784	151.7	80.36	115.36	0.07	1e+09	8.67	6441.48
817	45.23	25.91	39.16	0.2	1e+09	6.83	5367.15
829	35.75	22.95	12.01	1.46	33.99	2.65	2400
830	47.79	22.53	10.77	0.02	22.03	1.64	1538.64
857	45.23	18.69	10.7	0.7	48.85	4.16	3567.65
880	104.67	56.78	47.87	1000	552.76	11.45	7863.54
908	31.25	15.12	6.35	0.05	14.14	1.87	1744.61
976	42.69	23.63	54.53	0.08	1e+09	2.76	2489.13
