# Supplementary material for: Nanoscale clustering of mycobacterial ligands and DC-SIGN host receptors are key determinants for pathogen recognition
Source: Sci Adv. 2023 May 19;9(20):eadf9498. doi: 10.1126/sciadv.adf9498 (PMC10198640; doi:10.1126/sciadv.adf9498)
Supplement: Supplementary file 2 — Data S1 [file sciadv.adf9498_data_s1.zip › Figure raw data/Figure 3/Raw Rupture Force vs Force Loading Rate data/M. smegmatis/map-11-lr-0.5-data-2021.08.05-13.26.01.131.polymer-extension.tsv]

curve_index	rupture_force	rupture_length	contour_length	persistence_length	stretch_modulus	bond_stiffness	loading_rate
172	57.26	59.63	96.1	0.12	814693628.33	3.14	1395.75
182	72.94	45.26	62.4	0.19	1e+09	8.51	3177.34
321	70.71	56.88	86.82	0.12	393393287.16	4.72	1987.73
399	36.1	23.18	17.79	0.22	54.34	2.4	1095.28
626	88.97	34.26	40.36	0.22	1119.5	11.32	3901.17
639	91.24	23.87	17.49	2.3	210.01	11.11	3849.89
654	17.73	14.06	6.9	0.15	10.64	1.3	617.4
657	46.25	44.52	82.26	0.1	15683.49	2.4	1097.11
710	110.95	16.08	26.23	0.06	1e+09	21.85	5840.13
720	34.09	33.67	18.13	1.53	34.17	1.76	822.69
889	41.91	19.97	10.06	0.12	29.25	2.51	1142.53
