# Supplementary material for: Nanoscale clustering of mycobacterial ligands and DC-SIGN host receptors are key determinants for pathogen recognition
Source: Sci Adv. 2023 May 19;9(20):eadf9498. doi: 10.1126/sciadv.adf9498 (PMC10198640; doi:10.1126/sciadv.adf9498)
Supplement: Supplementary file 2 — Data S1 [file sciadv.adf9498_data_s1.zip › Figure raw data/Figure 3/Raw Rupture Force vs Force Loading Rate data/M. smegmatis/map-11-lr-10-data-2021.08.05-14.07.08.468.polymer-extension.tsv]

curve_index	rupture_force	rupture_length	contour_length	persistence_length	stretch_modulus	bond_stiffness	loading_rate
36	32.18	94.19	104.36	1.98	1081.52	3.3	29194.08
52	87.37	44.61	47.67	0.21	498.99	6.22	49828.02
116	186.02	30.59	19.95	0.1	243.69	10.62	74607.2
196	113.95	63.44	75.73	0.09	697.22	4.61	38957.29
221	204.83	102.15	128.61	0.11	25493.05	13.86	89277.31
351	119.76	52.71	29.24	1.24	135.22	4.42	37557.38
368	314.15	108.24	83.92	1000	1077.51	12.8	84758.33
503	217.38	58.77	51.43	0.07	543.81	8	60662.5
629	59.87	33.83	17.07	0.03	33.31	1.59	14953.17
661	458.04	101.55	105	0.13	4591.33	26.26	128316.44
693	159.01	44.05	21.06	0.01	90.8	3.63	31704.57
964	39.48	30.57	29.77	0.7	179.32	4.19	35870.83
