# Supplementary material for: Nanoscale clustering of mycobacterial ligands and DC-SIGN host receptors are key determinants for pathogen recognition
Source: Sci Adv. 2023 May 19;9(20):eadf9498. doi: 10.1126/sciadv.adf9498 (PMC10198640; doi:10.1126/sciadv.adf9498)
Supplement: Supplementary file 2 — Data S1 [file sciadv.adf9498_data_s1.zip › Figure raw data/Figure 3/Raw Rupture Force vs Force Loading Rate data/M. smegmatis/map-11-lr-2.5-data-2021.08.05-13.44.54.452.polymer-extension.tsv]

curve_index	rupture_force	rupture_length	contour_length	persistence_length	stretch_modulus	bond_stiffness	loading_rate
4	75.46	19.12	19.78	0.21	345.57	11.08	19212.92
32	89	24.71	13.28	0.64	89.44	6.31	12605.41
103	35.83	17	26.07	0.24	1e+09	7.89	15010.51
160	115.74	26.49	27.19	0.6	1202.93	27.09	32565.61
185	13.32	37.69	75.54	0.31	229530882.43	0.7	1711.08
384	235.23	110.6	84.63	131.09	752.46	8.81	16300.2
529	31.99	36.04	45.09	0.32	272.79	2.57	5823.8
547	48.62	24.53	3127.39	0		0.67	1640.32
568	239.38	64.55	54.24	2.42	1030.95	17.42	25706.4
595	157.22	35.13	51.89	0.06	1e+09	18.77	26843.4
621	41.14	21.72	45.11	0.09	406460112.9	3.52	7713.99
625	21.43	202.18	203.69	279.23	3737.08	8.56	15958.14
643	36.8	14.84	9.11	0.3	39.48	3.72	8106.02
663	129.07	45.46	63.05	0.1	1e+09	14.68	23153.34
682	75.48	13.91	23.61	0.08	1e+09	15.56	24013.35
722	255.03	32.13	26.16	0.18	674.75	21.53	28967.42
882	52.01	52.75	51.17	0.35	194.63	2.64	5964.52
1015	17.9	58.82	51.93	1.01	48.25	0.7	1709.93
