# Supplementary material for: Nanoscale clustering of mycobacterial ligands and DC-SIGN host receptors are key determinants for pathogen recognition
Source: Sci Adv. 2023 May 19;9(20):eadf9498. doi: 10.1126/sciadv.adf9498 (PMC10198640; doi:10.1126/sciadv.adf9498)
Supplement: Supplementary file 2 — Data S1 [file sciadv.adf9498_data_s1.zip › Figure raw data/Figure 3/Raw Rupture Force vs Force Loading Rate data/M. smegmatis/map-11-lr-5-data-2021.08.05-13.56.06.600.polymer-extension.tsv]

curve_index	rupture_force	rupture_length	contour_length	persistence_length	stretch_modulus	bond_stiffness	loading_rate
22	119.8	56.12	58.84	0.07	388.16	4.19	17947.06
36	10.33	125.91	108.38	1000	60.15	0.54	2639.75
40	34.16	171.32	188.07	3.8	637950363.64	4.08	17542.28
45	11.75	183.39	174.26	779.49	186.49	0.99	4748.71
76	19.13	171.72	157.85	931.94	200.38	1.22	5821.06
91	16.44	116.33	112.38	1000	381.71	3.11	13838.37
173	438.88	57.53	55.09	0.13	2429.67	32.03	70344.71
257	301.17	49.47	41.3	1000	1508.27	36.35	74220.83
325	77.18	16.09	27.23	0.08	1e+09	13.86	44649.5
331	421.09	96.8	74.11	1000	1368.54	18.42	53106.83
505	209.12	55.51	32.17	0.1	220.79	6.15	24683.5
532	364.61	131.75	111.64	0.27	1290.33	9.78	35195.57
591	78.07	38.47	30.22	0.26	157.11	4.24	18148.17
594	79.52	44.6	22.94	8.36	80.85	3.46	15185.33
629	39.34	27.75	42.76	0.21	1e+09	5.24	21672.89
658	62.67	42.88	61.19	0.16	3029.17	5.67	23123.45
671	28.91	168	166.43	1000	1878.79	9.46	34337
675	83.14	44.2	20.81	0.01	38.62	1.5	7068.19
720	85.24	53.46	45.51	0.17	193.29	3.26	14432.07
740	19.2	177.64	176.33	1000	1301.72	5.91	23932.68
759	20.39	152.5	143.54	1000	293.24	1.94	9019.59
787	79.52	54.31	48.64	1000	661.37	13.4	43669.1
815	101.48	19.97	9.84	0.21	81.34	7.6	29171.29
885	35.43	21.5	10.16	0.02	14.68	1.14	5449.78
886	267.01	57.07	84.58	0.04	1e+09	19.41	54722.43
975	119.31	56.56	32.03	1000	155.16	4.84	20270.14
