# Supplementary material for: Nanoscale clustering of mycobacterial ligands and DC-SIGN host receptors are key determinants for pathogen recognition
Source: Sci Adv. 2023 May 19;9(20):eadf9498. doi: 10.1126/sciadv.adf9498 (PMC10198640; doi:10.1126/sciadv.adf9498)
Supplement: Supplementary file 2 — Data S1 [file sciadv.adf9498_data_s1.zip › Figure raw data/Figure 3/Raw Rupture Force vs Force Loading Rate data/M. smegmatis/map-8-ct-0.25-data-2021.08.04-16.17.20.869.polymer-extension.tsv]

curve_index	rupture_force	rupture_length	contour_length	persistence_length	stretch_modulus	bond_stiffness	loading_rate
13	43.93	28.78	14.32	0.36	34.74	2.2	1976.6
40	29.68	33.09	56.87	0.2	383670030.9	2.5	2209.65
57	22.89	18.43	17.78	1.43	107.02	4.25	3484.24
64	50.76	20.36	22.09	0.08	121.3	3.45	2923.39
83	43.3	21.97	16.09	1000	116.85	7.21	5247.91
101	69.3	24.84	43.05	0.06	1227.71	5.43	4237.96
143	36.34	20.9	10.55	2.07	33.08	2.98	2578.98
149	21.11	18.04	9.58	0.65	18.25	1.7	1565.15
164	140.68	67.75	62.44	0.46	665.31	8.2	5752.66
184	103.57	45.91	22.82	0.28	86.3	3.51	2966.68
186	71.69	57.89	56.74	0.59	407.88	4.99	3959.84
192	70.8	39.75	41.25	0.17	278.5	4.3	3512.11
198	106.86	83.25	113.45	0.14	1e+09	7.08	5174.69
208	115.17	37.36	55.61	0.08	1e+09	12.62	7621.66
210	45.54	38.66	23.54	0.95	57.2	2.21	1986.26
215	59.43	47.91	45.96	0.44	245.93	3.79	3166.18
216	91.76	51.73	50.24	0.26	389.97	5.4	4217.41
229	80.87	41.33	36.62	0.21	214.64	4.41	3586.94
252	81.3	67.33	60.86	8.86	564.52	8.2	5750.34
255	230.02	75.24	110.25	0.04	5868737.31	13.13	7807.83
261	38.03	18.39	34.81	0.11	1344.06	3.93	3260.71
263	23.12	26.8	12.13	0.1	12.37	0.87	829.13
271	101.07	30.8	28.78	0.91	573.74	15.33	8533.24
272	64.35	48.1	32.91	0.18	85.06	2.16	1943.99
289	43.05	33.55	52.11	0.08	231.58	1.81	1652.71
321	117.57	82.46	125.88	0.07	15183.4	5.07	4015.46
322	128.59	74.45	76.97	0.26	903.87	7.27	5277.7
329	93.99	29.89	45.89	0.08	7845.54	10.65	6857.5
351	33.22	19.85	13.51	4.81	60.46	4.17	3428.84
354	40.54	28.81	47.83	0.1	401.73	2.42	2150.52
365	40.05	58.74	119.65	0.12		1.05	997.67
415	35.79	20.54	11.72	1000	47.19	4.01	3321.14
437	65.22	111.97	129.44	0.87	1e+09	7.47	5379.96
455	48.74	23.8	12.22	0.65	43.17	3.27	2797.27
457	73.57	43.73	21.85	0.42	62.1	2.64	2320.12
459	29.52	11.14	5.71	8.08	29.03	4.93	3922.98
467	134.31	94.25	69.8	1000	380.38	5.43	4234.42
471	97.5	36.81	26.63	0.31	171.83	5.55	4306.31
489	31.43	51.35	62.18	0.27	182.22	1.46	1358.4
513	21.37	19.36	17.11	0.63	52.45	2.29	2046.49
514	39.08	46.99	35.23	1.16	80.63	1.98	1796.32
530	41.66	18.67	25.41	0.13	253.45	4.32	3529.84
554	89.07	14.49	10.38	2.14	189.75	16.95	9014.81
573	37.74	116.68	273.75	0.08	1e+09	0.48	468.87
581	224.55	96.83	126.39	0.07	9367.37	11.62	7245.73
582	27.01	15.44	28.96	0.13	416.52	2.82	2460
589	54.73	27.71	22.14	0.23	102.44	3.66	3073.47
620	134.14	40.17	37.62	0.15	450.98	8.65	5968.16
657	186.33	69.85	81.11	0.16	4036.49	16.57	8904.83
666	29.96	24.42	11.97	1.16	24.72	1.93	1753.05
686	27.81	50.08	80.6	0.04	44.59	0.31	301.93
687	19.89	23.08	16.78	0.63	30.1	1.47	1369.84
712	40.11	21.55	36.23	0.16	708158344.93	5.47	4257.07
718	29.87	81.96	101.5	0.52	460.82	1.52	1409.83
721	426.87	60.47	74.25	0.02	2309.36	15.54	8597.6
724	34.6	14.62	11.17	1.13	73.37	5.61	4341.41
730	26.39	23.13	42.95	0.18	1e+09	2.66	2339.33
743	30.67	31.39	31.32	1.32	189.75	4.06	3349.95
763	37.1	32.12	29.79	0.58	125.02	3.07	2646.34
772	25.36	25.52	30.44	0.33	133.02	2.27	2031.98
783	107.85	22.1	10.95	0.35	91.09	7.78	5539.07
786	84.75	25.21	21.67	0.16	193.15	6.79	5017.01
787	17.79	19.55	10.03	2.49	16.15	1.51	1396.88
819	78.61	23.39	37.57	0.08	3306.57	9.32	6281.75
839	23.37	29.97	23.73	1.87	56.14	2	1810.07
845	26.04	11.91	9.18	10.7	72.76	7.3	5294.68
846	31.23	18.35	11.25	1000	49.05	4.34	3541.93
850	36.21	23.06	11.79	1.56	33.21	2.65	2331.12
879	48.38	22.97	14.85	2.33	75.29	4.72	3790.82
897	27.98	57.76	96.02	0.28		1.2	1125.71
904	48.85	34.82	17.23	0.2	36.23	1.88	1708.98
905	71.35	53.41	80.21	0.13	1e+09	5.32	4170.72
919	33.58	29.68	20.29	0.19	38.62	1.54	1427.8
952	86.14	19.47	23.43	0.1	474.57	10.3	6712.05
964	18.52	19.84	13.08	1000	35.38	2.69	2356.51
980	37.59	29.55	40.65	0.37	1e+09	6.77	5009.94
982	150.6	22.87	13.55	1000	218.32	16.08	8760.93
984	30.23	21.5	17.1	1.43	73.51	3.62	3046.86
1012	67.27	64.12	59.49	0.45	257.2	3.2	2743.19
1013	60.67	72.66	92.72	0.29	2235.63	4.4	3579.25
1016	51.58	22.09	15.27	0.91	86.79	5.05	4003.54
