# Supplementary material for: Nanoscale clustering of mycobacterial ligands and DC-SIGN host receptors are key determinants for pathogen recognition
Source: Sci Adv. 2023 May 19;9(20):eadf9498. doi: 10.1126/sciadv.adf9498 (PMC10198640; doi:10.1126/sciadv.adf9498)
Supplement: Supplementary file 2 — Data S1 [file sciadv.adf9498_data_s1.zip › Figure raw data/Figure 3/Raw Rupture Force vs Force Loading Rate data/M. smegmatis/map-8-lr-0.5-data-2021.08.04-18.25.38.464.polymer-extension.tsv]

curve_index	rupture_force	rupture_length	contour_length	persistence_length	stretch_modulus	bond_stiffness	loading_rate
26	33.26	19.2	8.39	0.06	16.32	1.64	757.36
32	18.56	23.27	11.27	0.04	8.26	0.58	281.56
35	15.81	34.12	28.72	0.44	27.59	0.72	346.56
39	44.6	28.14	13.59	0.02	20.62	1.21	569.53
63	25.68	36.57	37.78	0.94	147.11	2.45	1085.06
67	28.64	46.69	28.81	1000	45.7	1.58	729.62
70	17.24	34.29	17.3	2.23	15.05	0.81	389.4
89	19.4	26.33	29.33	0.15	39.65	0.84	403.49
111	49.36	40.27	46.11	0.11	161.14	2.05	925.48
117	48.47	35.22	34.13	0.54	211.01	4.32	1764.97
120	26.22	34.77	42.13	1.29	524164782.6	7.13	2600.47
129	61.95	105.76	69.3	1000	116.86	1.68	772.5
147	25.72	22.64	11.11	0.06	13.91	1.03	487.76
163	68.01	152.6	97.28	1000	118.79	1.22	572.29
185	20.81	27.52	13.28	0.04	9.69	0.58	283.24
189	43.73	38.4	16.37	0.04	20.5	1.06	501.19
190	24.67	36.97	57.18	0.22	300.83	1.44	669.5
193	20.62	45.29	22.62	9.85	19.21	0.82	394.14
196	26.91	39.23	47.48	0.4	200.67	1.97	892.48
222	32.23	16.99	7.91	0.04	16.07	1.67	769.42
224	31.56	18.77	8.43	0.07	16.5	1.66	764.27
235	28.67	28.69	46.86	0.24	1e+09	3.16	1355.39
237	19.73	17.89	8.99	0.73	15.69	1.58	729.09
238	24.84	23.18	26.94	0.21	81.76	1.75	804.15
244	56.63	105.31	52.04	0.23	43.43	0.75	362.52
260	27.8	55.85	90.18	0.26	823782207.84	1.62	746.97
277	15.23	25.67	35.51	0.67	371.83	2.14	964.53
280	17.68	37.17	62.59	0.35	1e+09	1.39	648.61
281	24.12	31.96	23.72	4.05	53.61	2.03	917.78
283	47.73	54.77	85.95	0.16	1e+09	3.06	1320.84
295	15.89	31.77	22.63	130.38	37.3	1.61	741.32
298	23.02	39.41	58.35	0.42	1e+09	2.43	1079.27
302	33.31	36.98	51.35	0.18	238.69	1.86	847.11
303	33.45	32.03	55.79	0.13	485.24	1.9	862.67
311	65.65	64.63	31.83	0.14	48.05	1.34	628.35
323	33.43	44.03	21.39	1.54	27.86	1.23	578.08
345	19.78	36.6	54.11	0.5	1e+09	2.26	1011.64
352	14.86	45.86	96.96	0.25	209242141.48	0.58	282.36
356	20.35	62.77	46.81	0.9	35.25	0.62	302.65
377	56.28	28.02	54.02	0.08	81559824.65	4.33	1767.18
385	19.73	80.65	49.37	0.4	19.79	0.34	166.61
387	23.4	40.86	62.83	0.36	861926554.39	2.13	958.86
388	25.41	29.04	63.89	0.13	4718.6	1.42	659.68
401	34.78	55.87	67.12	1.05	353069027.53	6.19	2341.25
412	83.14	30.6	38.62	0.13	819.8	8.41	2926.34
423	286.76	84.49	152.32	0.02	7134800.76	8.45	2937.09
448	16.15	40.67	20.8	51.08	16.3	0.77	370.23
474	17.4	22.22	10.61	0.03	6.81	0.5	243.07
486	29.32	15.78	7.49	0.04	13.95	1.51	699.15
495	13.94	37	23.57	33.44	22.6	0.92	440.79
501	20.99	39.74	23.66	32.34	29.23	1.2	565.84
504	27.59	25.06	21.13	1.85	84.17	3.27	1398.71
508	13.84	63.68	28.2	0.01	3.57	0.09	47.02
510	17	18.62	9.31	2.09	14.52	1.45	676.04
514	17.13	19.33	9.56	0.08	9.04	0.77	369.62
516	23.15	21.57	13.13	1000	35.68	2.7	1185.17
521	18.74	33.44	15.71	0.07	9.18	0.48	232.91
522	12.9	41.81	19.46	0.07	5.8	0.24	118.62
524	18.21	14.98	15.96	0.61	75.22	2.9	1258.68
537	18.98	40.5	47.95	0.74	163.75	1.57	727.25
540	35.25	68.79	47.82	1.72	62	1.16	548.45
541	30.48	35.99	16.96	0.12	18.44	0.94	446.69
546	24.34	36.67	18.13	1.57	20.51	1.06	501.45
555	28.62	33.98	24.6	0.17	33.95	1.08	512.79
567	20.38	33.13	26.81	1000	83.86	3.08	1328.83
568	27.38	28.27	13.47	0.04	13.43	0.81	388.85
577	19.41	44.61	106.08	0.16	19164.18	0.63	304.15
578	22.61	45.41	23.23	18.3	22.51	0.95	450.66
580	44.15	46.24	28.96	3.14	64.69	2.1	947.08
582	28.37	55.68	118.18	0.13	1e+09	0.91	433.46
583	16.28	21.34	12.33	1.19	16.94	1.23	576.33
588	38.48	28.1	12	0.03	16.92	1.17	551.86
601	23.73	33.59	6717.61	0		0.24	117.77
603	38.88	51.85	93.62	0.13	1e+09	1.86	848.64
604	34.98	34.29	45.68	0.28	451.86	3.18	1364.75
610	22.94	51.55	26.08	12.39	22.12	0.82	395.24
615	20.92	54.49	7176.06	0		0.13	64.8
617	27.09	73.08	36.31	0.6	21.43	0.54	261.22
628	14.15	32.21	28.34	0.97	34.47	0.91	435.27
635	31.41	53.9	124.68	0.1	878036439.99	0.89	424.2
639	21.37	40.88	71.1	0.27	484561897.18	1.41	658.82
649	18.14	28.89	34.59	0.34	74.94	1.18	554.77
665	26.65	36.92	18.91	0.43	21.27	1	477.28
668	15.33	41.07	19.61	0.15	8.64	0.37	181.34
670	31.36	30.89	32.69	0.18	83.6	1.63	749.28
684	25.33	27.54	55.07	0.16	1e+09	1.84	839.76
699	19.59	59.97	119.65	0.21	1e+09	0.66	317.37
700	27.93	72.65	83.41	0.39	156.61	1.01	479.2
703	54.18	72.09	36.11	0.2	41.64	1.03	489.82
706	43.7	42.71	21.41	0.36	34.9	1.48	686.54
710	78.12	34.27	16.98	0.08	54.77	2.82	1230.71
711	144.67	86.83	61.95	5.1	329.46	5.1	2016.39
725	43.45	18.87	8.87	0.11	27.38	2.7	1182.39
729	24.24	43.01	20.63	0.09	13.6	0.55	268.1
730	57.39	122.44	80.32	0.19	68.79	0.72	348.09
758	40.38	46.26	21.96	0.09	24.68	0.97	460.56
761	33.09	27.8	36.03	0.06	68.89	1.1	520.32
785	26.25	30.37	6073.04	0		0.29	143.74
794	152.23	28.9	52.06	0.03	1e+09	13.14	3905.58
814	54.03	60.25	62.34	0.22	207.71	2.13	958.71
818	32.41	46.09	58.35	0.19	164.12	1.38	645.65
843	26.15	28.35	13.57	0.06	13.9	0.85	405.23
853	21.02	27.67	56.81	0.19	1e+09	1.44	671.04
900	39.33	38.92	32.62	3.94	143.22	3.82	1595.13
930	11.59	18.59	10.71	1.27	11.59	0.96	455.26
944	29.56	20.16	12.67	0.47	34.27	2.34	1042.57
969	20.07	28.61	13.97	0.24	13.27	0.82	395.05
973	33.1	42.34	79.64	0.12	664.74	1.35	628.85
978	26.96	32.46	14.23	0.06	12.9	0.76	365.36
982	36.38	48.75	23.03	0.07	20.7	0.76	365.58
996	20.61	23.98	21.54	2.3	79.09	2.86	1246.12
997	25.98	47.25	37.59	0.27	40.64	0.83	398.96
