# Supplementary material for: Nanoscale clustering of mycobacterial ligands and DC-SIGN host receptors are key determinants for pathogen recognition
Source: Sci Adv. 2023 May 19;9(20):eadf9498. doi: 10.1126/sciadv.adf9498 (PMC10198640; doi:10.1126/sciadv.adf9498)
Supplement: Supplementary file 2 — Data S1 [file sciadv.adf9498_data_s1.zip › Figure raw data/Figure 3/Raw Rupture Force vs Force Loading Rate data/M. smegmatis/map-8-lr-10-data-2021.08.04-17.54.30.503.polymer-extension.tsv]

curve_index	rupture_force	rupture_length	contour_length	persistence_length	stretch_modulus	bond_stiffness	loading_rate
6	101.72	42.61	21.91	0.12	82.66	3.38	28746.69
20	29	57.23	77.14	0.53	117599187.95	2.91	25311.56
24	60.69	45.52	51.17	0.39	617.83	5.86	44906.24
38	43.96	46.12	23.45	1000	45.25	1.92	17496.12
39	36.5	33.76	45.2	0.34	1034.27	4.5	36464.85
62	69.13	55.86	81.79	0.15	1e+09	5.33	41746.91
63	83.03	30.79	70.37	0.04	1e+09	4.19	34443.21
83	60.73	32.44	14.77	0.05	33.71	1.95	17737.93
104	200.3	71.18	66.9	0.14	778.78	8.46	58776.61
112	94.78	48.89	28.36	1000	130.28	4.58	37025.21
116	54.91	61.73	2490.77	0		0.32	3105.45
131	42.61	55.49	30.96	1000	53.45	1.72	15799.14
169	69.11	26.52	13.72	0.64	63.67	4.33	35373.99
187	38.38	52.41	58.29	1.42	1045.76	6.24	47127.91
188	28.78	29.55	39.75	0.48	1838.91	4.77	38216.64
191	54.35	25.46	12.61	0.07	35.47	2.41	21415.7
197	120.52	43.72	43.09	0.27	627.76	9.96	65646.73
203	52.02	46.09	39.06	28.43	252.12	6.07	46131.7
210	59.88	23.86	12.17	4.29	58.45	4.66	37517.87
220	26.48	31.23	15.7	14	25.41	1.58	14591.07
223	55.66	36.47	44.37	0.21	458.79	4.63	37304.91
224	102.16	64.26	93.28	0.1	1e+09	7.04	51558.81
232	65.42	17.33	35.45	0.06	1e+09	7.22	52516.97
256	45.04	39.11	37.29	0.82	208.35	4.03	33325.58
259	61.86	39.96	38	0.23	192.77	3.57	30145.52
264	56.77	47.69	38.12	0.47	127.12	2.74	23951.82
267	308.38	77.39	88.39	0.14	11097.58	33.58	122359.26
286	52.24	65.81	109.75	0.12	1e+09	2.38	21162.77
297	120.72	84.25	87.68	0.12	532.95	3.83	31958.98
305	35.5	29.06	13.96	0.07	20.45	1.23	11589.32
311	200.42	107.93	55.57	20.35	209.23	3.73	31273.98
334	62.04	53.49	112.04	0.06	1e+09	2.12	19089.59
369	53.75	55.59	89.35	0.13	1e+09	3.18	27318.12
370	68.77	80.34	73.7	0.12	157	1.52	14127.26
413	42.08	48.06	82.88	0.14	685495581.8	2.42	21478.57
418	99.69	92.85	49.84	0.36	96.67	1.79	16404.72
421	145.37	48.09	29.03	0.06	144.71	4.25	34807.22
436	73.67	46.1	24.85	1000	85.78	3.44	29219.03
441	32.42	37.63	17.39	0.01	12.31	0.55	5376.25
464	55.28	33.5	19.05	0.08	44.54	1.96	17763.64
472	69.94	33.94	15.25	0.03	37.2	2.08	18745.33
496	79.94	28.41	39.05	0.11	1163.36	8.55	59214.89
501	59.36	24.09	25.82	0.14	206.79	4.95	39392.37
504	146.04	68.12	48.37	0.06	192.74	3.24	27721.43
534	276.86	59.47	74.5	0.03	1706.76	10.8	69176.68
553	131.5	49.29	25.94	0.07	106.09	3.6	30317.33
563	62.47	28.06	14.19	0.9	56.13	3.73	31248.07
593	81.43	59.41	108.65	0.06	1e+09	3.31	28226.53
599	93.95	69.69	83.3	0.23	1780.28	7.01	51396.56
605	179.87	63.02	32.03	1.82	175.69	5.34	41799.9
627	76.33	58.69	26.82	0.02	36.48	1.12	10571.94
641	37.25	56.26	9353.35	0		0.22	2214.58
658	121.14	98.21	69.24	0.09	168.5	2.01	18223.6
661	114.08	111.83	166.54	0.08	1e+09	4.17	34277.32
689	53.61	39.92	51.86	0.06	168.85	1.75	16026.37
694	70.18	32.15	15.6	0.02	34.79	1.8	16483.74
729	113.41	34.89	43.1	0.08	765.98	8.29	57959.72
732	43.85	15.4	11.95	0.89	97.09	6.88	50712.61
741	43.64	41.18	57.4	0.3	1e+09	5.38	42055.02
745	44.33	35.89	52.11	0.24	418270494.18	5.47	42573.95
750	70.98	19.27	27.95	0.15	1e+09	16.35	88400.36
766	113.65	36.15	22.99	0.09	126.74	4.67	37573.36
774	43.95	40.81	40.47	0.65	221.1	3.69	30992.46
775	39.49	79.88	120.73	0.21	2979.27	1.73	15873.46
780	51.53	29.46	39.86	0.21	1120.02	6.48	48499.6
798	77	27.04	50.1	0.05	1537.19	5.04	39915.22
815	83.06	62.01	51.47	0.15	167.76	2.52	22288.22
821	44.8	29.16	15.01	0.38	37.76	2.28	20389.22
837	49.03	51.88	36.61	0.33	73.34	1.69	15507.91
843	17.11	39.3	20.68	21.29	17.95	0.84	8089.97
863	68.47	94.58	159.8	0.09	1e+09	2.1	18929.65
864	51.67	94.08	98.42	0.15	161.18	1.04	9901.64
866	47.47	76.3	38.22	2.85	43.8	1.1	10421.97
882	347.77	84.64	85.19	0.16	2663.84	20.51	99296.29
885	95.82	59.96	30.26	0.1	72.85	2.14	19230.49
897	218.61	71.44	45.02	1000	370.99	8.23	57634.48
911	68.87	49.01	61.12	0.08	299.65	2.54	22432.19
916	71.27	81.74	52.07	1000	124.27	2.38	21169.81
925	63.24	47.23	24.12	1.1	58.55	2.3	20531.88
942	114.51	86.14	43.16	0.11	89.03	1.85	16908.03
945	334.93	100.62	131.15	0.04	7720.91	14.07	81302.18
950	120.97	63.53	67.51	0.05	333.33	3.12	26865.96
952	58.46	65.8	2036.97	0		0.32	3160.83
954	133.09	36.3	66.41	0.04	1e+09	8.84	60585.23
956	132.75	88.1	54.73	1000	216.69	3.95	32777.68
961	91.08	56.4	100.9	0.07		3.3	28171.75
963	189.34	43.21	67.85	0.03	2840.22	9.91	65427.79
967	95.22	22.38	32.51	0.1	4045.43	15.32	85309.4
974	97.58	62.42	46.17	1.15	217.98	4.26	34912.78
998	40.87	20.75	28.12	0.34	4149.02	9.97	65688.23
