# Supplementary material for: Nanoscale clustering of mycobacterial ligands and DC-SIGN host receptors are key determinants for pathogen recognition
Source: Sci Adv. 2023 May 19;9(20):eadf9498. doi: 10.1126/sciadv.adf9498 (PMC10198640; doi:10.1126/sciadv.adf9498)
Supplement: Supplementary file 2 — Data S1 [file sciadv.adf9498_data_s1.zip › Figure raw data/Figure 3/Raw Rupture Force vs Force Loading Rate data/M. smegmatis/map-8-lr-2.5-data-2021.08.04-18.14.34.398.polymer-extension.tsv]

curve_index	rupture_force	rupture_length	contour_length	persistence_length	stretch_modulus	bond_stiffness	loading_rate
9	49.81	63.86	97.65	0.17	1e+09	2.95	6390.95
24	26.86	31.09	18.62	4.31	35.16	1.78	4070.17
25	34.39	41.03	31.35	1000	109.44	3.46	7334.31
52	78.28	45.05	21.47	0.02	40.14	1.53	3553.25
81	18.33	26.51	13.2	0.91	14.58	1.01	2388.09
95	35.29	19.53	40.51	0.11	15207961.22	3.36	7156.94
98	52.59	17.63	18.8	0.2	207.93	6.82	12585.39
99	26.31	39.14	38.69	4.91	260.93	4.68	9403.93
104	257.93	56.17	61.42	0.12	2760.05	22.96	26178.27
116	42.86	20.26	16.22	2.19	121.36	6.52	12169.81
136	53.96	25.31	23.43	0.05	77.75	2.3	5138.26
150	53.53	28.12	21.8	0.18	86.95	3.15	6776.26
155	23.22	19.99	44.51	0.15	1e+09	1.89	4311.02
178	207.28	34.03	27.68	0.05	382.13	10.71	17207.12
185	32.34	29.72	15.55	0.1	21.77	1.17	2765.97
191	48.05	53.98	32.07	0.64	55.51	1.57	3620.53
192	27.51	40.16	35.94	4.33	130.67	2.98	6448.18
208	136.7	62.34	87.93	0.09	724932714.29	10.68	17177.92
221	22.14	20.78	10.47	1.5	19.1	1.69	3894.33
223	26.65	46.37	38.7	1.22	70.76	1.48	3433.51
231	46.64	80.41	67.99	0.43	114.14	1.32	3077.91
238	31.51	23.12	37.56	0.22	526165825.5	4.36	8893.35
258	34.61	56.31	72.56	0.58	11358.93	4.09	8439.24
263	39.66	56.95	63.46	0.36	238.25	2.08	4685.11
280	46.15	36.14	29.93	0.17	81.21	2.06	4650.36
318	19.86	33.28	39.55	1.18	389.61	3.22	6903.95
320	25.3	36.6	18.89	11.92	25.39	1.31	3058.2
321	26.16	21.08	30.62	0.41	763785189.23	5.48	10669.43
322	18.22	75.47	66.57	3.94	71.88	0.87	2088.72
326	26.44	19.58	32.55	0.25	489988463.74	4.08	8410.15
341	19.02	31.51	17.4	3.64	20.39	1.1	2601.19
350	34.18	43.56	29.15	1000	68.44	2.33	5205.1
352	39.68	30.44	51.55	0.15	1e+09	3.76	7863.58
354	27.53	19.95	10.3	8.1	27.36	2.57	5670.44
355	46.17	34.36	23.31	1000	96.45	4.12	8480.1
363	33.37	50.84	29.93	1000	47.37	1.58	3643.26
377	122.26	44.49	57.57	0.11	2644.77	11.61	18108.66
380	67.3	32.48	20.67	2.84	104.33	4.78	9567.76
383	48.94	45.11	25.77	0.18	44.72	1.5	3477.69
389	100.27	62.15	31.41	0.09	76.66	2.17	4870.71
405	25.03	39.12	47.29	0.88	575.3	3.49	7383.25
411	32.3	36.75	40.37	0.22	111.79	1.67	3848.74
417	22.69	43.24	45.08	2.84	265.06	3.38	7191.42
418	46.94	49.12	55.21	0.27	267.99	2.67	5870.11
421	29.76	39.5	18.68	0.14	18.45	0.86	2047.8
461	37.49	35.53	65.29	0.13	518786742.59	2.52	5569.67
479	29.1	46.71	120.65	0.11		0.65	1577.91
510	150.37	46.98	69.2	0.07	1e+09	13.53	19866.22
521	23.06	26.56	11.85	0.08	11.58	0.82	1970.38
538	34.14	21.85	11.56	0.25	27.54	2.09	4709.47
544	22.33	36.52	20.33	2.11	23.64	1.08	2553.97
545	22.64	42.13	20.92	0.3	16.16	0.68	1639.9
567	50.74	63.8	32.76	0.28	41.69	1.15	2703.37
572	36.45	42.41	50.62	0.18	153.92	1.65	3799.42
574	33.07	30.97	20.97	4.43	59	2.62	5761.37
575	36.37	39.45	89.65	0.09	1e+09	1.45	3368.27
580	40.67	43.46	41.17	0.44	137.45	2.37	5283.81
582	47.97	38.76	63.47	0.13	3664.03	3.53	7452.2
593	48.01	40.2	56.33	0.21	1326.92	4.32	8817.69
609	31.45	30.97	25.95	5.71	116.76	3.95	8185.47
612	40.11	41.45	43.34	0.42	196.97	2.83	6162.71
649	32.69	35.28	21.5	1.94	42.56	1.83	4173.26
673	29.24	42.04	50.53	0.75	608.13	3.71	7771.56
681	80.12	60.62	104.33	0.06	2222.7	2.91	6326.95
697	135.51	110.19	159.98	0.08	1e+09	5.44	10607.58
701	35.22	37.12	18.55	14.65	33.69	1.78	4068.35
707	34.06	37.66	64.75	0.16	2641.78	2.3	5139.66
708	35.08	15.16	7.56	0.23	25.7	3.01	6499.59
712	60.98	17.91	13.13	0.2	93.21	5.81	11163.45
713	39.92	53.87	8357.77	0		0.25	619.54
728	36.8	42.84	65.77	0.23	1e+09	3.21	6878.52
736	37.8	21	19.66	0.18	82.24	2.93	6365.22
741	61.07	36.03	19.36	1000	70.58	3.64	7647.69
743	31.4	22.42	41.31	0.16	32201.41	3.3	7047.22
744	41.22	59.3	27.81	0.02	17.22	0.49	1194.68
752	45.5	29.55	18.88	0.53	58.97	2.75	6024.09
773	24.84	37.19	63.5	0.24	1e+09	1.89	4299.06
779	51.86	54.44	48.87	0.1	93.68	1.37	3201.67
789	33.16	76.76	108.86	0.23	451.55	1.18	2785.35
792	55.21	13.08	9.08	0.47	86.36	8.23	14409.05
800	23.08	42.24	95.08	0.14	1e+09	0.87	2089.09
803	41.16	46.02	30.08	0.41	52.93	1.52	3516.86
810	41.7	29.07	14.56	0.31	32.63	2.02	4568.86
832	29.49	80.18	69.45	1000	183.86	2.6	5725.3
834	31.89	70.15	36.04	7.55	31.52	0.85	2028.78
835	48.3	63.12	40.16	1000	83.84	2.08	4691.01
856	46.06	34.87	48.9	0.11	280.6	2.42	5370.08
860	28.61	39.93	19.82	0.27	20.79	0.93	2210.62
861	30.54	30.89	18.8	1.59	38.74	1.89	4294.63
863	57.29	38.64	40.77	0.13	178.21	2.76	6042.24
865	120.14	49.33	54.37	0.05	373.32	4.18	8580.02
876	114.52	26.47	30.08	0.26	1691.89	23.58	26494.13
885	55.61	77.15	60.09	2.26	148.58	2.21	4947.9
895	15.67	52.3	42.67	1000	67.05	1.54	3574.67
904	18.9	32.82	27.38	1.87	51.16	1.52	3518.42
922	37.68	33.11	26.86	0.09	47.62	1.31	3067.96
925	48.9	26.4	31.73	0.74	1e+09	18.33	23475.33
930	37.21	46.87	24.89	0.87	35.06	1.3	3044.17
944	39.91	32.56	49.6	0.22	993520551.58	4.68	9418.24
994	44.89	45.39	27.98	0.61	54.98	1.76	4023.56
1005	61.57	32.32	57.56	0.09	386757876.41	4.88	9731.53
