# Supplementary material for: Nanoscale clustering of mycobacterial ligands and DC-SIGN host receptors are key determinants for pathogen recognition
Source: Sci Adv. 2023 May 19;9(20):eadf9498. doi: 10.1126/sciadv.adf9498 (PMC10198640; doi:10.1126/sciadv.adf9498)
Supplement: Supplementary file 2 — Data S1 [file sciadv.adf9498_data_s1.zip › Figure raw data/Figure 3/Raw Rupture Force vs Force Loading Rate data/M. smegmatis/map-8-lr-5-data-2021.08.04-18.04.24.534.polymer-extension.tsv]

curve_index	rupture_force	rupture_length	contour_length	persistence_length	stretch_modulus	bond_stiffness	loading_rate
9	45.41	70.04	104.8	0.16	916.06	1.8	8247.5
22	106.51	42.2	25.08	1000	155.39	6.18	23394.32
23	67.25	26.51	13.57	22.71	68.68	4.99	19826
25	32.58	41.26	82.86	0.13	1e+09	1.57	7243.53
53	263.97	70.27	43.63	1000	430.81	9.86	32600.63
55	56.9	30	46.02	0.15	1e+09	7.1	25945.65
60	23.77	28.68	57.47	0.17	1e+09	1.65	7603.94
70	53.65	34.52	43.32	0.19	453.12	4.44	18029.52
79	31.59	35.02	99.71	0.08	605741260.7	0.98	4647.79
109	43.14	35.74	56.76	0.17	1e+09	4.11	16920.19
118	320.48	66	95.75	0.03	1e+09	21.54	50833.44
127	70.79	74.96	93.97	0.07	282.94	1.58	7305.96
130	22.68	32.61	14.94	0.06	10.98	0.61	2936.7
132	47.62	47.24	72.67	0.15	1396.6	2.9	12593.97
158	17.84	62.97	62.82	3.04	127.32	1.36	6344.68
171	27.48	51.54	64.85	0.89	1e+09	4.13	17001.94
190	302.34	49.8	49.86	0.17	2158.5	28.78	57676.61
194	27.9	40.62	23.77	1000	39.03	1.64	7535.7
199	41.48	60.04	87.97	0.25	826762421.77	2.97	12867.13
215	25.71	28.96	13.48	0.04	11.65	0.7	3364.79
280	46.53	72.38	103.42	0.17	726.16	1.83	8345.62
291	39.18	39.31	59.3	0.23	1e+09	3.92	16285.09
296	54.39	71.92	124.5	0.11	1e+09	2.07	9340.76
318	47.74	25.56	61.4	0.06	1e+09	2.66	11703.31
344	221.48	102.24	151.15	0.04	1e+09	9.06	30797.65
397	62.34	48.65	85.16	0.09	1e+09	3.42	14504.74
402	31.44	43.61	21.33	0.09	18.96	0.75	3608.88
409	53.2	49.07	24.12	0.31	41.41	1.56	7236.13
410	28.67	47.49	44.62	1.01	113.64	1.86	8460.24
416	64.73	55.21	43.58	0.05	77.12	1.32	6174.96
443	36.85	63.91	63.46	1.3	239.79	2.56	11291.92
446	51.43	94.6	162.71	0.11	1e+09	1.51	7002.52
449	114.27	63.81	45.83	1000	289.13	6.28	23688.77
457	53.86	32.67	16.2	0.42	43.73	2.48	11000.34
460	29.74	30.36	42.28	0.32	647.26	3.35	14273.96
533	48.39	90.41	45.33	0.5	40.31	0.82	3927.28
575	30.78	32.46	39.72	0.12	87.21	1.25	5860.35
597	67.66	30.85	21.36	1000	150.92	7.04	25762.29
618	58.77	66.46	41.19	1000	95.19	2.3	10284.49
620	205.92	72.8	97.89	0.08	1e+09	16.41	44300.13
625	300.41	63.48	43.04	0.53	541.24	11.73	36436.63
629	48.82	47.94	71.99	0.19	953556974.27	4.06	16763.2
632	63.16	51.36	94.28	0.08	1e+09	2.94	12763.83
637	43.09	32.28	72.78	0.08	1e+09	2.13	9581.01
638	375.02	73.84	59.03	0.03	649.58	8.58	29672.23
647	29.23	38.8	18.32	0.04	14.31	0.64	3084.45
651	50.21	60.47	101.23	0.13	1e+09	2.46	10920.08
662	63.11	57.64	54.28	0.26	203.25	2.67	11742.02
669	48.32	44.3	475.11	0.01		0.46	2260.91
684	258.09	91.16	124.25	0.06	1e+09	15.6	43084.45
685	157.25	76.62	96.48	0.12	6076.04	11.5	35994.13
689	50.1	138.25	177.12	0.43	700780297.22	2.58	11368.64
700	56.7	33.94	40.78	0.08	184.42	2.55	11262.19
705	41.37	51.51	50.63	0.47	167.6	2.26	10110.62
716	58.61	36.4	18.27	0.44	49.17	2.48	10999.66
718	76.04	47.89	97.71	0.05	213370044.67	3.05	13173.96
719	63.53	49.07	24.29	0.17	47.95	1.77	8109.56
733	25.95	60.36	37.21	0.99	31.55	0.76	3637.2
734	54.98	72.12	158.52	0.06	1e+09	1.27	5968.31
758	42.47	29.4	39.61	0.16	331.06	3.34	14220.85
790	38.33	60.02	83.82	0.33	1e+09	3.22	13798.03
798	59.22	111.38	137.18	0.22	627.98	1.83	8369.12
803	54.8	97.33	143.29	0.14	1294.32	1.71	7845.1
804	40.36	44.15	38.67	1.05	135.76	2.78	12154.65
805	58.23	50.25	61.77	0.51	1e+09	10.11	33142.45
827	46.86	27.06	48.06	0.11	61164.11	4.44	18038.81
836	110.63	41.16	32.95	0.08	188.1	4.43	18012.04
848	553.82	48.13	65.79	0.03	1e+09	62.72	73652.17
856	32.64	49.41	78.44	0.23	1e+09	2.25	10067.32
923	84.6	30.27	36.14	0.24	1317.76	13.19	39133.33
961	57.32	56.81	60.83	0.31	325.64	3.17	13617.79
989	58.5	108.36	62.46	0.77	66.06	0.97	4637.92
1005	142.55	71.17	103.78	0.07	1e+09	8.74	30062.51
