# Supplementary material for: Nanoscale clustering of mycobacterial ligands and DC-SIGN host receptors are key determinants for pathogen recognition
Source: Sci Adv. 2023 May 19;9(20):eadf9498. doi: 10.1126/sciadv.adf9498 (PMC10198640; doi:10.1126/sciadv.adf9498)
Supplement: Supplementary file 2 — Data S1 [file sciadv.adf9498_data_s1.zip › Figure raw data/Figure 4/Panel A/BCG/map-10-data-2022.07.06-14.40.03.534.jpk-session.polymer extension.tsv]

curve_index	peak_index	rupture_force	rupture_length	contour_length	persistence_length	stretch_modulus	bond_stiffness	loading_rate	goodness_of_fit
1	3	77.3909027829271	82.0689643017648	99.2490324862034	0.474388724714191		8.42672154948399	5990.58497636383	0.798692314668036
2	1	136.645260664958	43.9365599825151	55.4250060957709	0.128041191399071	3879.1327911934	15.7556070894489	8950.31101870482	0.961064830515926
9	1	176.205529160581	170.228965310586	194.41613935805	0.39188885979813		14.0268905965311	8364.69183287761	0.939470697139433
18	1	20.549689483626	11.9813918126054	5.95281078411756	1.07858724477737e+28	20.2914106305179	3.40871083701442	2927.19024350432	0.620943525464593
35	2	211.917296380622	60.6842445849266	77.9754056177162	0.108997585622044		22.2045015503392	10718.7562837013	0.969963565659938
36	1	30.199214538654	14.9018528483669	21.2867330098197	0.44004155251491		8.14106409871325	5844.78956647532	0.536632342262637
38	1	24.2340186393957	17.8342929357385	16.2782302363928	4023.32546155503	245.183899981377	14.8185562756158	8639.94703770802	0.879468318879823
39	1	43.0414938514117	23.2050338103597	31.257101111811	0.407313934365769		9.45498896616887	6492.5468474412	0.643287383870117
41	1	59.952756233443	28.3341535374568	9.66884273097773	14.9015427678938	30.5196807803685	3.12946547493614	2718.85504729345	0.826946267950069
45	1	230.858312821987	31.535185862405	37.3209174322481	0.196057453100924		75.4851480079336	16258.541486534	0.960814540378931
46	1	149.886428804026	57.0079103387649	75.1365209016782	0.0709717557135912	2149.5173378607	8.85683980773131	6204.79874300739	0.960152086929716
54	1	149.203715813006	22.435643835454	34.9262949785208	0.0647421836402205		19.8965392735806	10150.378904987	0.958318130566081
58	2	199.367745909908	35.4550747397041	38.0610862735099	0.383774627466925	4197.58466215963	49.6604301155684	14620.8984509207	0.979936013288055
65	1	158.992230662193	21.2978273573401	24.0063941674772	0.164870308461717	1864.01853340556	35.924469425608	13141.5243702827	0.981457348653719
74	1	51.2769341807326	13.5408081321269	21.5681353464208	0.175184408658541		10.5640862396194	6996.97846811665	0.763189961074577
81	1	44.4098466666855	11.8236980620385	4.84709270478792	1.78075998976114e+29	30.8543529089155	6.36553802208855	4869.63014486672	0.874619342566792
99	1	45.3695872054798	23.9832099628905	35.7754102345492	0.246872283796978		6.50620074738565	4951.52400026956	0.591798375116642
102	1	86.3925385760687	68.0705487715136	88.2368404117953	0.252853295181073		7.72624074507934	5627.8565350306	0.879087482645158
116	2	72.2270289842589	43.0085584548999	7.39435017678103	5.66648622288791e+25	14.9960358620762	2.02803971999665	1847.24918287403	0.824617987620973
129	1	27.9670590650476	21.4125221116053	31.934658160168	0.313305997443175	2120.75328592305	4.7459977634209	3861.56531213762	0.560694987432601
134	4	169.178592345526	82.858762286779	89.5293854248253	0.184362405071598	1579.32650384208	9.54679129575516	6535.7029927962	0.843938802769479
136	1	90.2832035695539	70.9407459938733	97.7069233259011	0.173566286857397		5.90257262657519	4593.98064246515	0.788766608164072
144	3	238.015654681119	108.54867032178	118.39677560877	0.289750692242495	6108.18251108322	20.0952933868572	10201.8550044978	0.985910597257814
153	1	89.5208305802644	27.1244121322296	33.0482195858427	0.383970217054773		28.1585885168087	11937.2145531553	0.880457658579839
156	5	197.377717495868	78.5521255288964	67.6543122929126	1.55331504109207	901.217932262288	11.7649397160949	7504.30727341041	0.980089937592908
157	1	186.056809840351	33.114699908193	59.3927555467862	0.0281168974984729	177737.389615427	14.0608203335704	8376.74590297447	0.959062659918639
161	1	287.24829823292	47.0824315289068	64.9756588414222	0.0540340023595004		28.0661794002575	11920.5757963847	0.955578569983249
162	1	56.0963425456253	44.2766709717527	16.2414762408127	1927.79497320805	32.4400184650547	1.99557668473714	1820.27754375793	0.834454473778738
164	2	78.0596144292115	51.0419920400234	35.0358719243224	1.238735417424	139.391064527177	3.64299722786284	3098.29904200794	0.918971240201801
169	1	61.5532063831127	40.5123492682472	20.1270986400701	2.53012237283492e+26	60.773717188106	3.01949716026701	2635.46651387074	0.682696178870281
177	2	80.4239381424445	70.1455640959391	51.5701834883282	6.23598794055231e+27	223.278183875299	4.32959839915701	3581.31816252999	0.876982723077806
180	1	101.011546957746	25.9859667896383	43.2893858340283	0.0780271779687451		9.53973392406829	6532.394623199	0.875933156101376
202	2	184.402654137172	51.2251010219234	53.1484223418862	0.23843935303937	1578.96430681952	17.9515603646609	9618.71815136427	0.98360046563565
210	1	96.6305145858007	16.3167651542668	2.46301276473943	1.26241560503619e+25	17.1796192249027	6.97504270820137	5218.4770000166	0.794823940374033
220	1	53.2765262610931	12.4147170417059	2.34322458107895	5.45276916597756e+27	12.3952697594255	5.28983429907433	4214.06912872772	0.744360580130441
223	1	54.8144864573272	22.2283878679278	24.1590303616642	2.98962048942277		55.8280478837777	15112.4434492839	0.758878008198261
226	1	103.421289898721	30.9506263128353	45.388764289819	0.115509470908976		12.1944059543279	7676.75885446303	0.944684147140262
227	5	207.397577290476	117.277017649131	135.383633105166	0.289586380990739		21.9410520627984	10656.9862719001	0.978938327373239
230	2	53.5038314933775	31.4568275129283	21.8838180247313	1.20582490907841	94.9097526694154	3.90013232251547	3282.34699679924	0.821528224926723
238	2	250.321545628922	49.90150047991	33.7354554708786	6.70923349565639e+26	522.373366599448	15.4844023686111	8862.13627499066	0.981873222871826
241	2	94.6615876792699	56.1378500373108	72.427171479638	0.23771624156924		10.5063121989735	6971.58671574865	0.902441712656003
243	1	71.4450700997362	10.8812606291303	5.76781814025212	3.09594518317755	74.8310950338303	12.5264766191073	7807.04721988214	0.846537794651515
256	1	36.2625775920962	33.2378704928239	42.3541144078372	0.673165409464082		7.23830195600208	5364.44879430309	0.528494507941253
262	1	60.3698406563804	20.2657114040551	34.9252829669727	0.119254579218234		6.68122439324068	5052.24889803068	0.823878798633251
268	2	46.8914436064753	42.6802648622826	30.1769053035673	9.95238987589497e+26	113.172675440964	3.75030753824796	3175.57810708537	0.614466828429713
276	1	20.021171988004	13.5160313719333	4.53524836081456	7.47195310631323e+26	10.1105869418918	2.2293347877592	2012.79009914298	0.425021570386976
277	1	73.3318423413963	26.0206703564948	36.4903571951751	0.196434180268466		12.1549501832051	7661.1033911158	0.767218892633098
278	1	76.5961868658252	32.6869213037081	39.8625080346774	0.445191859626275		19.8803880745569	10146.173702476	0.886767202818872
283	2	184.584153691092	38.5536038112534	33.5499623470317	2.29769345086292	930.387660893265	24.6691413721451	11261.8996089715	0.977201373349909
284	1	70.9984421546174	27.9837346726885	18.4504623112166	6.60397002059549e+27	137.408649565384	7.44743666839443	5478.46500529106	0.886525349192954
288	1	42.6944981304666	18.8009901223953	25.0183166696612	0.332203826580511	2049.55230807228	10.9743121180113	7174.6110832286	0.704757740718764
294	1	36.2229377265878	15.6346670841052	24.8217041613838	0.250517096406177		6.5270133588866	4963.56929954591	0.229419605910092
300	2	256.101530657264	43.6477634696446	52.9552656398205	0.111795254377857	18543.7641329422	44.533421806462	14141.5636386225	0.98654516240636
303	1	67.3959609215998	12.0629988612982	23.4807897137722	0.0806731991194031		9.44854547902351	6489.50790943704	0.905691705910887
304	2	37.104867117161	38.5772341806616	37.7817627506751	3.00453605510709	316.798484546759	5.94627381432475	4620.4093920795	0.603095608867275
306	1	67.7935770072372	21.8637413386915	41.2846963027272	0.0855591381871337		5.59648229546689	4406.4090320194	0.885877217233963
307	1	130.276354004873	29.1902046312311	12.7328512980289	3.08229134264893e+26	100.793208337264	7.91599665919816	5727.86980749217	0.940327500863953
309	1	70.4091277066711	16.0424608373291	20.1197429465521	0.387838734879563		31.6881201821937	12528.8067468612	0.79150219647734
312	2	193.304173262769	41.722159972447	46.6650656974897	0.233462192214551	4288.75437796458	34.3565861534092	12925.7426700626	0.989146489952763
321	2	46.4804393277005	42.7505146668665	53.5551881801895	0.592415603534102		7.89872062076575	5718.81912550899	0.53609404289189
323	1	215.531618478654	19.1600512285422	16.4527729039769	0.478065032980023	814.932379188899	41.6610718856371	13838.58640056	0.991758160575771
330	3	99.628180658072	96.2433232443375	45.9511520813295	5.99525478140272e+24	91.0286745459181	1.98098786260688	1808.13142289112	0.594090199990317
331	1	145.962768321339	22.8093247929225	27.9211432053361	0.0366633662844908	571.495254994035	11.0138051507117	7191.46969489471	0.895730928442026
336	1	395.591059549428	151.527611327183	201.437247007002	0.0475943180993478		14.1119274930265	8394.85819678948	0.97724884684948
342	1	21.8593882743803	18.5516004160837	39.7049300979292	0.206737470880425		1.65786266137005	1535.04955774633	0.413115742195354
343	1	42.8812955931329	25.3673423438711	18.096017522752	2.31085244559158e+27	106.717922186318	5.89731536522564	4590.79541116453	0.715111451044465
345	2	50.6588052265639	33.5001581291888	18.6026181012358	5.45324811971576e+25	63.2578536675442	3.40048122921693	2921.11940257489	0.721781242318745
346	1	67.9122205871823	28.5109102457059	41.4396594314205	0.182197561172312		8.97501850526874	6262.56913165564	0.828890569013096
347	1	65.7970036402604	65.5153917390367	73.9529920828993	1.24108001293184		15.0962803774999	8733.62628851304	0.631264309889157
348	1	48.3051009758375	50.9805165739304	66.0124142189139	0.455286187442662		5.79883051169811	4530.89271188452	0.631503848298709
350	4	98.7342901187253	135.728222576694	126.508874856498	2.2661235626198e+26	1354.84248254479	10.709465909657	7060.4600094904	0.756788248800092
351	1	44.0092058812539	19.5383841619314	30.314530768635	0.221914431542547		6.80990053728015	5125.48426357315	0.547313928726982
352	2	345.025127691527	57.9684722822087	63.1424720441464	0.118080857786089	4482.13127857088	34.929123814045	13005.9481213707	0.992933217930381
355	3	133.483781129012	58.0587556028216	62.9646379408594	0.436219031374778	2426.27060292616	17.4510548393168	9473.14001854328	0.972380176799433
358	2	119.024581651981	49.2619823084098	80.9407060015352	0.0688353503304513		6.16076314913971	4748.87822449843	0.729582182891678
360	2	142.017558061798	84.8579700967324	98.3373392889242	0.403366191859141		20.1439109702844	10214.3704402337	0.976580655354142
365	3	127.106817125392	56.5279637180069	72.2174919820506	0.188757070840685		14.722006475219	8607.03587878211	0.832698789447315
368	1	27.4201295446053	11.0079658541196	25.6813879046114	0.14175785095931		3.03047512731003	2643.82575599835	0.504594237815678
374	1	242.31895658114	31.8176154572267	19.5188760346645	0.291439736649414	322.747921790024	15.3048978780119	8803.04521373116	0.961738755388146
375	1	31.2066419819444	39.9828445258425	30.5728725385166	1.99168855480257e+27	101.389960454092	3.31633739441258	2858.80940665229	0.402379800013662
378	1	30.1825330200448	16.786624638181	8.84045312977069	63.2706886075274	32.734013459849	3.65672519431789	3108.22312905782	0.680196921511055
379	2	120.01942261628	45.6938064749684	42.2496818141693	0.445511013685362	544.953609554647	9.80918874288255	6657.62460516352	0.92075832860498
381	1	228.778038983571	27.6379801981324	28.3443220793789	0.107680122761489	1274.88338227793	28.659011313365	12026.2366347052	0.981956525439191
382	1	161.441885887615	20.2267763182343	22.0120838702186	0.221456796087502	1823.40347446009	42.3061553349922	13909.0347173419	0.960758731741418
385	1	86.5460444910858	71.3613821079401	81.4558174538426	0.803910443316878		16.5122226948829	9189.51326376351	0.827116398679707
387	1	91.6474937169327	47.1476433317602	44.7150441449018	0.221313604897022	327.741739080984	5.22522904418257	4172.96674370899	0.903109393204835
388	1	28.8923127847868	39.907853123749	59.7452118635323	0.382568340140904		2.45957874663608	2198.61312286733	0.0959811898740204
390	1	35.6283742087323	46.2369186410388	14.3297685060027	2.70945929432764e+29	16.0010014211755	1.11662665132885	1059.53195043998	0.41918734080258
391	1	37.8871688546354	25.3482099820221	4143.13303011102	0.001		0.50592417398335	493.866358594057	0.314985541114298
395	2	231.493273221959	61.6352753356018	60.3541701625835	0.374059628522483	1777.53033435305	20.7624495634421	10371.0376956974	0.97024006070639
397	1	72.9123177368969	44.1055000518969	185.651028392588	0.0235750048999212		1.06088821205038	1009.2193442149	0.743255959933864
401	2	34.7466794941063	33.631977610929	47.2332143674336	0.411844879393214		4.43038246313769	3649.99949990427	0.0865561248911502
402	1	36.0889397357494	12.2382587867867	6.08049294569315	5.6250650717977e+26	35.6360649533564	5.86071972644873	4568.58820219435	0.669359830526546
404	1	43.0379331222377	22.0241711094764	40.4518600445772	0.143362955238665		3.75355271565985	3177.90455155217	0.429973849566358
428	1	91.9588065944865	29.1419764915869	48.5818965669219	0.085537834924694		7.72898280399715	5629.31127203486	0.919485521004225
438	1	53.1151988756588	75.4918027014435	21.8678419544411	7.21396704188548e+25	21.6603689509551	0.990512415266293	945.325265940511	0.610666785013702
439	3	112.544437380523	43.59256053144	36.383937515744	5.8825765184453	473.773057386855	12.0237799694786	7608.78580419197	0.963106391753629
443	1	23.4043854634797	33.8330973697864	12.6726570923358	1.75006189676648e+28	14.0165208070642	1.10604435241455	1049.99954161822	0.278214016190329
444	2	229.661677486244	40.9592569770777	37.9942063283108	0.159353118987381	934.669093664894	18.3420294487279	9729.70045437302	0.986291177144461
451	2	195.020779221755	43.3118302025009	40.2978454446585	0.363901528051709	999.071427105842	18.9481477874748	9897.64842779903	0.981952605329638
454	3	263.244426648135	98.4982204715688	119.775468517362	0.107172980397394	19749.0425532429	20.1976156840281	10228.160865609	0.990390514914919
460	2	280.826522992144	55.3325009260402	46.3338020392342	1.34581892416614	1139.75648973208	22.2436040266865	10727.8599340507	0.992342570032423
467	1	51.2786950301485	40.4064185964042	66.6604926300059	0.157942924345614		3.19935061381106	2771.45023016153	0.741003452999875
469	1	61.0889180911268	22.1880858867004	5.22691388108961	0.0718791345249449	16.3819394267049	2.94312577412771	2577.0983908307	0.840455078592543
470	1	26.744890211298	10.3821833611688	8.7611128205828	2.20944187138593	84.3722715281008	7.97117745908446	5756.70527821503	0.659287170399976
473	1	40.1840595572979	17.9500088875367	20.6544963128726	1.55685472093619		28.5063305459004	11999.2675445251	0.673280410581657
480	2	64.0039987749603	51.1609274896201	58.4666626872599	1.06978860027516		16.8632760882703	9297.22713578651	0.898450834224924
481	1	46.3352468903965	66.1224381774204	137.963964446597	0.10225945218736		1.0330380590474	983.983659534617	0.462370695450362
482	1	46.6039799379687	14.7113713245361	11.6959448036752	2.09986373051855e+27	180.763010875964	15.4551867258439	8852.55873482747	0.683996841573913
486	5	119.883194895233	86.9331476927491	77.3578708585901	6.66000696784982	750.783549923321	8.72460159154473	6139.60577197066	0.96863221762802
488	1	46.0494806902515	86.1897095704683	106.778565179234	0.65078425837783		4.1309466495047	3444.31185380695	0.715494389656103
490	1	52.224313761954	54.9149845068956	36.3388517498031	4.80280561714033	90.7869170568161	2.36659241170929	2124.01277190125	0.823937311069397
492	1	43.0777757953958	51.0353778825279	79.7090510826227	0.221865248886428		2.49971842459988	2230.63145451597	0.57698988301593
497	1	19.4019711467395	35.6840170387228	46.4931125055415	1.09093442026547		3.22868464040548	2793.43540553791	0.220307943703771
503	2	31.5473700245238	29.9374350443478	29.8871529163165	55.973480067225	1221.75150607004	27.857567245378	11882.7813087041	0.931935623721801
505	4	214.500170899678	121.14274540636	110.158723130978	0.909262734289303	1244.60568054697	9.33187148517052	6434.25560034553	0.973483067351281
510	2	55.9309952641423	69.6515748981213	86.1515264796674	0.542621536996475		6.26608100172349	4811.21106536936	0.719022627663534
511	2	86.959766885219	46.4476876397276	38.7587081479661	0.55830792366095	252.820199358566	5.38363353971315	4273.38285700329	0.905630627751312
519	1	49.6910129056025	35.3784842017505	47.1414209655896	0.374020897557372		7.5123752095282	5513.52458012681	0.675989880724286
521	1	110.263030461666	55.8080977117504	77.3910626060246	0.137566685335406		8.91148584768719	6231.56914554676	0.876140666517139
522	1	75.2121129300222	28.8258422559659	27.7225284206509	0.349283470873277	316.40978507128	8.05872101477085	5802.225480232	0.926220370200496
532	1	89.9536103812032	13.7476890266083	11.956759394166	0.115091408420066	193.432514559217	12.0823064319574	7632.18093211612	0.958577113049719
537	1	60.0878195723169	24.4676831906401	63.3343472723276	0.0548073858612407		2.56520932022921	2282.63480020554	0.826902187608911
538	1	99.9797603430747	15.1946574438088	15.9079721089144	0.365218249512601	812.678617523284	30.3679954046501	12317.1067762997	0.961522064306065
542	2	339.76823188428	53.589252207513	49.7739895949545	0.40938788966777	2088.84133724678	33.1914215234056	12757.2565110179	0.992348572905417
543	1	244.536359192247	30.3046352399353	32.7457051120685	0.112195756148707	2053.02142271283	34.5826541979518	12957.6104108402	0.982712913086103
544	1	209.72407020332	28.9731523366794	15.4501104721138	0.396060104735978	212.579079593322	13.0244027581894	7997.60421236713	0.959387336442663
551	1	38.2013987972894	36.8165527969529	55.9929778943638	0.273539949892214		3.34471032790707	2879.86875455642	0.618388791144696
568	1	32.6934832756036	27.7213511402929	43.6620646647048	0.284566504831951		3.403428059356	2923.29370478255	0.672519205754923
575	1	138.528113494652	17.53356107775	14.5798886221729	0.220556250945339	358.790819146902	19.8833413098569	10146.9428706994	0.945968272626883
577	2	68.9444015134405	34.1172853168894	38.2862806434807	0.90215137910672	3494.67597267847	21.4280157130507	10534.4805804208	0.925017913259055
579	1	66.0535858449923	34.2902855808393	43.1980436321753	0.400219366086609		13.5750021758305	8201.87732153636	0.867917193327151
580	1	109.086964250367	18.0159990290527	30.9310219985068	0.0666448295878499		13.7136044311125	8252.26976960436	0.947494193966893
586	1	73.8994725323055	45.4614159846033	90.0096542908437	0.0710467546652243		2.65434540708843	2352.94553341991	0.561504926167531
588	1	52.3225402630626	25.9917631000322	39.0696065987618	0.208175247925111		6.74614491997513	5089.28384453245	0.871721783929712
592	1	34.7612186539621	46.5916375644778	78.8267442029331	0.217384166471296		1.75609104327355	1618.89561786547	0.650270456016209
597	1	74.4934106399228	13.3889798363805	1.24560599062545	2.09180552067378e+27	7.64115802855283	6.13449042960689	4733.25240794598	0.877479276951231
598	5	278.610680712203	142.093039700819	67.1145521381692	3.45869235989649e+23	249.389280375709	3.71587490984486	3150.85554369632	0.869764153381416
599	2	63.0104576105689	24.3998474767738	15.0797327991425	3.29053096599972e+27	101.949482080896	6.76069552682614	5097.56046654908	0.801319663562696
600	1	233.054749246347	29.4155397788054	29.044598722826	0.0353306899442972	636.292431569247	14.7767005835759	8625.70157144494	0.98177678619699
601	1	69.6420979245147	55.8965227642934	69.0208887452896	0.441704182879546		9.81769808160756	6661.54335202446	0.769634018762894
605	1	31.8589328722583	45.0610307398802	40.2371355952251	2.71495971467544	139.149860043796	2.79299218346257	2461.25100567418	0.601445899500633
606	1	82.7354039091465	17.3378658007298	21.6307399245723	0.343184201399359		35.4638669477292	13079.3827159274	0.837841352646393
607	2	25.8883192490571	44.7163939813928	28.5344405782015	1.48958223438368e+28	45.6501566205253	1.59982658483934	1485.16415923934	0.437897013343237
608	1	16.3912177774228	36.65181838201	4.83163614205131	1.76237787920317e+25	2.48887324492369	0.515120172908344	502.625445542712	0.106605180818492
609	2	120.600336194332	49.6925142458125	71.6967345328085	0.105699516666885		9.39340152784906	6463.44721353414	0.878603627273641
611	2	38.125112787449	42.5653282454742	51.3675626729882	0.981572914732693		8.11132210023586	5829.44363296342	0.32640030605354
612	1	22.4171322961005	43.5065726128633	58.5471419887006	0.786017347421293		2.63755499823301	2339.74224224685	0.324240712307595
616	2	32.9430565358285	40.2173225854913	58.3365263555715	0.318305483241486	12430.1804146526	3.5455003663514	3027.4945258111	0.505571823933803
624	1	21.1084077854018	31.5060128037321	6.34931987966092	3.10851801840201e+28	5.32756962866133	0.839077212935418	806.423045691918	0.354433263919996
625	2	43.0253677661884	21.9004613309951	16.4233068885383	1.79368431737249e+29	129.012031017218	7.85542350835901	5696.08827696512	0.70576115777438
629	1	71.091721223523	58.6262844195637	16.0085365702707	0.304962529299745	24.6842827187876	1.48575256344461	1386.35095123972	0.783352636620116
633	4	159.05546090572	85.3459409070201	60.1952365131723	4.5633605251797e+23	380.680434949197	6.32409567600653	4845.33994911815	0.805698244013711
634	1	64.2260621851803	33.8234124215673	76.1511767129691	0.0642954817634663		2.44743907948672	2188.90778989364	0.674006896318659
639	1	37.6283905489878	19.1417511589305	29.398906469389	0.268507185755986		6.13819574595262	4735.45801285613	0.650537368140942
648	1	27.3784816969605	19.3417545275847	44.1039810972703	0.147564687548174		1.78656638711795	1644.76010301675	0.0862855874540742
650	1	24.0278222538252	34.8469226326053	52.7309417676172	0.442654764855078		2.25988127331322	2037.65747763231	0.289646352207481
654	1	26.5025788310766	58.7364402583173	49.9943789475607	5.95097029154428e+28	151.56379280229	3.03161667357175	2644.69455008193	0.508597978016771
660	1	33.6644251930198	44.1070901885648	80.4712936219427	0.18612045869517		1.48895203953505	1389.13623660291	0.567747429257689
665	1	24.6605613071135	21.1076229938494	28.8223652993682	0.662868421024049		5.6167193250787	4418.94483910035	0.517793636353755
667	1	44.7806136810696	33.1666378788535	4589.1209067508	0.001		0.458289512182993	448.373130088763	0.0205019233152098
670	2	30.549507066306	43.3734461813671	61.7885463528274	0.440072900997176		2.85880255417115	2512.21376722196	0.393190968894535
671	1	42.4619206830303	37.4055275557145	20.7693345382521	7.6098065556882e+25	53.0112769716522	2.55238206472228	2272.47230659278	0.480329269755626
673	1	83.2734634286914	16.6313917029695	834.232457064451	0.00149312340308731		1.75497076335688	1617.94349754262	0.768233482471302
677	1	33.9096520106853	44.3115565831337	17.5537431554716	3.35643596933538e+26	22.2455143241125	1.26728038157368	1194.2439546452	0.572892629921553
679	2	44.9396580472114	55.7536059040216	76.9265077705181	0.345716685789909		3.71112538635719	3147.4399258938	0.602685148313815
683	1	201.864625867435	28.784191619731	28.5989098548491	0.0224287451685487	417.770631247238	9.78233455925374	6645.24329677345	0.951776031928647
692	1	29.4863613413809	12.3563953484469	24.2013484768139	0.182042005055866		3.9840297230947	3341.56878125809	0.641713640405622
696	1	51.8558784756955	32.0687926690806	41.3824757134787	0.433384565307839		10.0649175595128	6774.44793169543	0.573087459742702
705	1	30.0001544365242	38.011470790592	59.7346205721207	0.312340982306583		2.29334792341931	2064.82633580726	0.399692679681413
707	1	29.4373502075045	28.0461722448549	16.0033638009489	1.76294735749351e+29	39.118501876115	2.44439246415154	2186.47050729527	0.648947087269269
708	2	100.344177157753	41.6452027230999	18.6418963579638	1.13473588358635e+25	81.3189948004625	4.36216322840579	3603.57047778315	0.850606474040885
731	2	45.0351955930043	64.5915002886311	93.32180872211	0.281462847892491		2.68497002478911	2376.97869806605	0.0838809876915081
735	2	41.9472166897277	58.4916342438256	90.3777485743258	0.236032444818377		2.19665384656668	1986.11169826643	0.455538941082387
738	1	31.5640829462067	24.269072291434	37.3425400532667	0.318105460996974		4.03719078807613	3378.88656520995	0.442033259312889
742	1	68.7232070493132	15.5334249861562	62.0185159041292	0.0266777964178771		2.95370310972133	2585.20476356125	0.070083082663342
743	2	36.3232603311174	71.1308060971988	87.8185007307153	0.847925540975746		4.02754475376936	3372.12718754547	0.45928322864683
746	2	35.472539928506	37.2945838260494	67.5389102044409	0.179710374356318		1.88807087292809	1730.40429812466	0.310340821824478
747	1	67.4576443702591	11.2875309670228	4.97897422812349	0.064741089032838	38.4938810977096	6.7908277403978	5114.67232372701	0.844648081374079
748	1	169.65890981111	35.4641061822578	36.4887240234951	0.380074421015727	1727.00238399626	28.8083343205048	12052.4517953427	0.981977361260423
751	1	66.1482013652985	32.7346956527547	42.9200086251028	0.0601114876688919	243.74513049085	2.93154554533518	2568.21509620612	0.74847476032213
754	1	112.35007914178	11.7586958598276	8.40683813792572	0.188072894535089	181.392416927012	18.3142857620106	9721.88819073106	0.958861280288909
760	1	18.8008017446008	16.605391375831	13.6264795829482	78.007845643675	76.7069274310427	5.34067912275187	4246.27372311194	0.710357162596716
761	1	62.2489207449391	14.9934134940431	34.2150768892185	0.0648168011455299		5.23346875633942	4178.22029928406	0.89092458981814
763	2	407.129819257076	47.7500054644957	33.5153795231146	0.274306737315473	781.88158801603	21.360278473445	10518.0826765857	0.984457568318864
768	1	64.9273991901804	37.4735407307146	30.1734673619217	0.983442526643852	176.012983642294	4.97700469074835	4013.12202389112	0.846592098910549
771	1	153.04546213681	23.0224624515859	16.2792254904317	0.148759232630017	244.164764276962	12.8238837066782	7921.54565382239	0.907998572037816
775	2	121.33440142315	37.18642129742	49.0942057672045	0.161357958247157		18.2050668780351	9691.02535541895	0.937125807642751
780	1	219.141797560953	20.4903099240253	24.9375934119354	0.0952840321638412	5020.82572804681	56.8269255846816	15184.694883669	0.984517279717405
784	1	78.8084174081153	20.4886390413738	42.8690595757458	0.0598068923344697		5.64088233100011	4433.88737940676	0.631395945164388
787	1	26.5824220477936	51.2978841827175	30.9894083149617	11.6438194655188	37.2828949956004	1.15633149545597	1095.21539313535	0.53811809679744
789	1	41.0090567408038	10.8366868762057	24.9907742286664	0.0737945230071897	2452.07787940594	5.32310702870192	4235.15795613714	0.59475019332907
792	1	44.1289038379793	33.9288646082515	53.3332945887987	0.212155700784114		3.77619609967576	3194.12027719749	0.816678696156757
794	1	71.3270859649902	16.1816629519774	22.2304180423572	0.222423201453069		20.6600922978344	10345.4354056177	0.89213691822626
797	1	77.473547235858	27.3733616134813	23.1480061400535	0.36754577064514	207.911878980137	7.15646345398035	5319.36634297746	0.918078586011324
806	1	53.682698549971	29.4017496692238	10.3138825132858	1.52838702291703	27.3517146316949	2.57837479286219	2293.05361317048	0.862362115746864
808	1	42.7087500333642	19.0324287320822	10.717010503347	0.119332766977842	34.8578310605998	2.74858599366741	2426.70190091308	0.803514401771218
809	1	77.3961152967273	24.1571457917644	37.907269232456	0.121634950984539		9.35151365952411	6443.58738981055	0.888498780220248
810	1	35.5819896244751	64.9712457900345	2920.5214802408	0.00390406218656109		0.193086596347697	191.304012521908	0.114623050281509
811	1	84.2581440618944	23.827550703221	30.7098897400501	0.124368703271561	944.145607314489	11.1568837333621	7252.1966575887	0.911728522566092
829	1	103.381363647408	22.9252118382309	19.8772329478737	0.222545366040468	283.37891306424	11.0528929752798	7208.11406836823	0.949887343553079
839	1	42.4427159571175	37.9163976808628	32.4496841812933	2.27373617354512e+30	251.934316424895	7.76384494275389	5647.78217107617	0.39232593856995
840	1	47.5650561491102	22.8067079001884	31.6295315056036	0.318774164567737		9.40361197443452	6468.27980580701	0.728660275698895
845	1	16.6106016424042	15.2419777822441	30.7211015534371	0.304982525193185		1.71701695476496	1585.63057379756	0.285515451090424
846	1	17.2904063528102	22.5683596389054	29.8506897850385	1.12033537953658		4.23803644470358	3518.4405738412	0.437648506769761
847	1	41.7019493717102	10.9068112760692	25.4482593870589	0.0931920016543509		4.65082119362778	3798.32007576184	0.581284071084974
851	1	21.8566419924423	27.9625062425574	62.6490032559044	0.19054199482938		1.01571389112901	968.253196861938	0.221808860023835
852	2	164.017087205344	67.7850597696146	95.9574315421118	0.0842317794940909		10.0606516170158	6772.51506210511	0.787507426354035
854	1	42.4200270230828	21.9735234836583	30.7655440405946	0.34204695684297		8.37900540766896	5966.43047791908	0.504870946433728
856	1	78.3069883383208	40.9138281672773	57.2672556100872	0.185541420110493		8.31688294010204	5934.86437112542	0.81401569953379
871	2	48.7258273605157	52.0346471192182	33.9487392704855	55.9132174736802	88.2433910610393	2.55436259998665	2274.0421323654	0.87795665071075
876	1	21.4123674423288	24.0112844863928	44.798435809579	0.27815016410562		1.65301402476801	1530.89177839138	0.0651472196909691
878	1	127.354102894853	25.3061901925678	49.7866037911712	0.0417636805843907		8.32501600464308	5939.00468264551	0.627373264588115
879	2	184.728078346329	34.6637596155716	32.6486973768302	0.157821850499832	740.146644157478	16.4710593903939	9176.74991705427	0.964756099571736
880	1	23.7553201657886	13.9932544276579	29.3604690152975	0.19736995710335		2.47670655873132	2212.2890662022	0.480958157303619
881	1	25.3328251961431	21.2610261390464	9.25647497239372	8.81689847213771e+27	19.5336467938524	2.11026841774099	1915.22501700605	0.517077164382234
883	1	162.934885923419	17.1604984587449	21.3668851508408	0.0592075406782352	1256.04274421426	26.0246614534782	11536.2095981627	0.966073031386503
885	1	116.469964497628	45.3908971931916	37.0677188037072	2.96271877519484e+26	518.705197828061	13.9934480612327	8352.78779122563	0.966155228676213
889	1	38.109819238569	13.1667414799993	155.727930320795	0.0143485208084317		1.20043087567109	1134.69677393632	0.18918207144349
898	1	26.123935037024	13.8353478206932	17.6481094224217	0.927969242524777		12.4611730510017	7781.63126062745	0.403904523984066
905	1	101.255866521963	51.118697828483	52.8389839994288	0.595081965532788	1031.97711578894	11.7237005074062	7487.50748624389	0.940182761839816
911	1	41.2070945483666	12.3081999515308	8.84176640798031	97.8331927471406	100.990854541065	11.2027083803369	7271.53096501741	0.664728410967565
913	1	30.5718791809324	18.3924064787927	24.0227554101601	0.412638846667129	596.913455749551	6.55947513865326	4982.31986766384	0.680208992854086
918	1	40.6296739518608	14.6558745555486	1510.29443204836	0.00148174232010499		0.946862594912685	905.487119892783	0.321605774524879
930	2	38.4519803550083	32.5981543277533	25.2363296657016	1.40951230096063e+27	131.813361100564	5.22315894770183	4171.6463470398	0.558053692468644
935	2	70.4865027913419	37.5353379969653	47.7470057430121	0.350442320438386		12.5718964722678	7824.66570630384	0.886029702807327
937	1	30.3877352602346	14.0147307794847	3.40417975269091	4.93865408092661e+29	9.74928755743236	2.86391679220988	2516.1622624412	0.731152518374764
938	1	98.0918325377449	14.1732021836667	8.89573216787183	0.254392412899158	123.181659181272	12.2814072302114	7711.14739495561	0.923030013756848
940	1	42.121933212559	41.9600339663102	34.5013653999805	1.17164449109223e+27	194.842309481405	5.64737966809606	4437.90069776076	0.724518831973434
942	2	32.6254130918535	18.8931502955453	15.093375896942	1.84685453579743e+27	129.593910567254	8.58614477318554	6070.71659737233	0.881550231232578
943	1	90.8056592766072	35.9104312195068	25.102158824112	0.395884639345332	151.405220884482	5.28601016398069	4211.6418689792	0.939753942171526
946	1	26.6874389341401	17.1473816321124	8.27875422373958	51.5326914135877	24.2921373976833	2.89819552272596	2542.58333805	0.511856168259592
957	1	147.6787598076	22.3791866021904	25.2770218958228	0.137613117223297	1338.05944210228	26.2140448188624	11573.2727227003	0.97029601723482
967	1	179.313477306036	25.3881804395472	49.096025986044	0.0307391815844771		12.1098622752593	7643.16711106863	0.883027049117943
968	1	152.348783277003	38.9055920488942	63.1718328084939	0.0556547368479036		10.3264822882636	6891.94644097658	0.871533772215672
970	1	103.2888642634	21.9993601242897	20.7406809817118	0.436133109159946	487.629251499328	17.3287522622481	9436.98456338774	0.870930960321854
971	2	72.9542103115364	41.959216955846	44.0783053340007	0.491515837008915	601.343554620745	8.03387261945837	5789.33317939634	0.828736668514203
978	1	26.8311891526652	13.2328598987677	34.4899099021123	0.121458487694197		2.09827478589962	1905.34078066782	0.576209181712301
980	1	46.691391696836	19.0837817693952	49.0650293033562	0.0712670922808467		2.579414172328	2293.87564963804	0.699870569787658
991	4	54.3842155987387	80.6362290770083	91.2877627480475	1.43760302057408		9.87108300896847	6686.0786036475	0.561983076176949
1004	1	20.84076904878	21.0578754211036	15.9143268654807	0.223938160569006	26.2894943679411	1.27449772637811	1200.65126278693	0.322040423966467
1012	1	111.611663934551	23.0966114017524	12.3350636553024	1.58715483578822	117.653356891918	9.16978073094568	6356.77980907146	0.921007549688647
1013	1	50.1421378779683	29.7345587670877	22.6429262510539	0.149263717347303	73.3101983103116	2.54724096984217	2268.39608868512	0.773993993868158
1020	1	43.5453517355066	13.8579261040107	14.8661368946756	0.244516372634916	179.167466174009	7.35095825488831	5426.07791281405	0.794889846308656
1024	1	70.0499921950389	10.700716620577	16.1332579734778	0.15382461459585		21.7182228834734	10604.141715514	0.928569896249926
