# Supplementary material for: Nanoscale clustering of mycobacterial ligands and DC-SIGN host receptors are key determinants for pathogen recognition
Source: Sci Adv. 2023 May 19;9(20):eadf9498. doi: 10.1126/sciadv.adf9498 (PMC10198640; doi:10.1126/sciadv.adf9498)
Supplement: Supplementary file 2 — Data S1 [file sciadv.adf9498_data_s1.zip › Figure raw data/Figure 4/Panel A/BCG/map-1-lr-1-data-2021.06.08-11.16.38.850.polymer extension.tsv]

curve_index	peak_index	rupture_force	rupture_length	contour_length	persistence_length	stretch_modulus	bond_stiffness	loading_rate	goodness_of_fit
5	2	9.94921082150913	174.309120577353	174.760151276619	7.78143441872898	88.2781561551958	0.334208207410977	329.217448318783	0.112572333962037
6	3	58.3877713425503	50.9199313088691	63.0717742503152	0.319202822885444	1380.47466003741	5.79393593673339	4588.1329967235	0.172663667329886
9	1	58.3739160003822	28.8442661538817	61.2863673410595	0.0629036475837891	392971085.02815	3.59864896059507	3093.66316541819	0.0878525206571385
11	1	28.4411108579163	53.0558400304611	74.6835303972531	0.431387784431345	1e+09	2.63006377434338	2349.74414700573	0.124176853185709
23	1	26.2053092692746	23.6910354064726	12.0507794382352	1.9373679781885	23.6447030326867	1.84367823995119	1701.39403636807	0.185010477144042
40	1	56.4154046785572	24.640869660665	35.0542494152297	0.153176279197455	1175.37127587517	7.29778076940431	5482.83817905384	0.174103252488339
46	1	33.7181251374149	26.1837157518551	30.5095823320398	0.0938488009023659	78.7001012255011	1.54882470462937	1447.15666106023	0.168817957184223
58	1	42.5707187535699	28.8002008151526	14.3635355010882	3.85479664066862	39.2619150525868	2.63714915346438	2355.39803244695	0.114799091290208
59	1	74.1502182549523	25.9090278397451	33.8316362834975	0.253035819560548	1e+09	18.7186198445737	10123.2942137129	0.340361191733601
61	1	47.1796813894982	26.252807850735	15.2085529354498	1000	64.5539091263675	4.23106163689495	3549.79216322035	0.162482544307742
63	1	25.2497163850104	23.2231695975028	33.2327347623616	0.449190181014689	1e+09	5.04511627008354	4105.58211376432	0.17747374783198
71	1	55.5357265108236	27.5947581166306	35.535317573744	0.371048444953955	1e+09	13.9878519652567	8557.98492108233	0.179492406844837
73	1	119.964914102284	31.1215079941722	50.5615908222788	0.0580197442811718	1e+09	12.342005213684	7912.42884096835	0.152772434783076
75	1	21.6371583783885	21.9093807063194	10.4552710340235	0.0523553640989198	10.5620480558603	0.819571591842518	790.195885925031	0.127507869264722
76	1	67.7456805869574	20.6364544307054	24.6400742934502	0.144892430290717	420.049666894307	8.50783222741654	6138.80754135059	0.152268163699771
78	1	31.8062544899717	23.4565500957068	12.3878208982992	1.68036389568299	30.8120253662518	2.33064861385342	2107.81720913149	0.159469316412856
82	1	54.8130286608282	17.0320167936527	30.4238030589798	0.0968838006317749	1e+09	8.18606377042774	5969.50185803272	0.185513209652633
84	1	42.844641183892	15.5292072125638	10.0729185110737	1000	78.3868322801976	7.74720838296506	5732.69304920855	0.154349984602953
85	1	13.6915936389738	25.0508071306834	32.9520962026811	0.950788524661467	331.038406868365	2.28384710366071	2069.46355315928	0.235003701812165
86	2	94.4034706743146	26.7124649159978	13.4367639062849	0.0516434286001577	65.2221932772061	4.1891977682446	3520.27742332731	0.185141697614777
97	1	28.3123335036711	19.6031706555825	21.503730082236	2.70181578330558	1025.97462468839	15.3838721788119	9061.05109044927	0.287212790702436
104	1	68.9584780967542	33.9748968347175	29.8891483599568	1.07250272311068	270.800125198773	7.35643015003317	5515.87707369009	0.139552953344518
105	2	81.9744391489996	31.8301511383892	34.7469710958483	0.213187719661978	516.53414737267	8.4249392908583	6095.53348885578	0.12744594137412
119	1	23.6051293243227	36.5134614386509	55.314700798564	0.377300017244001	1e+09	2.5110179126444	2254.26178836255	0.146538135585576
142	1	46.7025848248988	27.1763816982196	19.9208926916808	0.485520455525401	80.9075371314476	3.42877420606047	2967.28201007771	0.0749947561684702
161	1	32.7856160856538	13.2030850004367	6.50802274073939	0.656995402483874	26.2852828168753	3.7135490535229	3178.19999966787	0.219249353791054
165	1	46.6366871203841	13.5678605265311	6.70782780624241	0.74148587450985	39.0204449650727	5.42562388273495	4354.07449888473	0.129657865132772
167	1	97.6503210914344	17.2273788102891	25.3342301469361	0.0781593167252428	2070.070262761	16.7036614775237	9503.31442671381	0.108201501874342
169	1	67.37630654236	15.9011492425831	16.1511997155685	0.277664670802526	307.601735035932	12.4044995054603	7938.06777701456	0.208015080007607
181	1	49.1689130064347	12.4942892886888	10.0794341212894	3.20458640443644	153.465003793134	13.5204870189119	8380.74285439873	0.159434181018522
182	2	85.5160330686611	80.7499456634917	58.4964378834227	1000	222.759654395619	3.79096237802604	3234.7322986729	0.148105728666577
186	1	81.4624948682301	17.7785409288273	16.3109903390059	0.971058156057807	399.282883081685	19.1319651214674	10242.9758679078	0.273300796473275
187	1	38.2370122611424	17.6971416114793	8.8592554337604	0.0247288349406072	18.7368122170686	1.68443148840054	1564.8682212984	0.128512299772599
197	1	344.806227212432	32.6004389450969	30.1666572620537	0.515139677476167	2199.18752182309	58.6628203160976	16024.1248269314	0.183094766271217
211	1	116.454100178559	23.6684546598772	38.1813199291162	0.0611541015289239	1e+09	16.0483806584772	9287.55923539109	0.234971402350517
212	1	77.1069799920804	27.9663879030207	32.4510819181874	0.166723718132393	532.835890709317	8.30324375300416	6031.57436654357	0.128462711280077
214	1	172.999381731158	16.3841632867998	11.2898625324379	1000	381.335904545731	33.6862987574015	13325.339593115	0.22463081766434
227	1	181.423887271554	73.9964618089793	93.0573299014028	0.135177894072025	1e+09	19.036216431934	10215.4667295503	0.151034163242336
230	1	45.1490882361091	69.5131621541957	34.559071715749	0.360810749420679	35.7545461580887	0.940954798284404	902.437778202007	0.131114982197711
231	1	36.4581289064829	27.4395215011129	53.4918489723999	0.0612187525290055	189.945082253115	1.28251621873848	1212.00872717709	0.158822178261387
236	1	27.5558557672275	18.695877546097	13.4486922417394	0.485111360537624	41.2759631465407	2.54112975488848	2278.50076061286	0.144731461721945
240	1	37.6336069002718	13.6617637970563	6.6746414883431	0.0421696988524168	20.3203328496325	2.50077700468378	2246.00466660533	0.161882521884535
241	1	78.2577108349037	17.0230829291436	8.19646595325079	0.0129799174979193	37.563712864172	3.69129007799818	3161.8820824943	0.149844132876178
245	2	68.3766520103056	52.0624625181298	45.0960006562406	0.259109804438234	172.899973935398	2.93866846315376	2593.02809029763	0.0952352930100624
247	1	28.194263040785	32.5173113874013	61.0304011271217	0.167196602972569	67065941.9813112	1.97763112929492	1814.83327580053	0.144444445506412
257	1	26.3821066453773	21.5543156644794	25.052923106238	0.248817943913115	102.949832001754	2.31839634554607	2097.79076060868	0.176700179160087
259	1	42.1399073069706	21.109782802531	45.9305813597781	0.0836110752078124	735473187.689438	3.39553087351226	2942.35262723738	0.125317866799973
262	1	91.4557362665188	74.1681647613528	79.9771183551546	0.401600714186842	965.313410750078	6.40883163102835	4965.39089669494	0.178392741754726
265	1	35.0573328873428	48.2019621578605	41.7914653036148	0.427693075463714	84.4035635367911	1.53543980470675	1435.46467941656	0.127223839827331
267	2	87.1320596210296	86.0080741830334	87.4225346506873	0.405893569199153	564.369287352219	4.15849927062511	3498.57452934346	0.134048667918099
268	2	162.688047205121	35.9622814454988	59.7233398174365	0.0399563399710597	1e+09	13.6936532945298	8446.95449100609	0.157551467611177
270	5	31.9010686365989	93.5744337760757	64.5739142595281	1000	70.1453785783221	1.07953991253351	1029.14552794852	0.106178648316166
272	1	27.7556732592119	73.2844990480619	63.7099427805838	1000	177.497562652768	2.73282276470675	2431.42563681765	0.192586852194
276	1	38.7601626341697	31.2766182295227	25.1090891624456	1000	154.557426004889	6.09284889362126	4773.58489949651	0.238063656592312
300	2	28.4316715714867	28.1353054503169	55.2464690729441	0.150277971419838	455792149.858733	2.09741353230649	1915.20604439512	0.164111824237407
301	1	52.9689366656489	12.3333642024981	5.83967060202488	0.0249214779078972	26.5526685571882	3.72308375506007	3185.18120641115	0.139978714819567
316	1	74.3624517006142	27.3445111812015	25.5624924635654	0.157293869927307	203.007206067128	5.6530158036837	4499.31488360605	0.187422909392202
317	1	38.3080058253725	19.7041874696199	17.5035917302536	1.14670442001952	137.418683274872	6.15995433065875	4814.67826696175	0.158176950414828
318	2	77.4561731837496	46.7623717433083	35.542831163209	0.293865998306525	146.620775293358	3.43412592208355	2971.28921644246	0.123972737188728
334	1	32.4968630075572	15.4142537112793	7.28060962895646	0.0132274980515137	12.197069792507	1.29831870333825	1226.11190732504	0.182220481070533
343	1	49.5923861667379	39.3787369917754	17.6137485981215	0.0417273016976515	25.552271453634	1.22767996965253	1162.92070280689	0.114616409340383
348	1	57.6378240078857	15.1566981801995	6.96062911826409	0.0624813870080018	33.6667755164711	4.18364016115259	3516.35213192603	0.169119846479922
353	1	62.8163323258047	37.8047742965465	75.274604311485	0.066106757642467	623469306.085638	3.35289987477924	2910.28787353483	0.108093260974919
354	2	60.2284821571465	53.8121683684983	107.475529480361	0.0685246007390961	1e+09	2.24467715455277	2037.25032323729	0.127707249793646
356	1	37.5912577679075	24.5065386858162	30.7887587741128	0.525846821037993	1559.36137788426	8.83577302068944	6307.73067708812	0.146976761466082
361	1	90.1452830586914	37.510062724144	18.6448511488646	0.197404474425481	71.9850023300154	3.52264610847195	3037.32716750799	0.127155628330154
375	2	155.899069481276	48.2871910907941	52.8766811821052	0.186342424703186	1537.43806725424	15.0810201604225	8955.12948900761	0.148750432430054
405	2	103.494074306345	36.772645090395	44.2862707737591	0.345388750565204	1e+09	27.5483206834248	12246.0197807582	0.205245487631449
427	3	82.686171558534	60.597172009087	80.0287778176282	0.211070187911703	1e+09	8.51047390514604	6140.1827623313	0.14529522074263
433	2	138.293405608041	42.9275229911323	52.1417583390322	0.238251521842541	1e+09	30.0172669160307	12710.7617460445	0.212832965877414
448	1	22.7499147355864	37.3107737679787	19.6129587009429	1.64874794137535	21.3018568795321	1.00795330603485	963.884424592055	0.130739977568205
461	1	44.6273390261773	16.5892085216803	12.8627907149459	1000	151.532404520667	11.6854186336557	7637.31495043466	0.187043392776786
464	1	203.611348272284	18.9481972429173	15.1976040294833	0.90469664984275	633.265159531489	37.3301157251242	13860.5219556947	0.214518802479037
465	1	43.7132793083844	17.9350063885399	27.6377135942207	0.190980913832773	1e+09	9.01052913436079	6396.29093717337	0.281570137396726
475	1	73.1178547490533	13.7419356240569	11.6148521321173	0.106522892957355	133.769203427907	8.64336041982762	6209.05614740393	0.172518318954929
481	1	24.8390904754264	23.3005030992527	4637.37338822479	0.00125196131971812		0.359847858735585	354.068588876145	0.0544872049549968
482	1	15.3558901789566	19.0783939858597	9.87376284002912	0.0930837067487786	8.62367978554426	0.705353461083795	683.485770009055	0.103750348948441
500	1	47.1827253513556	16.2086780089967	7.6785886001413	0.0282773729365742	23.7210127140498	2.53060821026667	2270.03803890187	0.129071830873501
514	1	29.6147615921523	35.0221892647084	48.8348867663249	0.434290298555253	1e+09	4.28804761508881	3589.8174401804	0.12208000031535
528	1	273.32398618312	25.1860275714847	20.4470878810131	0.0849661334680028	618.022604964508	24.4152842960584	11585.1654788501	0.169606902040478
537	1	111.88018160763	10.5687696348988	6.83942964856443	0.0409777151876335	109.792710866738	13.0251809872259	8187.74853506329	0.179327423907975
540	1	70.2253892788238	17.2746749456065	24.9349792111956	0.155244677057957	1e+09	18.3348699178594	10009.9884290868	0.198499695104869
541	1	46.5275270126015	14.9841177538562	7.67937093916929	108.144954958732	48.1892480138974	6.22902763396593	4856.77297978857	0.16217068915588
549	1	96.2594434845534	17.9906729358694	30.8187702329991	0.0616946177685888	342574790.986124	15.0075644599924	8929.17766420934	0.0811316658347587
573	1	35.6818006403152	13.3251744448776	31.5225150383453	0.0865294909789327	1e+09	3.92164930260572	3329.40367909897	0.130306781597475
575	1	29.1814691474096	67.6233657961339	82.4160305869295	0.881833521537225	1425.33180608743	2.93950418893135	2593.67876291408	0.181502047280616
576	1	44.3307294182315	17.8118717893544	34.3680178877265	0.100016231170032	399991385.570975	5.35519541300009	4308.60131011628	0.119950785231556
589	1	42.3596926926997	16.7746698631526	8.50501871552318	0.34651020129958	34.2414117986652	3.63684331000988	3121.84828371474	0.189790081371385
594	2	421.504321958386	41.4703351063241	58.5845514517586	0.028604475493733	1e+09	49.2575866667757	15229.7932152354	0.134419102378058
602	1	45.7088562193576	14.323737281979	8.58009871317381	1000	67.8013432811744	7.87445455052712	5802.07087908659	0.179990566296048
603	1	38.9226927914908	16.9149147357262	8.58542206893253	27.3992885363519	38.8740354177899	4.45875095102715	3708.68447906219	0.157197884391514
608	1	25.6996659964482	11.3527867112059	24.4966402999773	0.139066883629996	27471121.5744372	3.91050180184524	3321.36546836603	0.129653265309706
609	3	63.5740244352122	68.8686582988084	64.2514128855203	0.310176502772847	211.70905380525	2.38709129662682	2153.87631731626	0.137670349277881
610	2	55.7680204392657	57.5359779152638	76.113709340754	0.309699196535885	1e+09	6.00374512213089	4718.7165403134	0.0709303113405317
614	1	27.9899932668468	16.0778621183316	8.10388628621549	8.77082395650543	26.6899497362262	3.19486149297293	2790.47485287629	0.136433089313868
617	1	41.0749807744236	17.2372217549119	31.1112603705314	0.125961277185285	1e+09	5.92112658217903	4667.52928251652	0.147889709579518
625	1	172.32901927049	42.6282003099434	49.1924094315717	0.12636289027284	2053.18561152934	18.1870528026196	9965.76739607787	0.162588096438072
626	1	81.2043496803064	13.3038348416431	15.9515107873033	0.0917173527388658	394.763037475322	13.0014887559684	8178.38023255712	0.161606707571319
629	1	43.4154511953631	16.2989716835552	25.9809305795048	0.170656803648855	1e+09	8.96831653344166	6374.99049398897	0.181443136857734
634	1	213.509873781266	18.0825729750462	18.2309348254511	0.251638221024746	1639.24296494107	58.7206930284462	16028.4398716194	0.328735774586447
637	1	34.616094646793	29.5895935067743	26.4482157907613	1.2631742255761	127.183961257859	3.7515830278645	3206.01730562457	0.146912345542888
651	1	37.3091040100065	17.183071349171	8.86691521129414	0.484541044114513	31.7130706100099	3.24730389769601	2830.39879085801	0.188989423642475
657	1	248.29987467665	41.2836341193563	37.3696390440613	0.401179469259269	1203.17612992002	25.8350201497676	11895.3472898376	0.130501272786674
661	1	156.103749442313	23.2201624259586	43.3328280213726	0.0305961136503274	1e+09	15.5229142747454	9109.10866473524	0.193994564523729
678	2	37.2771600060301	31.4886579663059	17.6962564610179	1000	47.5079895851011	2.67567726165433	2386.08539423821	0.157838381536683
679	1	77.9557028974783	11.1646316543929	6.03637796693043	0.76207573997791	79.452410249384	12.3350126876171	7909.55428614198	0.310410896047953
683	1	33.2910737166676	12.999715821822	6.91536315610254	1000	37.6004344132866	5.42021519050741	4350.5905632304	0.20934227233301
699	1	38.7735596177102	15.3508426699159	10.8270540708971	0.146360087301355	45.9603721040666	3.38954872168391	2937.85965606728	0.17549364090999
717	1	70.519729926899	18.5471284099249	7.87957679278145	0.018228807144293	31.3632468928766	3.31984615710339	2885.3524590614	0.154373317882989
718	1	101.849005439988	15.4117810640494	23.4747760617136	0.0856324119208333	1e+09	25.2632960499494	11772.6768192409	0.21833154898164
730	1	78.8574221643533	35.5819010710536	59.3008626919596	0.081559212190268	1e+09	6.64931094230176	5108.53451487531	0.140958917225216
734	1	87.1644057417699	12.3892240939431	6.63062233083985	1000	99.9681659950726	15.0470934204516	8943.15597937804	0.201776060841632
741	1	20.9327368597069	27.8058030060503	36.7007166303602	0.836805545583491	512794272.74907	4.70667331169863	3878.62056493995	0.11324208040488
746	1	40.7226557310096	12.6913625888164	19.0523250906047	0.226672470375334	205128816.586467	12.803906036862	8099.7566795934	0.167852522386136
749	1	26.6732395370862	23.257752558342	20.3767551740471	0.878261236783892	76.0001311671214	2.87218724409467	2541.12784977479	0.100915340771317
754	1	32.9850690119785	42.8664352636386	41.8569470208431	0.325212224486757	98.8097153436855	1.61260338001074	1502.68692234004	0.147744705944212
755	1	45.5406337545139	17.3509774950906	18.0975928843569	0.404125443934358	233.311216634695	8.02890783835307	5885.49394586387	0.13712264492713
757	1	38.0852563113433	26.9030333712234	33.9321063997914	0.278195312533554	364.525950967563	4.31203395489876	3606.61298576352	0.157153801265279
763	1	40.0426602839528	30.9562322765502	19.124612033287	0.837721303277443	50.444412655147	2.37560124810317	2144.51731388299	0.1802517156205
771	1	54.1183411079453	11.6995334775303	9.46939502164648	0.0904183654782093	77.9729359364927	6.18954815348784	4832.73857716592	0.153028794567459
776	1	40.7259166909847	13.8564799498213	2107.19736318997	0.00100011819859067		0.99599260440144	952.941053433113	0.104627565489108
788	1	32.8826778044205	32.5139791331247	66.6812282186536	0.0715474535117713	220.802474818606	1.02825115839699	982.429857850877	0.152868835574061
794	1	44.6923657483937	14.0055451058381	8.61400553709565	0.121569283284641	42.1197385840129	4.05761599914573	3426.89364745709	0.180521406954969
795	1	95.8912513536438	16.8726990521317	8.50371235022132	1.98431331261817	90.6608036500353	10.3031590847732	7021.63648954882	0.217856774069215
804	1	14.6110596606023	24.7041456149511	18.6968713767904	43.5233321305891	40.4153129179384	2.04769112947871	1873.66185289079	0.142520373940465
809	2	167.767842700393	44.9394197256538	54.3822332126215	0.115739518759392	2966.30065595896	17.9718646691214	9900.80766452046	0.170805538233921
818	1	111.000117000382	12.9380350147117	21.9290729000302	0.0551419737135597	1e+09	24.6912599554369	11646.9357722512	0.267738653144799
819	1	62.7614396971476	15.369253595726	21.0796544937028	0.223401338788702	1e+09	21.9814325462082	11006.8793303826	0.550741583755565
820	1	34.3338176946964	14.3621353588725	27.6717687515832	0.129540206619964	1e+09	5.1592420811501	4180.84230559036	0.149404941795213
821	1	49.1625654567375	13.9058364959893	30.4823218891555	0.0707720207411559	574564451.7208	5.93160022578108	4674.03508077517	0.164593110436032
822	1	41.3106833508474	15.034047627879	28.5828642910528	0.102987667855664	2326.21647774868	5.48192261191868	4390.25727073101	0.178872795441771
829	1	43.0456116502517	31.9081467369842	51.2010265604611	0.168352383904839	634335829.443085	4.46232898227483	3711.15961382042	0.154939735432878
848	1	49.2888821452284	27.4183492603826	37.3959400121575	0.293246945966957	1e+09	9.87991110387478	6822.45433215323	0.133639764785006
863	1	22.0883927209155	24.3918967755816	19.2744811956251	2.30845348908349	54.1973352051822	2.39455943490216	2159.95463073653	0.132530333168501
879	1	33.0337587343627	11.9971963025164	5.49314649420843	0.0433046208252283	16.2557415853808	2.44836951298042	2203.64105735032	0.163840777444185
883	1	45.5437674050595	11.6132574843142	8.06984068129463	0.143951730576635	54.5269216264681	5.4616509604124	4377.24589542272	0.162324450897427
884	1	207.971843039219	29.550386219936	40.2794706544033	0.0697303837737215	1e+09	38.7677731820064	14054.0330120087	0.182024040820652
891	1	46.0870505572567	13.0789898478737	7.55359405203793	0.17617169769273	42.3796761094895	4.82138810774145	3956.18947131035	0.116552884457895
900	2	36.5689161691471	38.1092846684771	54.5053743104788	0.310935981574006	1e+09	4.46068588682192	3710.02307098089	0.119237363467247
903	1	97.2929545012964	56.3780905339806	94.4291677096162	0.0651301218184092	946683725.505388	5.11380424844315	4150.95413563097	0.152416424882509
911	1	55.0865620834355	18.8709327320376	33.3352549389849	0.0992089146245608	1e+09	7.61688523176932	5661.02058348632	0.178512050776004
912	1	59.0945211384477	12.0518181633965	6.18871349696424	0.781762936130189	53.8876118381219	8.15265764732198	5951.7177467595	0.188846170738793
921	1	36.2805751583044	63.9081602884831	98.5731133468948	0.274509822916813		1.74864761101925	1620.14201651206	0.0161095057651241
934	1	85.8243875202645	17.2542181886581	12.2822138098268	4.62648858360676	188.327640179596	14.5222721838769	8755.10467130995	0.177466619220183
945	1	38.4497852375095	16.1040106671199	25.4739711438925	0.156917128343762	851.838337468818	5.99866447935759	4715.57747309345	0.129639380750861
946	6	89.3015772210812	93.078646758251	117.289159482091	0.270416607722587	1e+09	7.37708138090262	5527.479156056	0.155535059212362
953	1	53.8376038178776	11.6016452011483	13.2790898260712	0.249805123734833	358.258814694961	14.049443776352	8581.00051899016	0.147459290220542
954	1	146.81729616536	13.4994098809386	18.3030794424128	0.101744153479089	1e+09	61.1270396078786	16202.5436087087	0.208500515391006
958	1	199.419838787179	25.1123606828346	26.551314064579	0.0567302504335175	806.115326460548	18.862979093415	10165.367404011	0.125767595227013
959	1	65.9598268577285	20.4916995999366	11.9613171029958	0.0664289998088858	55.0696138793116	3.82933576237897	3262.62967159638	0.170345235687689
961	1	91.3535832842877	29.5135998991214	59.9784761578583	0.0436567464550972	1e+09	5.99730215329685	4714.73556867736	0.0935795451695486
977	2	120.723332638443	63.2687747113048	48.582060830769	14.0624400119429	369.267921825978	7.32510679265031	5498.24813595321	0.260803967284385
980	3	174.149680292967	70.2871165835706	110.668231004885	0.0443763246995181	1e+09	8.62529097762119	6199.72604405404	0.199103265980852
981	1	61.7100345920731	13.5356877551672	6.38186043364782	0.0648654849901125	37.90629970537	5.13940614273001	4167.80687804959	0.140888712432789
983	1	24.9182638089258	20.6162781779554	21.105243117916	0.443434378661624	88.3670249414667	2.71690658680339	2418.81848791238	0.186500752101725
999	1	217.332775525576	23.2488783063862	49.0173465953951	0.0168319571944802	46747.7016369773	16.4321620466484	9414.81318985214	0.280222689726422
1002	1	261.480171638634	30.0544666124818	25.4562657512349	0.39688208976414	933.175916802869	31.1273201376976	12905.6485049693	0.173160556489653
1003	1	72.6452753383874	18.8117601554689	10.7609385847909	0.277455091274072	74.5774244581861	6.21016237665381	4845.29652674633	0.137799747436509
1014	1	45.7043560249342	20.4009631019711	10.4391944294473	0.219526877428442	35.8605647518316	3.05178406659128	2680.70273239313	0.187441010412548
1016	2	26.4529252904505	37.0776190377481	18.6279031049762	2.22883191476891	23.5652675913449	1.19475083075721	1133.3320537562	0.154296065126323
1017	1	33.6849377050092	35.3125060657034	6489.5969026476	0.001		0.322338204055586	317.693197315496	0.0505977461233356
