# Supplementary material for: Nanoscale clustering of mycobacterial ligands and DC-SIGN host receptors are key determinants for pathogen recognition
Source: Sci Adv. 2023 May 19;9(20):eadf9498. doi: 10.1126/sciadv.adf9498 (PMC10198640; doi:10.1126/sciadv.adf9498)
Supplement: Supplementary file 2 — Data S1 [file sciadv.adf9498_data_s1.zip › Figure raw data/Figure 4/Panel A/BCG/map-2-ct-0.25-data-2021.05.18-13.26.56.738.polymer extension.tsv]

curve_index	peak_index	rupture_force	rupture_length	contour_length	persistence_length	stretch_modulus	bond_stiffness	loading_rate	goodness_of_fit
1	1	34.7510064590146	25.3513854283207	33.9708024418913	0.177182644446262	224.11623623983	2.84590667721045	2522.82130315329	0.114703394208504
8	1	37.4579557639598	21.7724293477186	17.4779767450497	1000	149.26605521206	8.45197614216691	6123.12573025884	0.0958563140514788
9	1	36.5158664208417	14.0335473770009	19.8301158713179	0.329770598761724	1e+09	12.5991274913211	8040.50284327632	0.12934345863423
11	2	84.9161988512644	44.6930410238089	31.5597740230963	181.018335945393	200.122542520188	6.28051489799389	4896.62323486242	0.215377547616282
12	3	83.5716115138924	57.7969147303945	59.1706929241254	0.173629794147974	343.816421308704	3.75419521007924	3211.62939258183	0.115182848486514
13	1	53.3624492151252	14.5475968917196	21.0809545167823	0.200750597458517	879686979.000454	16.3353733082825	9414.72429551103	0.113742345987891
21	1	385.698760242615	56.0495425812925	41.8378094272487	1000	1130.02207630707	26.9451199970823	12178.4542431455	0.133937701930296
24	1	68.3055113490904	17.2397368259847	10.7319755525874	1000	111.926512528422	10.396196517851	7082.71578809309	0.121414386180548
28	1	33.0636850513993	16.481888022838	10.9822209604333	51.5144954419547	62.9355975288855	5.59969233326312	4472.65206171734	0.11243648028837
36	1	41.9533022917259	12.2414526022233	7.55451585420485	1000	67.0858300816793	8.84520601144875	6326.89761761262	0.0937898145754281
40	2	30.19518931498	54.1724907882293	37.3314210488412	12.1944875561006	59.9128750882919	1.52491879653236	1426.99688205958	0.0901933024143644
41	1	36.2779048205142	17.8392824464383	16.1366589181237	6.1219415162969	209.000305201481	10.828748592793	7280.85378725071	0.0874735060983864
42	2	99.9981387701655	57.8046984563415	80.240774468269	0.131610119070041	1e+09	8.91403928464042	6362.03771589435	0.097433086150354
44	2	359.364376328067	45.343668761633	68.4538936567821	0.0251210108640161	1e+09	31.0999335035503	12961.0630759219	0.104523567098319
45	1	52.1325996665092	14.7307409130175	6.30106558118189	0.0248954446659927	23.3967055446824	3.09479741411086	2716.48568981219	0.0861058768413316
54	2	62.7176326879235	104.456870378336	142.898319014491	0.226699196450653	1e+09	3.26301900927719	2845.238282362	0.0901225871564572
60	1	35.9541218740192	13.7845120876465	6.90429780041689	8.12225577325969	34.0516593392592	4.79711097744346	3945.41820187507	0.10961385457738
63	1	42.4738381337885	28.5706918563926	38.5164868272791	0.307228303288212	1880.96491712866	6.76604180248898	5186.81198245479	0.177045651568371
65	1	12.7049687736257	18.6643085763693	10.6772198324289	2.43361316429223	13.6543174328271	1.16465885368057	1106.65953185754	0.218234537987935
71	1	33.6987639386571	17.9536573340065	21.6070461245057	0.468297610314939	390.664294017141	7.29026200459667	5489.40707718764	0.106967919785038
73	2	38.1599791515392	33.2726720224118	27.9927083889981	40.5517763364499	177.980641639862	5.99745769637605	4722.83852948425	0.161192837281424
74	1	35.7610459117965	13.8337656138766	18.972726885093	0.392178322907341	1e+09	13.9176109178989	8557.89479198625	0.133174016859312
75	1	163.984675011054	28.8659001136254	37.2957050325748	0.122818500763385	1e+09	38.9058393806229	14143.7038219463	0.124144444677092
78	1	36.9748146790086	21.6623064084027	12.943780841267	2.87399647251892	47.8967612375335	3.47866198752677	3007.82089622447	0.101842362424426
82	1	38.6268604489735	16.1892806391153	20.9078028045081	0.195564720075653	269.397482167513	5.63404103149088	4494.53856273115	0.116767367740929
91	1	30.3434034287602	16.9564037431526	37.6991742206577	0.112008479842488	1e+09	2.92568424661866	2585.31447383465	0.0791873648157706
93	1	26.6652391404344	31.3152963148348	23.0109130193227	323.111722337386	71.71603418345	3.07147286100282	2698.49847083706	0.0854546011167981
98	2	23.4893317099216	34.8125193946074	54.8946984933547	0.322532401796235	8709.09691354682	2.28870040426019	2074.99471006719	0.112900982214425
99	1	72.2452505614031	13.6583954918696	19.274193482059	0.165629968572203	38567.8943506913	25.2424349829662	11818.1538359584	0.103169407896052
111	1	22.5611010909444	33.9609866703783	43.2263428764395	0.424861968910431	199.147327563925	1.88350575012654	1736.33839869172	0.0667295845371839
114	1	37.8141268180142	34.6433692949509	32.4983699773736	2.79482476757703	229.630232561033	5.43700543154782	4368.25183584937	0.0898784188253257
115	1	38.6828753497245	23.5876200692857	31.9367339171133	0.389193977787934	276324288.291078	9.26632787915188	6539.47945911331	0.108024765513989
116	1	113.815665059378	40.7253983391312	57.1829543090598	0.0995798257708472	8431.17677521047	12.1252315856244	7844.83499600464	0.111016709301322
124	1	54.1463342240775	25.276006479752	32.2414378295352	0.304408248577605	1601.46332655527	10.5798652691408	7167.48680105597	0.154975159012664
125	1	52.7223052749012	27.3222776506579	42.5282350442943	0.113386276839589	919.737000777629	4.68236364974954	3867.46796419441	0.0973252006044679
126	1	30.4057034727685	16.6776151519746	13.1049372981182	1.02154969357253	66.8806127359777	4.25228421004561	3569.29362900462	0.098423963498433
132	1	39.9634127796765	22.330494477971	19.3042205009016	2.94134052129818	159.644750857589	6.96782883045206	5304.5759062697	0.091014136048687
134	1	22.5149689258208	32.4871525843771	25.1093243281746	242.212615147027	73.2041345370268	2.85173647767119	2527.40150242776	0.173384622581358
135	2	41.688146734213	35.5242845376915	37.7061249498306	0.624603455804939	295.826664477607	4.60068598863678	3811.57631739733	0.099745053909588
136	2	24.1226752585459	51.5037484714967	31.8697511881611	1000	38.7449997467464	1.20938644453963	1146.9661448624	0.14841364006746
137	1	29.7826107145476	26.5724921799463	17.9170582878389	1000	60.9099702894989	3.3792411906269	2933.20351767756	0.0916663307449936
141	1	52.4326446634882	14.3139385403235	23.6275625266129	0.1262942718699	1e+09	11.2593387531282	7473.00835932112	0.0812622630945476
144	1	25.5422770494722	26.562613539942	18.8320621751682	2.29301538520632	47.0354412379721	2.22597253039261	2023.30197399977	0.0775399981844145
146	1	22.1352012962187	30.0506975651106	15.8133555024254	1000	24.4006971833949	1.5372667916814	1437.80433366328	0.0947896020652404
152	1	39.3658127724802	36.2859169775727	54.7908817061013	0.227658484905163	35816.0855863346	4.21348558275607	3541.91742221044	0.10044393737213
158	1	51.9665883732879	29.6173632372038	29.8140113449477	0.403109960459516	241.672312393179	5.34930352685404	4311.46024020305	0.0969764752450334
161	1	35.3903849196536	34.2840436007968	33.8023588591701	1.21406209908592	209.411052734421	4.24954779507877	3567.36545228881	0.0945765409792007
169	1	27.5181538925406	22.8355608546277	11.532827250197	0.0898858841002768	16.9340891253382	1.22519824705888	1161.17828306908	0.0986450814779312
177	1	27.863723131817	32.7319009334772	49.2642553177012	0.327899160991707	1e+09	3.37081041739726	2926.84938233271	0.110806280381788
179	3	39.8360080004501	40.7034312358129	39.6078384615497	0.980809917298022	209.729464566791	3.71020643698055	3179.381966657	0.114618432282965
183	1	14.6222646233259	17.515934325696	35.4017652512523	0.27567789142537	233781621.490113	1.63506624360771	1523.00706749831	0.0894006225052198
185	1	36.9123676267715	29.1823404964469	33.5134934661213	1.1384028267481	1354.88930862987	10.4415866754844	7103.75398134922	0.0880832092666751
186	1	35.8534344019605	31.8656404515579	33.5354717826244	0.443093925373082	175.149392894324	3.22072981804423	2813.03139868331	0.101705752770513
188	1	59.0231550016241	17.7790229090078	19.8159420905173	0.37900490092404	528.529485936475	13.6065255394647	8439.25275247773	0.0808721492483477
192	1	37.7398680865186	25.9832284070447	52.0030391919192	0.108901488380706	806283355.082322	2.90085564472475	2565.90771077048	0.173882874291799
197	1	43.6244615523089	18.0454442056808	9.23804738344706	70.868734374676	44.8984039540693	4.81495906818443	3957.48331884892	0.0964311693414412
198	1	56.1749114176527	17.0885778729093	8.45935964335854	0.278929545509553	44.0126566274856	4.72818519738759	3898.67509951651	0.126101911083711
199	1	53.711957905833	45.5907196119724	39.8991128656225	2.64811218729761	235.886236384136	4.98167532981962	4069.417118002	0.117900097834675
201	3	132.342343075107	84.9642963805697	105.434185019968	0.206261233464285	1e+09	12.9304145001928	8174.15549913337	0.092195158333681
203	1	60.40442056982	21.6155116022515	10.8699998955125	1.56594957255392	55.2726865849825	4.85329487001548	3983.34413307021	0.100001019975046
209	2	43.6503088612923	42.2968720045885	70.5102803302986	0.147228351521082	1e+09	3.09429432076856	2716.0980685487	0.0841259314242816
216	1	42.4298969292622	34.7892958074811	17.0615029677884	0.0929246350461944	27.3759009259631	1.3775257337624	1297.11947512142	0.0899753108028941
222	1	44.8587768762401	25.758725211435	37.6740935363743	0.199279513946689	1951.32038369112	6.1816067244864	4836.29165026675	0.114078081267577
225	1	23.2029178422112	31.0977790215043	16.8041905461529	1000	27.0665026218339	1.60446780259026	1496.42493635316	0.0933685069708758
228	1	38.1987404349716	40.2169652750717	54.9541822666358	0.374547059643859	618925732.317783	5.18397932030973	4203.41573701681	0.0957672109327857
230	1	31.8601959956903	35.6389843117741	29.7373040695942	1.04905920597874	85.2067039639809	2.3208075378469	2101.35129382418	0.0908627013828537
235	1	33.6821249873682	35.8726917408083	38.8784314385128	1.89977106961286	680.509493968571	7.67364020330836	5703.98583130201	0.0858985206265257
239	1	27.8755968111494	17.1089138949242	34.9884525776017	0.141350621448955	1e+09	3.11815564641369	2734.46569693568	0.0928251685102049
241	1	27.4350892994616	30.7447432487682	28.5742926129919	1.91954436369448	127.16936226558	3.36150191208595	2919.82885022031	0.11020689739277
243	1	20.3933613767168	46.1325346702022	69.8520119667509	0.437566167297225	342935727.668558	1.71954469380189	1596.04424157949	0.112981592022726
244	1	29.470466112339	41.1970849524324	53.5178441332317	0.658749438376707	1e+09	4.78386994863374	3936.45710510254	0.136493541195359
246	1	28.5807703274912	30.8075280944219	23.0121941537525	0.669287199559047	50.0824905276619	1.80879262958132	1672.64713771391	0.0680011763148581
247	1	33.532364888981	34.6080933708175	26.1265169676323	0.646159301323549	61.804936546785	1.96997908895233	1809.56382989308	0.106951609950737
249	1	27.7590624514217	39.7545891324803	35.0152867932132	35.4365490747319	165.536647875518	4.31175956200457	3611.10384939512	0.108784759418431
252	1	41.2946666650089	36.7418300955078	51.610709677686	0.300202410598352	1e+09	5.55450714086944	4443.77826229528	0.0909832255698695
253	1	50.4806164595045	34.5540515761142	36.8637970593602	0.332015309959263	272.698396502153	4.43164385649699	3694.81347551063	0.0899274628044624
254	1	30.6439394882538	38.1491885901458	85.4059520425492	0.109670235322362	1e+09	1.29691210985067	1225.39704635443	0.0879346127898576
258	1	33.3016048238359	32.022864165326	54.6964419114413	0.179803298750314	221029915.551591	2.93747805358769	2594.51944088594	0.100530053544231
263	1	47.3209260306672	34.7097416931015	67.9087355511934	0.0861225528354262	3481.96446063025	2.63130169347163	2352.72087786838	0.0867696068348006
274	1	47.5250264364926	36.1835735063508	65.7577744816522	0.107036230354415	1e+09	3.21395065990889	2807.85852269908	0.0948288993803078
277	1	32.5615425728825	37.038658348691	36.8318556932156	3.76938326342779	335.082881010564	6.18420014791945	4837.87893924863	0.0940590771901445
287	1	21.8563151142197	30.9599258841339	24.7753296478864	0.513972314470693	39.5752230395752	1.25381795351548	1186.85387598005	0.150966991086622
289	2	29.596815480846	39.2391217432812	37.0481239521352	521.618407930831	439.75437714561	11.1910791911309	7442.87726063993	0.116510839391463
290	2	31.9942545646546	42.681175317179	35.8096845203904	6.13771181102679	121.064267252156	2.97353794157113	2622.6104260883	0.125851005355479
292	1	57.5154519226836	37.648103344215	58.1738318739269	0.143700604350967	1e+09	5.60422727141694	4475.54475563636	0.089565158706598
294	1	29.8375063263662	29.1901085725427	25.5115285722844	2.57616536779669	114.80800623986	3.68090952130818	3157.84412993621	0.102625908354245
295	2	27.5085625438136	33.0333566183078	20.3622850830362	1000	43.7757499389303	2.13943364813318	1951.5501285593	0.0981869505741005
302	5	314.537673642542	84.7709206760667	134.612690938302	0.0238614470221683	1e+09	12.6214165502969	8049.57476534698	0.113253329221764
306	1	40.1520556293163	41.2714428954667	56.7210423027222	0.173842673350592	359.918284353183	2.33219842586324	2110.68545157828	0.0905150321319563
310	1	149.855909408908	44.7304893029382	42.5273790912074	0.73112482944076	1007.6883083463	17.8719499971093	9905.56443364526	0.156533983586518
314	1	35.9696249513363	12.4229950863497	8.80175888660289	0.348968925142778	51.5524747788823	4.85994745671387	3987.82442329494	0.154876667862494
317	1	42.5491613234266	34.1219591796148	29.62163582396	0.241346743553623	90.8267197667045	2.29191456202841	2077.63630571153	0.116572267517413
318	1	36.9559617785851	38.0224957617739	28.0340772924654	0.517515204798841	62.8243559099861	1.87194163594402	1726.50608783929	0.112103002008619
320	1	40.4456214670459	21.8648579936464	27.5811762867672	0.240738112781355	343.279485200043	5.23051123399856	4233.95737617016	0.137410588338824
321	1	74.2118298146292	21.3126740858709	10.5478547761441	0.48773751729341	62.4063249713268	5.52483584833985	4424.76685224561	0.0756912101589202
322	5	436.432704097463	99.512122773323	100.596704833009	0.136817772162591	3622.21927013308	23.3096254730388	11376.5011599514	0.158985580338502
323	2	62.6101780197052	47.1771647423706	37.9204589276998	7.71439776910647	215.701161248361	5.26931401720572	4259.34687622166	0.177358172805256
324	1	38.2819304659967	22.2078861507912	16.0158118011145	1000	97.7061067316305	6.06050669661904	4761.84896417574	0.0995868233446307
330	1	57.9020971743228	12.8263404205062	22.4188756053274	0.0970625133155465	1e+09	12.0723192674507	7822.65232304789	0.0802445907935353
331	1	34.276135254402	34.7922804501363	15.7072490569819	0.0199934772359639	14.0454415017762	0.714758679523409	692.485596477434	0.0944411600539499
336	1	29.4376924113959	38.1261502830072	39.3618551497301	5.82363626093197	638.862095641671	8.81778644106377	6312.85623663393	0.0745381984374339
338	1	28.29539762206	18.1932131510568	24.6371909470046	0.531548992262162	314045779.608717	8.78195713168281	6294.47085394652	0.0979110522301419
339	1	60.0429228072415	13.8975753116242	9.58518685817907	0.171926094834547	78.4246297726075	6.78326744745365	5196.92892205297	0.123508940221051
341	1	20.1979475819754	30.3190302863991	15.5370258211425	0.929112829320986	17.0366202857588	0.99796527066179	955.074596215507	0.0960864420872449
343	1	42.0566687947943	40.2486492079806	44.9127888286793	0.568824617759164	406.18651849035	4.51858115776886	3755.04824547916	0.113964850490242
344	1	44.836848055913	40.3754517700485	41.2302420441817	1.52981703618544	440.678271181855	6.67229214737973	5131.53960582377	0.0970846854970421
345	2	38.1658442284482	37.6873035969806	29.7187473393552	1000	139.63562436039	4.65436174147607	3848.34465529799	0.143742044106894
347	1	23.8220001994599	16.6980596544376	3339.61193088752	0.00129903175881859		0.481540621958785	471.327330932144	0.0769399445421786
348	1	35.8695631044125	30.8172507880736	19.5411115961085	1000	61.5889229608569	3.13733578347043	2749.20484882683	0.126575889180402
352	1	29.2300164837761	25.673245230111	22.2826347218581	9.12268207178079	136.409296926908	5.34678849028551	4309.82629228168	0.111305605212814
354	1	13.5354127899208	15.8315410323073	14.1123873770117	0.95551729145059	33.5137683521504	1.76015256287402	1630.96929919407	0.107850665857512
356	1	32.8458301736175	16.36321004122	21.0071197562703	0.528444758402725	1465.65051146565	10.8469304425203	7289.06878210924	0.150909040503658
358	1	28.5169093721317	30.0388368499718	22.0805866017646	1000	77.82464037645	3.49591890856961	3020.71381612257	0.0946647604610199
377	1	20.5203631063972	18.6525567152946	9.26245310892447	2.13681094329973	17.5843595776235	1.78152732635282	1649.30533152943	0.0930720026762139
378	1	13.4727485371372	24.496153754769	14.1218698134301	1000	18.1240155708462	1.27590075803935	1206.62227225306	0.0924383058503448
382	1	34.5815671555516	32.8332791529854	21.1080104321305	1000	61.648904182389	2.90650857928701	2570.32958186292	0.133865463886148
384	1	31.3178691400158	28.0553912617247	27.9250261890536	1.50950317018514	205.770454313335	4.96319591419208	4057.07763622361	0.100011678820092
385	1	35.254005875539	25.3303038287899	36.6341975761168	0.306544658389684	1e+09	6.23749560637311	4870.43404240139	0.127318374130931
390	1	24.3964493808916	26.0435634414107	16.4138420399694	18.4796192201859	38.4525484910037	2.25769092487183	2049.473553385	0.105939627082368
392	1	57.4338021215102	35.8525537739132	22.1363847358138	1000	92.0629454532569	4.14483647511658	3493.28140685949	0.103406823635729
394	1	30.9931529321553	44.6909615157413	38.2789253832527	1000	178.871927742039	4.59643304410047	3808.65672220745	0.0801099875539337
396	1	31.1647992113043	27.6726324527145	16.8825273485678	1000	48.3269232880462	2.84984452051716	2525.91531437882	0.115550676112837
400	1	35.3894056112473	22.9732474366276	20.9195771976537	1.52850454402668	149.899033830699	5.54565493700271	4438.11060559965	0.171805917074849
408	1	21.7982912343562	37.556413899463	58.6796606633994	0.364264149365161	1e+09	2.06391446523195	1888.51720896379	0.0807014244114771
410	1	36.3975245822158	31.728800829446	143.064959689241	0.0271172006684462	149.908142110825	0.337726810555427	332.671001789798	0.0939498421396285
412	1	25.9937550008339	33.3925594399967	24.1574261551951	12.3856247565157	59.2352731267108	2.3036640519325	2087.28687897316	0.115110853302368
414	1	26.6477453330675	33.6596370246521	16.8860310936687	4.03353848263806	24.420973938199	1.38416790630915	1303.00721286306	0.0892986502138627
417	1	47.1026900233602	22.6468896643205	12.1289123093164	1000	54.0257658038212	4.44238876796513	3702.279392142	0.0979014034519457
418	1	38.7736387827189	34.3785664904578	41.4013463121337	0.922272245963487	926266699.503675	11.0422399852708	7376.74795000122	0.0909120128459563
419	1	33.1752890613053	12.4567002303056	14.8062818028929	0.477149015723893	344.629291138643	10.0144200978417	6903.41885761812	0.0881152005515707
420	1	30.1734382397512	35.7611333010095	42.8246396466018	0.983069328338669	1416.17850728258	6.15734038268666	4821.42552724968	0.159645663286641
427	2	109.261124059357	88.7458425046329	86.1969247581035	0.575448166623415	693.738095508621	5.72375157044658	4551.4470830145	0.0923780062934361
449	1	43.0689335662813	28.6072724273712	14.4962581507632	0.486181464527002	36.0380285259792	2.2750310423083	2063.7526318099	0.103014297358102
452	1	24.9978825003981	24.2244467837022	13.4079862813937	1000	30.7426584976377	2.28385188094999	2071.00857969182	0.0911538687942114
454	2	60.818828164842	60.2840410321864	68.6524966375709	0.297342888008251	521.445391020107	3.7553700231922	3212.48913091231	0.096953030015728
467	1	58.59018038362	42.1543428914383	29.2167538559397	6.69065054894994	118.592418024972	3.85896808002117	3287.99852208733	0.126864270926135
473	1	41.9757711079796	35.148603616506	32.2409077596134	0.287043746455002	109.7656178552	2.46334472030442	2217.53154765582	0.108176832614655
475	1	55.041450443338	45.0269986263416	34.111726035394	1000	169.71886653464	4.94243625014864	4043.19551325263	0.0981665831829249
481	1	22.201497330482	21.1232304998884	16.5547359957228	1.79876677723054	50.8651718250854	2.59532933980687	2323.92055106148	0.0966462274528896
484	1	33.7812377462584	12.4850105801539	11.4936501189539	1.40549989881288	144.695966251689	9.57153783014569	6690.0293726091	0.110342618042802
487	1	35.8088558812427	33.2585613219982	50.5035661387382	0.246438884620484	31822289.3014007	4.15291294423244	3499.01650523291	0.104610452568696
491	1	31.6799788202676	36.0905163088453	43.5391817515933	1.0876187153854	18337.7541681525	8.2561027136654	6019.66215767378	0.107782457232835
495	1	35.4907786868167	15.3081922946044	10.0671013708215	1000	67.4729558023355	6.66819279909373	5129.11455022621	0.167665174224685
496	2	165.767196980204	48.0706693890151	54.1762100058743	0.142085101457165	1721.12819066511	15.2365316477126	9039.01773415663	0.103499584728848
497	1	35.1584051415304	25.3965513293284	23.7462377491021	0.361851344162214	99.3492573391915	2.98456712241202	2631.18620923174	0.0833210900534458
498	1	29.0458614500484	42.0312289471615	37.7626809932392	1.56071591217107	110.150352743785	2.26879138937597	2058.61678936693	0.179626654147332
501	1	24.7249187533906	26.5386559950483	50.5352769234894	0.184560713533265	601435336.676986	2.06069949643937	1885.82509921899	0.0935235476840049
504	1	49.6521995169829	18.2763684188432	17.4477012574918	1.40067691950187	293.577370166255	12.3758827752086	7948.9946573701	0.124656509601351
510	1	32.585251579747	39.4924948705018	48.9088201185467	0.851873065789184	246763508.063532	6.92099809068991	5277.39056931265	0.0877425563256139
518	1	28.6018135074238	45.5738604154748	76.403010091074	0.220947608250562	1e+09	1.85550413983103	1712.51396314662	0.0826431148488253
519	2	32.4481131318265	39.7916031394185	19.82799493968	0.0396368870728458	17.0665199386632	0.696822210042709	675.636395091853	0.0710908688600263
521	1	36.087861293312	29.4273223228035	26.1397052240733	1.12040547221927	126.493410963086	3.78182006324548	3231.82493475394	0.108078815270679
523	1	23.2352555950345	29.4482499706761	23.340556234554	14.4947371283989	73.3088118407145	2.88893299363102	2556.57497834816	0.106462717434029
524	1	43.6929232361022	40.3326636170599	48.6226215759109	0.53059379640404	1087.5473085549	6.1755495922426	4832.5832901545	0.106196689616819
528	1	24.5690430551614	12.8868797216335	11.0441894590344	1.00908133990977	66.3010705681255	4.70889027546251	3885.5470805453	0.101975882330232
531	1	22.2103119049698	35.0560429264193	190.556277864712	0.0573324943627466		0.34663125024601	341.307427264275	0.0390635704710003
533	1	28.9433554371146	30.7028865140867	45.7851258306933	0.28277886605046	1150.80735095996	3.1228007769719	2738.03733713403	0.0951117725511802
534	1	40.1450861540565	13.9446724272728	20.0432770424147	0.187549505229052	613.823036563243	8.0040451181671	5884.54813893327	0.128454673885947
535	2	25.3207448311226	21.8674450058786	28.5780445746252	0.736971834390121	1e+09	7.54649011032995	5633.43181796288	0.102258530996575
537	1	44.3708851586127	26.0279114096451	23.8309892188904	0.218182988359507	106.099874711564	3.20351426750238	2799.8895808389	0.112650774772179
541	1	54.8871569569338	17.0519811970836	21.7058454230516	0.407793338635565	1e+09	23.5877593927088	11442.3511873456	0.059849943143457
543	2	48.1840217781906	49.2617812431447	49.7286238389676	0.318191237984847	192.990727235083	2.55522586280179	2291.71416586975	0.0842056310802181
544	3	37.3058883173027	46.8801681995943	33.8432176446558	4.17388326590874	79.9688228379014	2.17354799184663	1979.89608220531	0.090822403628712
545	1	32.5825912443455	40.8323681269889	44.9966316475489	0.506576251635467	207.360484322755	2.56806064013776	2302.03288382606	0.086924330049887
548	1	48.0327013343397	19.4797714947842	28.8308476720676	0.203628889977787	403528458.727537	10.2731808704503	7025.40293945066	0.220904582236677
549	1	32.6757928796979	21.8370169256014	4136.72250706335	0.001		0.505426652437217	494.186829735864	0.0584172549582247
557	1	56.38249088531	24.4126715553593	15.347186003069	1000	94.7659743514691	6.15272260623886	4818.59369073717	0.0953776737069503
569	1	75.5823352086533	17.0213753487977	22.5990348291399	0.106990648401658	687.764874478574	11.6028260264707	7622.78466140744	0.0960429011844712
575	1	33.4125675532741	24.9769253105467	43.1796331033948	0.17328502819702	682517940.230845	3.67116324593797	3150.66828229511	0.0842949353817856
579	1	61.1110663224408	24.2120450875614	25.4874436408397	0.107038407474494	176.331630419801	4.40045780081186	3673.11025309119	0.114450151179169
580	1	28.0075719594569	28.3190050139346	22.2538377273479	12.8009205392593	85.8821513623229	3.56628703993093	3073.10833115482	0.0944882350068779
581	1	24.5005256472645	16.9065561489985	14.2009309047051	6.1182513354681	89.6226546397967	5.48056178869745	4396.32323041433	0.162697327979085
583	1	25.9746824887365	28.647752257484	42.4375470936262	0.375162751039618	1e+09	3.76723172004256	3221.16526840627	0.101566394678038
586	1	30.8585991322926	32.0840595285033	35.5431666097356	3.52040338705422	407286055.931118	17.8419033212023	9896.3273135885	0.0676686921415293
592	1	27.986555787022	24.834321846284	19.4143627436619	108.09422816672	94.0361021077578	4.69807262867173	3878.17865859461	0.0982613726859942
593	1	24.337911868109	30.1953543987416	55.5058364795684	0.203319110197815	1e+09	1.92314851162669	1769.97290946367	0.0878213082559292
597	1	43.2138567109392	29.001703101717	34.4971941396224	0.209299224705253	242.798210174092	3.61392514022048	3108.41657135213	0.105778346703111
598	1	55.4191664864225	23.1012525221561	43.9791910975284	0.0823842590810807	968314454.590868	5.30887149057907	4285.15651643031	0.111745023959537
599	1	31.3585217664608	15.2470930306856	10.8093386341077	1000	75.3310204925118	6.92144726092254	5277.65172848763	0.0928035896157783
600	1	50.5963752699749	20.8566276278076	33.2032497187461	0.147072140351694	808451211.218318	8.19598256922328	5987.63845177874	0.114843975794007
601	1	19.3656116380514	20.1164529042923	11.1363160934318	0.923070549805929	18.5086743143451	1.49106059157672	1397.30510507972	0.159096168590371
604	1	22.5911231711354	30.1797138713115	51.5783768667915	0.26461184713952	1e+09	2.1114514944667	1928.24014124615	0.107690385437181
607	1	27.2833749443859	30.8809726534445	72.1790448958934	0.142026301364741		1.07171483990457	1022.40729944651	0.0341498525206689
608	1	46.156454206781	21.615615027715	9.93277116187826	0.0101726035871143	17.3747312150835	1.36806073586839	1288.72380717169	0.0983180348120594
609	1	28.9416405770156	16.3019686879669	9.26249529989466	1000	37.7847913252221	4.06351576219262	3435.33920096419	0.162532317706213
610	1	68.5430140867933	28.5829733996774	38.9450860293335	0.137081951142588	1056.97175230477	7.64191465114153	5686.43796495913	0.107663122239328
612	1	19.1323891483734	21.602035925942	39.4952746273675	0.262016242144983	1e+09	2.13850460989413	1950.77707082292	0.140621159201285
625	1	47.4715517853374	23.3302882700139	20.6548457351362	0.681550073131924	154.197489362383	5.78883045684066	4592.50220799885	0.122733050110038
632	1	39.4334619248531	18.9553906535672	26.9987317141304	0.293990859538554	1e+09	9.8052403768932	6803.36734150012	0.090412808516931
651	1	32.3451660329549	34.2684926478737	17.2672780578975	16.9019071108334	31.4649496079032	1.78457317670167	1651.91551242426	0.0822242769781575
652	1	26.4207323828799	38.2344226889526	92.789468969008	0.112659280063241	49465833.4638329	0.968587222576281	928.133424483584	0.0843946665357463
656	1	16.0554351465471	38.0415958093042	28.8644608782549	46.7149920519134	45.2294575826084	1.48926479590397	1395.72792342031	0.183836679161553
657	2	127.124092910356	94.6546436027699	166.959977502097	0.0431559868753584	1e+09	3.5163099070605	3035.92597166887	0.1013462757331
664	1	25.1166505431355	13.9384411537108	20.3508925253923	0.412612133474781	552361618.399035	7.83370920527476	5791.95736283105	0.145692374920103
669	1	66.1563628019995	14.1602821672306	21.6197690510192	0.13064641469165	1e+09	17.7375001198129	9864.12309566219	0.109847587566197
674	1	37.6810199241273	15.1029755468272	30.2501794707642	0.10890638411596	940022135.862032	4.97530911498399	4065.16802232582	0.122221394199161
675	1	60.4151324744311	25.721459452412	29.0437178213223	0.278204968290702	454.135766770327	8.10202178241406	5937.33482224654	0.0975994772615654
677	1	32.6820039041368	29.3400607418855	13.8261793801315	0.965133003383327	25.0883430787323	1.69691796315522	1576.53253062483	0.190731506304695
690	1	49.2783216526239	53.173627011381	88.3587307706456	0.131677126689231	1e+09	2.80108898897432	2487.53889177393	0.102503683429679
692	1	16.178705924867	32.1212065582933	20.7749586537131	1000	29.1968515278607	1.39534602623239	1312.90821731145	0.0814355603558676
696	1	29.0042805110958	23.2699526341767	41.4664192071123	0.184222136786583	482269400.198886	3.1879011751713	2787.9556318244	0.0874309849007421
708	1	41.6040038115691	27.7254035861423	36.5010613829146	0.42785975700552	1e+09	9.48167833725106	6646.0057514419	0.115454437495703
711	1	31.5078617329979	17.9571115478156	11.892127530186	1000	61.0955540207471	5.10917185185579	4154.09719981048	0.149403774256823
712	1	33.0931283792939	11.7915385279601	22.6808271398641	0.134885674578059	300723232.102501	6.07810240009249	4772.70496559314	0.0972048541672202
714	1	29.7497430812175	22.9489045695384	23.8583491703897	2.73940404039016	400.700257582583	9.56046980209601	6684.6204088454	0.167184944529801
732	1	23.3964082578719	47.6610876659513	24.4594676567674	16.3112821683152	23.3847418369175	0.931879242388322	894.374250240734	0.0718307941687595
733	1	28.6748884967	23.998692483664	15.6719405325382	1000	53.3678765980586	3.38643688383956	2938.62348421379	0.121922039837861
736	1	34.4196489901929	21.2446579163605	10.7127562224133	0.125589385528425	23.3988468849723	1.8735138142396	1727.84337624473	0.0970950323166886
737	1	40.15710029825	47.239428408044	22.5894399648483	18.6774134120903	35.592194845652	1.55016758601437	1449.08362440656	0.116632031479732
747	1	26.2947209087331	13.6843622083488	15.1869150638222	0.401732280399398	123.356797320728	4.68950837515614	3872.34093038745	0.103240131718089
751	1	43.0148995180133	29.3069304899082	22.6166765883887	0.821530230277772	92.2182107240768	3.44695763442897	2984.08889036078	0.094652196784814
753	1	14.4868408119674	53.6653830131681	38.4243360926545	1.2715523196945	22.886307368765	0.501919087610776	490.833017144355	0.0976849762265717
772	1	25.7829633712856	37.2218888602492	34.691507905105	0.590367486324835	77.4415622482263	1.60543426796665	1497.26558892322	0.0969635256254557
774	1	49.7561744757298	50.3554299003302	35.3718617997407	235.752576339717	114.919077615575	3.21412097343173	2807.98851518734	0.110689082000787
775	2	48.5944415207527	63.6463526424874	50.8624706170664	3.06573055525521	145.297400863426	2.54097286110869	2280.24270994531	0.114006211629566
784	1	36.3777851697825	17.8321916028027	18.9213223727183	0.512348176938704	205.063305329215	6.51993836110843	5040.94663676968	0.167483194411963
795	1	41.6587583444738	32.2806199875189	26.4683055070654	8.16148220212208	151.703226663382	5.20968055482723	4220.29778270992	0.109158294263471
804	1	80.4458723552628	36.6615996403739	46.8810145601605	0.269167699856935	997902672.710691	15.7437160025506	9215.13230823944	0.0967581567748384
811	1	136.389018215995	26.0196085829412	14.8347722018445	1000	180.240095221858	12.1278286936136	7845.92203397334	0.0865223045162198
824	1	118.402627320208	80.6461483984327	83.4083577685645	0.265085853468144	800.333182420801	5.9527338172565	4695.06058491217	0.130985678373553
833	1	25.723999271141	31.8607769215423	18.4440520050315	1000	35.0581308298957	1.89262589086415	1744.08608627633	0.0812844844577666
836	1	26.7759488277111	53.4819639895123	37.6153363907822	1000	62.5589172822224	1.65116555379291	1536.96584649376	0.100513928885558
837	1	134.404397639924	32.2800882251267	33.9858612014548	0.12733975962842	689.253597174905	12.4520612502659	7980.35271334913	0.237242028696025
848	1	50.8411227651387	69.3984512910909	63.5560580686307	1000	527.267803870755	8.10698909126296	5940.00196522621	0.12295423965688
849	4	122.773965174343	98.4999211616461	140.17903558778	0.0947998434972773	1e+09	5.89138299965124	4656.81189791965	0.103346826106262
851	1	81.293671632256	52.4122599315219	37.909983573457	9.76519752803462	194.228391903304	4.91214821660496	4022.90360417591	0.119779469627697
853	1	21.3034596245332	30.9098354732776	15.5262769054845	363.311924089673	21.253770339696	1.36106213972729	1282.5115598048	0.0947445424270811
863	1	29.7088248743442	21.777988905725	10.8225181630822	2.4831246341073	26.2820412584196	2.30789692684786	2090.76133230946	0.103941719097031
872	3	87.9374438004088	79.1790191849876	43.7007672030665	31.431132225448	105.803507871307	2.39331111690441	2160.61617890935	0.0828724162229403
875	1	67.7673986167506	18.3968870189252	14.6668302309957	0.890806320751323	176.077157575254	10.2642435907196	7021.22215844228	0.126804139082085
876	1	44.0770808603594	25.9081901415044	33.5348152729708	0.451335126329179	1e+09	11.5587312796512	7603.72772370834	0.0920425186748376
879	1	40.7931974362233	37.1289950356273	23.888097394712	1000	72.9347634439303	3.03953772447814	2673.81714773471	0.103187019403653
880	1	17.2242346519738	33.1652247614608	23.6146697914151	1000	41.7899502897136	1.75322211023089	1625.01709161904	0.0779089550288946
892	1	46.9667745271599	20.8821477874636	14.8801452664377	25.3987575835415	108.537091604079	7.05468707188427	5354.76704567643	0.0993542745789736
894	1	31.2230242261348	51.3368385477243	10176.3482363483	0.001		0.205315222876447	203.435653445903	0.0287852303161804
895	1	44.6911037294962	16.6037684393017	13.516809706727	1000	191.661319882718	14.0350747343648	8602.16375361615	0.0823864579395753
901	2	131.050776109173	57.4881823919304	74.0248928825356	0.157326656519317	1e+09	15.8496510593157	9251.32478082174	0.101983636820224
902	1	25.6528749298621	61.5386589484441	57.5653004061493	0.394614256814079	66.1432643755996	0.814316442101545	785.531397537971	0.0687024163137004
904	1	34.2482118532156	22.4245488393257	28.4629772773884	0.599989365876295	2947.4256812518	9.74258308008838	6773.14323489702	0.104832930460979
911	2	38.2708303440569	39.4466618160372	58.7974124135657	0.248220646162407	1e+09	3.9554865636931	3357.81004764481	0.107999537959738
917	1	40.6162587536091	27.6517353158625	13.0194386376432	0.0131886181518867	16.1829626279359	0.974047322851622	933.14577847213	0.107125715097932
918	2	243.427219355534	63.6593891648575	68.4165634371481	0.29165906278962	4786.98249447205	32.0414622412198	13121.7551087925	0.11785867535927
920	2	45.9218469106355	44.2104489923957	36.114372373137	1000	200.608905991661	5.49797761243526	4407.52276964153	0.119304564110919
938	1	34.0176824633958	36.3885458208027	53.2790974933853	0.300958300137757	1e+09	4.0280118935217	3409.92958962598	0.095304364105136
939	1	64.5655541592532	43.3640194205169	206.506568890116	0.0229834008756858		0.879360372395722	845.887746894542	0.0268420371946246
944	6	92.5956873226199	116.925172617821	76.908086025544	7.86264157447674	165.966766429656	2.08765347944489	1908.37344299338	0.111234625605554
950	1	47.3504390349231	27.5814343938768	18.6404334844574	7.81264399149065	88.9385107892539	4.54610051339864	3774.03358735718	0.104964589078698
957	1	19.9446554041864	18.3488079671711	53.758674897573	0.118906897815888	1e+09	1.12650260062465	1072.15267119538	0.0937385214944258
960	1	27.3297504821412	12.7606349580769	11.4760698840494	1.25434570275995	95.8328717782386	6.40512062654331	4972.03627043005	0.144644619206627
965	1	27.3262261805991	22.2331589518907	44.2234378556309	0.152282100948405	480739606.801885	2.48529970257126	2235.30763766426	0.136652195399189
966	1	54.9991666112279	48.7967876146376	39.3307718953174	1000	224.484220563622	5.65765736706352	4509.55526907324	0.107920440955972
972	1	80.2451298173959	117.548403781601	172.411928722092	0.126629063249192	1e+09	2.92526115290622	2584.98409233002	0.0869187625690744
973	1	27.88177474847	22.4318101244374	48.238521348869	0.128939885841287	1e+09	2.16081546746707	1969.32577609958	0.0815242112042252
974	2	35.1922608394523	35.4102769279325	57.5134797534407	0.197955046777031	367539245.510173	3.18435611463377	2785.24390294545	0.089923719757464
977	1	18.1652847685251	53.6023454978193	37.0016671593621	65.7415566137677	38.0027119568267	0.996458852414518	953.69479197783	0.111722059314804
1003	2	94.4651254922277	52.1708072171572	30.2157603743814	1000	129.420336960221	4.2735448245494	3584.26105694879	0.114214790666908
1006	1	34.7697536392639	27.3971033057681	50.2032500873749	0.143397992317856	272575053.658605	3.04915378141854	2681.25555707249	0.138880059246376
1009	1	30.1024285300368	50.4131967658539	86.2594232762973	0.148923443638445	473.909140070466	1.15150405236587	1094.77562502817	0.0883618115055984
1011	1	26.6848214545696	20.9536012487378	47.977841644566	0.121533251157558	427411788.49748	1.9748797516826	1813.69802938806	0.118311415638766
1016	1	29.7004915620104	28.10976825965	25.179474246993	0.582497819986473	82.4442918722529	2.44626034314448	2203.67710526904	0.140632857408071
1024	1	29.3564334636695	25.5730582258694	31.0475794006133	0.4951831612748	327.200816283858	4.24493345496634	3564.11311874004	0.0918888593421239
