# Supplementary material for: Nanoscale clustering of mycobacterial ligands and DC-SIGN host receptors are key determinants for pathogen recognition
Source: Sci Adv. 2023 May 19;9(20):eadf9498. doi: 10.1126/sciadv.adf9498 (PMC10198640; doi:10.1126/sciadv.adf9498)
Supplement: Supplementary file 2 — Data S1 [file sciadv.adf9498_data_s1.zip › Figure raw data/Figure 4/Panel A/BCG/map-3-lr-1-data-2021.06.09-08.49.11.309.polymer extension.tsv]

curve_index	peak_index	rupture_force	rupture_length	contour_length	persistence_length	stretch_modulus	bond_stiffness	loading_rate	goodness_of_fit
13	1	20.6327418128047	28.6759045557816	22.7022973397212	1000	76.3639232803721	3.32031851565441	2809.53505526859	0.259335551628118
18	1	52.1264974715543	42.0305502135567	63.7439060101062	0.170117685985481	252354033.387839	4.8013216502726	3801.83556236699	0.144671013293354
34	1	22.6374171288004	21.3516623084935	40.4834096228712	0.203518102353268	625652082.042558	2.36647615685932	2095.01267705629	0.169665341602731
45	1	31.0509947112516	29.3982358761843	51.8517563983438	0.176712620450204	1e+09	2.76580129169459	2402.03465302065	0.144083617244332
60	1	45.0104163002353	18.6784577136134	9.25877019754658	0.308029724874366	34.8971939566329	3.40907808215064	2872.82610077458	0.192232751103276
64	1	39.6039472829617	11.7700058104806	15.6787046225091	0.149239936187871	235.82875702458	6.70814610327644	4906.11324697356	0.183926595141868
76	1	64.8603175415214	23.5310324614403	33.9201375145103	0.169108240008505	1e+09	12.486210506945	7416.02075889661	0.164791686280758
108	1	43.6442619492624	37.2556826149664	45.9733588510844	0.655644972915777	1e+09	10.0128131927583	6467.18062481445	0.214697257713466
121	1	45.4275329720938	24.5691403739042	21.2631466524548	0.299058896066791	105.477667169649	3.75945395844948	3117.68387208119	0.158627883446332
135	1	35.7777407456591	23.9689362938519	18.669192061424	1000	123.696031585567	6.56481818251781	4829.00500361817	0.26486341762451
137	1	10.5406496959576	28.3868355949648	17.7501398635694	1000	17.3045534257175	0.967053910858184	918.422611168955	0.194249172837755
145	1	33.2431881666298	18.4979552555155	8.55905703264001	0.0985578855158375	19.3093515438419	1.94023388020175	1753.90399177056	0.142155390744382
147	1	21.8191705224693	13.1729317310523	5.63920029195394	0.0738591508348152	10.2197401460493	1.52659605465446	1408.83369750604	0.132197110043254
164	5	95.1710774906385	120.332817259866	101.129795173026	1000	492.672842094824	4.83057688114517	3820.15525031261	0.198988172606001
175	1	22.54571506886	38.2998337779531	32.610535843741	415.566790903236	121.90731386584	3.63528541399745	3031.80590086803	0.218025065304116
180	1	35.2787801248324	53.9118921949084	81.9511670311397	0.249142703140872	1e+09	2.51638242558515	2211.65185129434	0.250133881030617
182	1	29.9171093882962	22.9154786043039	16.5883095242219	0.150411196562084	34.8033320671085	1.64149733445513	1506.12674332045	0.191121448151277
186	1	87.6178833982441	30.7241399417234	34.4946880741553	0.099374248402516	373.708735450267	6.25107413312128	4657.06837168321	0.28249645608616
198	1	26.0412983459616	31.1250003287132	27.4592792597257	0.812400790641662	73.5565731274059	2.04256872608604	1837.10579953763	0.208809807389042
199	1	45.7006173901506	18.3008079480065	28.1673639351701	0.183494964910743	1e+09	9.26373895050393	6146.18222693146	0.233113901761848
204	1	34.2205436843083	19.7408607338202	12.3538060076961	0.196637065999306	34.6013838945241	2.33855131215078	2073.09734373871	0.171509394331765
206	1	22.6114204395652	28.28978962359	18.412455991751	1.82312871971547	32.5608905751275	1.58780118787436	1460.7995364047	0.220952472452833
218	1	13.6950207618672	17.9800188759508	36.1932386485715	0.296690603407905	574808301.730242	1.50385478104804	1389.44336189695	0.19181646864121
222	1	22.8252386588591	27.5892631015377	57.3073952982454	0.167284535029838	42824.2781686522	1.53139333052915	1412.91840177461	0.170441103289753
226	1	129.156475929891	49.9301468290107	52.145272376076	0.235506631610843	913.142393684828	10.611958826513	6711.94260238581	0.183216597431972
229	1	31.0778750008314	31.9666923798805	16.2577971791904	0.303515971465219	23.9703548488364	1.3078142014348	1220.42086938542	0.154819425052741
231	1	31.9250760847675	15.3342378489865	25.9934746094544	0.191659141408709	1e+09	5.99012281008158	4510.67439122596	0.198232833602128
238	1	40.5841062318211	23.8363459697409	19.5655493255321	4.75703433241204	139.327627998633	6.32807604918893	4699.67286804513	0.266699251511569
246	1	24.8534669898487	15.1553751037011	8.46730598759713	12.7923240922566	29.3513133254807	3.35376923457161	2833.44850945384	0.146570437592294
249	1	142.9332801646	67.8674903377301	54.6366435148547	0.408944777249107	381.32112412526	5.9297753941984	4476.36980826384	0.170127028602308
266	1	92.775943315237	55.8376068717301	84.1305077216797	0.0980621785495404	1e+09	6.55824349887693	4825.44656247927	0.21675373334422
268	1	59.7414495834314	62.1095217991608	77.8024073038726	0.231715751907171	842.256434574924	3.70506666138995	3080.18778494591	0.16340336549911
269	1	82.9712439086053	51.5060214033467	57.919525811143	0.130274105646194	419.469692769353	4.06891237415433	3327.55696636648	0.165902942234103
270	1	71.0122532841494	30.0751932622388	50.3970508979896	0.0891117725671738	1e+09	6.98875241032263	5054.54080271085	0.165545231412257
272	1	11.5869546087481	42.7414714430949	23.7088400264034	1000	14.2663350606638	0.598259971096955	579.283996096759	0.181330042366071
288	1	26.2476655367724	52.0046938218897	32.5712875363191	0.708864880728764	31.5551334249707	0.848816665443727	811.118449226088	0.170504370802121
292	1	163.018762875335	65.6071458990551	95.0416568802313	0.0658053781106532	1e+09	11.0766919520613	6894.91048463426	0.153397755657944
302	1	65.3148155946783	57.8831549300119	71.9226498696922	0.22228597194928	919.782294852594	4.4490215505147	3577.51832323644	0.183292624975593
303	1	39.7003305229543	40.4365266729229	17.3253446233482	0.0351276545847759	18.1039636724234	0.873807141985362	833.908631502664	0.0918375304231019
306	1	33.0643660568388	43.3998188781324	20.103948590324	0.0117907602644837	11.8793310458417	0.457406390875084	446.230451037305	0.099529026141529
309	1	38.5364158666016	30.6866251631884	15.4333979892699	4.18803011228926	36.0769864528982	2.25337218891607	2005.88050481431	0.185071544749464
318	1	127.734105830232	43.0335226557563	53.4822452339583	0.112283685492151	1762.45178739405	11.571618554583	7083.49803564178	0.243726052218824
321	1	45.8631422060941	28.5567935707958	24.6376131322503	0.293144530221163	105.259233577586	3.24283479365065	2753.85729087275	0.233542766782762
338	1	30.2300269053478	21.2963614414645	26.5584710344159	0.306046587514051	223.339720871697	3.76779568018241	3123.41850785749	0.165420936652149
342	1	50.9071194710167	25.2463311117877	18.2977816247379	5.89452393294687	116.145368322582	5.95005129088901	4487.91474807412	0.188773299116832
353	2	139.253143785409	28.5405957750477	24.6084962649082	0.64369498558973	521.692243526419	17.6562229658777	8977.29661708408	0.270066920023302
364	1	37.8639676158733	73.221029748694	111.172675305583	0.23318132506799	1e+09	1.99537882803944	1798.84319950781	0.188856441280209
370	2	45.408990080294	39.1750681879151	79.8703713766928	0.0872822637436362	1e+09	2.23165694227072	1988.65512001165	0.164418414232691
373	1	46.7164910117891	14.839648494053	27.1672595920277	0.106966694673206	772998019.149478	7.57916062967254	5356.31304228169	0.17732875239364
380	1	29.3970659384886	40.5698499641672	19.4516689603306	0.100900423890959	17.5542002428568	0.767489498213704	736.53741540817	0.101351580278397
382	1	72.5928358172723	23.0356903645839	17.2186571365927	0.155407589855917	113.455562073031	5.33099312363974	4126.48224520586	0.236369395870414
386	1	34.659230566035	26.3463170044103	35.3581020861718	0.342275857329325	874.467020485828	5.24503797495471	4074.79294376288	0.155195231951843
388	1	19.785888234767	23.9832575714884	20.4376620896228	2.40244913285106	61.7134864609704	2.45606066542965	2164.919588993	0.247726400517222
392	1	22.3317702639387	21.7750507132786	10.8160509740461	0.284789868260983	15.7772523878937	1.2772160933155	1193.73377743858	0.250488138115407
402	1	51.0867714206582	38.1696404667684	60.3705401532099	0.14893111991423	787379375.531211	4.6022228920526	3675.91437305174	0.20422442418743
403	1	22.7623405491059	17.758247457704	26.3448636849869	0.425513863355738	26764447.6714797	5.30177703607056	4108.95539467176	0.235679379856237
413	1	31.2554435790928	22.9338411632556	10.5066207096535	0.0671873122433714	16.6006906001878	1.33235086674273	1241.76107245963	0.180174680889724
425	1	44.6022116864199	17.1836556735468	40.5506814157373	0.0694733224008004	1e+09	3.81753346118114	3157.52151748951	0.225726863708453
426	1	26.2078391354513	22.6568646618191	13.6727582482551	1000	39.508516947445	2.87599616413012	2484.71611634036	0.163241472328741
427	1	27.9634804240794	51.3152793527875	88.5501426550923	0.208100350732267	1e+09	1.50200496874221	1387.86415801669	0.198636302124438
435	1	39.028825772433	42.4781720407479	59.2748718907357	0.32831651489789	592860773.647169	4.6471984282554	3704.55077321764	0.137446729207639
437	1	15.6360850391409	25.5984696471224	23.5846579582682	0.506437990414312	35.0700129157857	1.05892169848905	1000.88904776264	0.14402759454433
439	1	17.0268737790884	18.6196208701442	16.8019915359806	93.7012846704593	127.470858613774	6.92806877582279	5022.72223641475	0.222581329258021
442	1	115.152427275674	36.4818592938622	29.7702876177256	1000	504.093818747984	16.822715134585	8756.69851996275	0.30739255497976
456	1	52.9500578599953	29.6245483257395	47.2474422550311	0.139675643304287	1e+09	6.00923270854454	4521.50188205871	0.236810388470919
461	2	65.6020965119126	31.4521012133487	49.9997971734976	0.113978690603689	595684588.584938	7.07387464461797	5098.91654292131	0.239984816199967
464	2	24.8488890823301	32.6024473399995	42.498082980061	0.525365088930742	518.834211191815	3.10576043473571	2654.37027988189	0.163823082743885
466	1	25.1831709869796	42.5954823365534	83.9532343431937	0.168358732559215	1e+09	1.21782088740438	1141.69109333177	0.149620466508779
485	1	58.8809774023496	43.4819564246533	63.6982346497728	0.173485147829357	1e+09	5.82510232349488	4416.46061350311	0.186291225562868
493	1	29.3262109046657	14.1529101903599	8.74924362778128	1000	47.0319099008914	5.35012829243684	4137.93800608197	0.236550408588836
503	1	35.9746067585829	17.5493509229886	34.4359459333536	0.11894017134296	190225906.038793	4.26072457063634	3454.74793833977	0.161798541863685
507	1	31.8468824292005	25.3990879422101	50.4234799783068	0.131176690902712	1e+09	2.54526673434157	2233.93307066054	0.150249542270247
525	1	29.4358780339979	24.325664662503	29.2099085568173	0.265467697761364	150.447311863129	2.67240527823786	2331.27624552072	0.163478567826433
526	1	34.1468656714194	29.2516979532875	67.4390271346852	0.09397627273348	1e+09	1.78838689302855	1628.88209508861	0.159442511391005
528	2	26.7339165284076	34.7711437698449	19.899924847739	1000	35.479457051157	1.77558453359822	1618.25477574177	0.163516979109037
532	1	26.22413336442	63.1360097591723	79.1700292317044	0.310758318990632	171.621024592327	1.00233336038765	950.18473585093	0.225370407958715
550	1	109.39639826098	56.9836043318067	40.2398676564781	1000	260.986453644827	6.46212796957441	4773.20953204957	0.177001310045978
560	1	93.5793676523052	28.3027459019152	29.591438491723	0.219564726261112	519.220600940565	10.8256025146674	6796.7812941146	0.159310035888204
561	1	28.5053161016048	20.393498436714	20.2726690712855	1.64693458322692	185.094137188417	6.1663695467365	4609.89183257121	0.224228586258165
568	1	49.9997096790122	26.2892543628609	13.1157005450541	0.0597964875033327	31.4256047022705	2.02306533612077	1821.3136074438	0.22620715355257
583	1	91.7659490774868	62.3263530750802	51.1721809760343	0.520193318131816	251.559668441761	4.09241712098125	3343.26034287392	0.186485194733646
590	1	37.4086047722077	31.8654779598202	24.1846300400566	1000	115.874714034633	4.75265057516146	3771.25444028722	0.201762711726708
591	1	29.0987308928028	18.679293023662	8.83282789943604	0.211481417550411	19.0979146258244	1.90634980067809	1726.16899351756	0.183382171807891
593	1	22.4664328211273	45.5626335331402	6297.62309676349	0.00199534415828587		0.167373403467664	165.853438596021	0.0276701650458488
600	1	64.9626907355647	34.2871774108849	59.3534933382104	0.0828984410737817	4394.09367757999	4.6906538016563	3732.11267541358	0.18382043072227
614	1	23.2187984939691	37.1735906112371	33.1800070270839	0.628591882043971	60.1717085766078	1.34928339265114	1256.45661085929	0.17698153807169
618	1	35.994876661207	34.0951462975254	29.150986098366	153.654877689921	196.430586372712	6.49660372457248	4791.99311944658	0.280594269666923
619	2	76.7633054369177	74.2332822476802	101.534505720442	0.185393402146444	1e+09	5.62342854480155	4299.55311285484	0.135696714887323
621	1	23.0313868889853	11.2174817319291	6.41258140778108	1000	30.4657395830055	4.73002205611888	3756.99234854206	0.177675027383451
629	1	30.2056010977794	22.9624435379586	12.961112778872	0.3430401876365	27.7941370495406	1.87289102051222	1698.69052162436	0.19798795520304
636	1	34.124595938945	21.1023417001796	25.5433396363549	0.305757199555916	243.454608860603	4.49537518740412	3607.42947088205	0.229158932991641
646	1	44.1524359767808	32.1325743439849	28.8738873950749	0.337409975534439	117.531125873972	3.01565867612364	2588.27728423172	0.217488410243791
662	1	91.208967198902	68.439817989821	36.1225978398363	1000	101.567587469985	2.80649809363852	2432.67101591476	0.162822762835253
663	1	40.7127148596796	32.2819470025303	16.3815763956435	2.46753207269909	37.9843442699496	2.21418987208235	1974.77304348366	0.210393050656175
666	1	34.4221800954302	22.5907184389703	24.1747658016899	0.824261097768832	275.581098169639	6.46858066545942	4776.72916814076	0.233706277558919
687	2	100.52792939332	57.0475732095705	45.5208888666859	0.692841356023746	268.245353502583	5.07054907628174	3968.69250721704	0.164456434772321
692	1	29.6971722228497	16.8449157099491	33.4999808818373	0.140173651664627	1e+09	3.56614238307333	2983.56142444673	0.251642669299093
697	1	144.83704118606	69.2564363337033	66.6015809892485	0.346620559726507	791.359678523241	8.54142750863084	5819.66140802007	0.190369167607889
700	1	37.6933114994356	14.6984075531427	30.4199042314613	0.102199469805628	1e+09	4.79512911821961	3797.95182425937	0.137439879417038
707	2	39.3615236681876	28.009794072172	22.2372465679067	1000	148.701323945921	6.62307544016042	4860.45365997933	0.225864128129977
712	1	29.5570691928785	49.2656059192239	32.1257431613061	1000	54.7937218574147	1.6963246330029	1552.15716040802	0.152569020678203
718	1	25.3763866526281	22.5309867398469	35.4192593340674	0.262783429184001	877.196317961777	3.17955989289592	2708.09114440688	0.199589285505344
720	1	32.3147881757593	32.1699113944079	41.4810440090429	0.19917205047647	184.271636910849	2.07584550884865	1863.98059575681	0.14492498666153
721	1	17.3950412545561	21.00897226857	47.2260366937562	0.191935133379684	1e+09	1.32700132533907	1237.11298816627	0.16477050503346
722	1	25.2543813058968	29.8595818478343	52.8979767161992	0.214793925180259	1e+09	2.19237295453857	1957.40059626174	0.199935312067389
723	1	27.8454703094363	36.4075617718626	24.8860263398964	1000	59.3655688908175	2.37013994836738	2097.88360751552	0.280396127841028
725	1	22.114142737634	34.199264437956	19.8939603981552	1000	30.4644946562071	1.52418264515601	1406.77801909735	0.163094434460012
731	1	27.0206645024535	50.5094988203037	32.0532996224624	1000	46.4298103939595	1.4408797854414	1335.51417806964	0.157672985732399
734	1	38.8606776700808	20.3073018852383	9.46609020773626	0.203390187371076	25.8026520650448	2.43421936826074	2147.93160501061	0.199889989374907
739	1	36.5193695417464	33.8435554507444	55.9848985591122	0.180133964380562	1e+09	3.29874834118297	2794.07548859779	0.20600223092617
744	1	24.3491904879644	12.5936334157103	13.2291143209568	0.578755933405225	109.595057931589	5.15164155003235	4018.19861372678	0.214201813851608
745	1	28.1438936599098	41.9155381230473	19.9731415500287	0.386734370500577	20.0161539478859	0.90338194738228	860.802730741197	0.114579670261412
749	1	66.347163027799	21.0409273987428	53.9749483292125	0.041654077311436	551379923.705109	4.02909343598405	3300.87861111841	0.166763480194699
750	1	38.202591203742	41.3424415513422	24.9436680722575	1000	57.6536661727028	2.30233865449935	2044.58912826512	0.240983529402846
756	1	24.8709907791723	40.3290114414953	68.780439514021	0.241776287298757	969017705.049445	1.74831197128297	1595.5703127556	0.308533804893332
758	1	53.8666374412112	19.5210965767309	23.6718448121121	0.20963005045717	425.773313303871	8.20183405576368	5659.98853469825	0.210708505239244
765	1	33.398489683963	25.2265181186928	12.5741503315242	0.838984137195882	27.8821339585118	2.05318783591877	1845.6915059498	0.189072564980036
766	1	8.58425290021417	35.4376688868501	45.8851558718083	1.3688432457102	125.821700209479	0.86538711274303	826.236598126462	0.146368615370194
774	2	61.0451158192086	71.7036909623494	72.8642853981544	1.43264073813798	659.668812598657	5.7080939962277	4348.87206963613	0.173728477904832
782	1	15.2877289669926	44.2614025926939	60.992745812282	0.894410280474924	549398748.491966	1.82743538448301	1661.21283773484	0.214274772616953
786	1	113.375987334662	75.6431602957464	95.4719778595501	0.210388375606878	1e+09	11.4354576413666	7032.24183956432	0.227195728610973
787	2	94.9228980358	39.4760660372996	56.4603162618951	0.119786446646915	1e+09	11.1777449015345	6933.93098815027	0.226914063392642
789	1	89.4245271386892	74.1678538874432	59.9678114033705	0.780165750663668	249.623975654747	3.55932598828476	2978.78873718275	0.147576605189121
792	1	44.717115948056	67.1027217216224	80.338274628757	0.45461594844105	742.479608794517	3.22272900446497	2739.3441789294	0.174638010477514
797	1	45.2263201391445	11.9962516695566	17.7159871285094	0.0745143997184234	196.89352725131	5.04538738364713	3953.26153308017	0.177761440920663
800	1	20.81920145965	56.73544694603	99.9235227792	0.264562779318134	1e+09	0.964117898262001	915.774062306202	0.196319624120581
801	1	32.4665090697504	43.0862977229825	46.7294981396262	0.355117724456919	147.058274841643	1.87705403314557	1702.114424704	0.166930350523851
806	1	24.457184712935	43.453617364174	70.3238772750051	0.28816446472389	666140999.583212	1.82039010742274	1655.38889767047	0.209652490428434
808	1	39.7508999795622	26.0591801254877	18.6655958866511	1000	99.0811796671521	5.27477934584955	4092.72069021787	0.207748430498217
809	1	35.0789111601937	31.8752242970613	5625.7628961226	0.001		0.372084445939848	364.655169576825	0.0529917088416612
810	2	36.0116295126522	55.0757976276436	81.7690168425046	0.252978102344665	3742.11380649208	2.47895389579062	2182.68735562875	0.158381603670033
813	1	16.9350759831778	22.6979362153128	11.5754419306774	1.53826236186068	14.6041228628703	1.1620668602156	1092.54926071793	0.138110867403493
820	1	81.3771081246314	65.6530636736611	104.021418613359	0.0929355414907949	1e+09	4.24188393750255	3442.3507062647	0.178483766558782
826	2	50.1659844994641	36.2801399819474	20.1028365618617	6.89191099956197	58.3813953933833	2.81478635969526	2438.89588376077	0.15973391354538
828	2	155.27795430024	51.6138697421964	35.8145696493821	0.228565696749053	253.967259244939	6.22446503612556	4642.28349427524	0.188200024990493
830	1	26.9707358395171	17.7714206290028	8.49999196302768	0.0246085500473325	11.5464123882405	1.07254865211104	1013.05473867019	0.156869780656897
837	1	108.310939517588	65.2065444095658	37.9838159522444	1000	150.478885901298	3.95319389504743	3249.7616813094	0.192674873013884
845	1	42.9836234069219	37.648337481981	34.50504659812	0.593095207912522	147.206185194281	3.17424712759064	2704.2361763738	0.189695511202988
846	1	24.5188630493368	44.7032006594296	43.6270628318956	0.283426203034622	59.8816287123281	0.933804930730982	888.381663196119	0.231465926765223
854	1	129.283844631943	61.5162101934678	77.9069573641029	0.179802316680475	1e+09	15.7751937665548	8464.1383179924	0.273363494136678
859	1	64.4820962451615	23.7488541292344	44.1614169548038	0.0746855791449677	1e+09	6.31788078839339	4694.04724914065	0.188057330292297
860	1	28.4526106696513	17.5044946496345	14.2566487427546	1.06958976908856	69.1121064507236	3.96275392463259	3256.21940098278	0.220520836639927
861	2	29.4385012996715	30.6960696799494	41.4799843357183	0.517122672813191	1e+09	5.45970405720635	4203.182434699	0.204327156934748
863	1	13.4182629329554	38.3447291434482	1612.53545729659	0.0110748098041491		0.123858726117269	123.024391128153	0.0312670766120128
865	1	49.5509063976725	18.6187067253631	32.0643689219076	0.118090343788536	1e+09	7.37053900472575	5251.26953248648	0.264231207902472
866	3	172.497636092785	81.1099380304808	86.9331414932512	0.2114806696696	1708.58097525131	10.7296647004135	6758.83870436882	0.341239647804301
867	1	34.388490588197	14.1779992890788	7.91042621043434	2.18597868085145	37.8181485476476	4.49183376342805	3605.14855474459	0.186793225481089
874	1	47.6662305082095	51.5215173536828	41.018863408751	9.62036716246607	157.100069104225	3.5526296932758	2974.09723699378	0.257389520490998
885	1	58.3230275798154	15.1707010149054	26.986272278384	0.0920282710922669	1e+09	9.87222758376958	6408.23884103835	0.207147607244508
886	1	107.405679705809	67.5269123284297	81.8428544141875	0.204185599905684	2576.66012695293	8.74974975823534	5915.62531958745	0.1796333957842
907	1	48.224981911287	55.4208128848216	28.1826300231556	0.524927654929352	41.2851232206336	1.34853828039963	1255.81047053438	0.180243670433877
913	1	38.116528163202	54.8038590220894	41.5976455589356	0.668700849038442	73.5281712792188	1.48066645925668	1369.6258570207	0.168173785119346
924	1	25.8392370067444	16.0960156290663	36.3532480844744	0.128242383885096	1e+09	2.55111190228783	2238.43448228694	0.245208119471882
926	1	32.3738887098143	31.2134137883092	15.6060983680971	1.41626257471802	28.1540983706559	1.69371785069973	1549.97435542742	0.204493854890801
931	1	65.1322406354966	35.4389665515008	36.101429948568	0.520941725819475	418.075787413616	7.42872358710578	5280.7377170377	0.241829768195034
934	1	25.3881222410304	24.9850262373862	11.5258070766536	0.0283955857101225	10.7466270609173	0.744220548592799	715.081212769549	0.172137742293552
936	1	17.0240727200622	25.0434046067971	16.8049079979109	1000	34.1836649939841	2.0183936658762	1817.52637595994	0.22372822223696
952	1	36.7521909964322	27.5030065715779	24.7572970094466	8.11448525201244	216.644010497474	7.45933374979692	5296.1870349847	0.306587001573603
953	1	39.1594997668158	38.8808584705386	18.4849366844091	0.0441773110148934	20.8895935857972	0.937286294298929	891.532003537006	0.15887190714983
955	1	37.8928090101057	20.4089887684905	20.3674765532165	0.346010647296275	134.288576455265	4.40613187275635	3549.73345172712	0.211918072202191
957	1	35.5775478976799	20.5567036124687	18.5322559579239	0.259581919517221	80.306046096693	3.14758037110512	2684.85774896732	0.230872499090119
971	1	44.1871327200437	33.9996558646081	48.0835694214336	0.179063748800994	652.616945122671	3.70529812431542	3080.34775518658	0.156320558071542
975	1	20.9824604645379	18.309225540314	40.7243747326526	0.161865474262181	916186909.840766	1.87216758321157	1698.09538042917	0.16963729676485
976	2	38.1614112300213	34.5831515611188	21.0010367559437	1000	58.5362369787461	2.77624597846103	2409.90867014906	0.160502823321817
982	1	25.9479143513602	15.7134882517039	44.4558260138642	0.0948627665893881	869225076.72943	1.80555325540261	1643.11072141701	0.248920396091389
991	1	51.5528808056172	33.1436898294611	39.6278097850905	0.170822394531796	289.311642913656	3.72651600346284	3094.99769711799	0.139709725355113
1001	1	68.6506827786659	22.1395865121636	24.6563732933053	0.162931154832156	341.168090662938	7.89041368324572	5509.91748680077	0.236187152033294
1010	1	34.7136388624999	24.9619990142116	36.013701831802	0.314747245715005	678755352.177096	6.28204034791254	4674.23384570257	0.195858079149763
1011	1	28.9266392092828	35.41655542268	249.22983801821	0.0329785556108986		0.396533259658642	388.10664143538	0.0362333669294906
1014	1	103.056306497095	63.8110836384092	48.8288743223181	1000	332.449664808298	6.77394089941325	4941.21419762347	0.232605414277577
1017	1	27.1412815480267	29.0869232247975	14.7468441084255	2.13630090294756	24.548257179238	1.57005970555718	1445.76925130248	0.195661963277859
1024	1	23.9832655004275	22.6493145960564	17.6157279838183	1.65008012900781	53.6551887621616	2.58043982197248	2260.98204034578	0.350674800346915
