# Supplementary material for: Nanoscale clustering of mycobacterial ligands and DC-SIGN host receptors are key determinants for pathogen recognition
Source: Sci Adv. 2023 May 19;9(20):eadf9498. doi: 10.1126/sciadv.adf9498 (PMC10198640; doi:10.1126/sciadv.adf9498)
Supplement: Supplementary file 2 — Data S1 [file sciadv.adf9498_data_s1.zip › Figure raw data/Figure 4/Panel A/BCG/map-4-lr-1-data-2021.06.09-11.23.31.977.polymer extension.tsv]

curve_index	peak_index	rupture_force	rupture_length	contour_length	persistence_length	stretch_modulus	bond_stiffness	loading_rate	goodness_of_fit
3	1	19.578627062845	17.9906852119151	8.94274483940347	2.61943955839217	16.9746051908747	1.78833474841622	1628.83883704095	0.226611546032828
5	1	35.8964999407432	24.6723794923994	52.2116316668621	0.103029867910621	667645139.246413	2.60693273267236	2281.2955413253	0.161145004562969
9	1	50.2504807065576	18.3315854027657	14.5830872868596	0.285489034091216	95.7416841884157	5.23074417014519	4066.16065797327	0.183269834170694
12	3	259.41509665093	81.4991189541311	102.454739391825	0.0948094881835779	1e+09	24.758427970827	10510.2582930711	0.352403793586606
17	1	20.1603036352967	28.0976247889746	32.5663130184189	0.234187311878818	61.1630524060574	1.0994991607332	1037.06483389209	0.201417114090669
21	1	21.3524455313545	39.9834983588996	48.3631786676208	0.556235573877713	176.36801336349	1.64595758693859	1509.88083448039	0.159122573874926
22	1	32.1291314252676	30.1615488397022	32.8420509328728	0.63681941973716	225.256908275277	3.8400716641683	3172.92444080009	0.19874648808531
26	1	174.564012320616	33.795771416772	26.8147388564396	0.0731628118192396	320.783141075036	9.48842198710162	6244.28427726153	0.170261582068583
27	1	54.447437089669	44.2478500666542	22.2564878962376	5.42705280902611	51.9984558132113	2.27229992045961	2020.86500791204	0.168959648088688
33	1	30.7396877534938	25.6943296301111	11.8924621588867	0.0409914045328924	14.891831323984	1.02733897086648	972.626958466701	0.154711188395227
36	1	31.1668822209773	25.9242624801253	12.8837590679361	1.46027003598848	26.8096449589039	1.95449159868645	1765.54651529321	0.205458186530741
37	2	114.175171571824	30.312241394682	27.6948154837197	0.594860968213597	524.719306947709	14.7692930811424	8165.73826211781	0.193003743383725
67	1	18.3120741434453	19.6418582302508	9.73632814446986	0.0758826661000506	9.751452955616	0.814857124567543	780.053192740126	0.186448572802497
73	1	32.7139731926483	19.2433341326958	10.0825826716106	0.325753934160028	26.8301176788803	2.36028659613368	2090.16024800712	0.208519726605637
78	1	23.8568680185349	38.0936235088383	26.5844763390709	1000	54.2824998966185	2.02674449466582	1824.29500157957	0.272792935052903
84	1	34.6476161065621	11.1040996179545	6.98374910474185	0.430787121448705	40.6400409739756	5.04273053427416	3951.63021556585	0.251528020491556
89	1	90.1886764256806	40.4906526303779	42.6540944915226	0.228963863556059	522.834825806016	7.44227560732362	5287.58212386619	0.156188981506181
99	1	55.2821475184708	39.7246102349498	58.6372552467817	0.15232727415623	2046.33175005377	4.6720708620307	3720.33908600811	0.162058401086744
104	1	41.4744790480975	33.0172412154508	19.9141121654817	0.320478079744623	44.3003346687476	1.93677785721403	1751.07940848469	0.200026216083003
117	1	18.92720641663	30.5501965933728	47.5774755427741	0.424434614820019	710092997.875124	2.2231622849311	1981.90688833356	0.198280808504415
125	1	15.7699997027102	14.450306796277	19.8035413261104	0.539405150988216	203.550518395336	3.16792288779273	2699.64478583945	0.174470520526529
142	1	46.9240682951861	24.5654543263091	30.174709556057	0.0792890533961828	138.016369867612	2.57920372729514	2260.03300093759	0.181836652705121
149	1	113.321960679355	41.6069162212585	57.5594411461404	0.118207472038243	1e+09	14.207383747235	7990.99960612206	0.175804871519399
156	1	24.8886591992713	22.1852163347455	28.1675220162461	0.916523430705792	1e+09	8.32075516512455	5716.36800112611	0.197433194089991
158	1	20.1013773859	31.7183649510808	48.6337194103912	0.423128216996532	1e+09	2.37670146954845	2103.02263863249	0.160974470270724
165	1	43.6461111819183	22.9900218600709	24.1428715218414	0.367491022305833	212.36272235574	5.44255540875477	4193.01146813715	0.183524041694635
188	2	46.112801775496	32.4896712855986	29.8755842805237	1.12869558922187	202.158941967189	5.1725165291267	4030.88712181623	0.186790160203634
192	1	297.696318893485	82.2508531592894	85.5066652085199	0.150416019219047	2622.6628927532	18.3915361985891	9163.57702503361	0.456141595645957
197	1	30.854433411716	22.565540502916	11.141036797912	0.972552337353976	25.486549916508	2.12510298969597	1903.6005896006	0.175168045213244
198	1	26.2700859351761	47.6486944582934	44.7333673955107	0.624112689482154	83.2163442709962	1.33183277179236	1241.31102355724	0.181095576808451
199	1	21.2808698327229	28.7057148466419	33.5507156757532	1.2740656038456	422.259882088846	4.29152586311532	3474.97073727533	0.204941689220759
201	1	21.1980678113909	49.9266566025332	22.4562655796428	0.0163808496001778	7.19881232740256	0.248064176868954	244.739943301703	0.0870937201328727
210	1	30.1277928523836	34.3572472655144	17.3350399317184	16.5228656394001	29.3238047550927	1.65497460359721	1517.46511322183	0.301573861517289
224	1	24.9615852255799	22.1036036340272	15.4816976553644	1000	57.495948836559	3.68654224412224	3067.37412312954	0.247350349032591
229	1	32.4006158329216	11.9061122672374	17.4561736161242	0.314147983125668	1e+09	11.6757649656839	7122.38806454335	0.207077235613342
230	1	23.8839162549112	41.0975984661917	52.8184255069658	0.522105909227951	365.519615989188	2.16392061060831	1934.68871520011	0.194097485492871
237	1	62.6193484748734	41.4050607962964	45.5353972815257	0.511447282028702	707.282448889196	7.71897449922538	5425.76694011244	0.179989309859344
241	3	246.013499484515	124.355816415498	104.519395232817	1000	1282.44190668198	12.204837090002	7315.84654356676	0.280745599562299
243	1	31.4630561532819	17.7341417892463	16.1833125153728	0.692890604358853	100.495613421779	4.61026483352965	3681.04303019249	0.253686420872033
244	1	96.5136813928406	22.8511270224421	16.0129301562984	0.173674371330201	143.025259604425	7.54648152250562	5339.97088454507	0.212011303820437
247	1	17.5526109902777	27.5195067653414	29.0830288825503	8.45008913427935	594.41912918183	8.47972366609778	5790.95045438138	0.315978313001763
250	1	54.3847808524893	20.2178197056077	10.0159388855074	0.259794672745618	42.2102892149375	3.81480677037216	3155.65592639391	0.186227750641192
256	1	60.9322225317005	25.3419301736531	16.2299325045463	0.741584537113394	85.5391433154542	4.76567699302059	3779.45189778096	0.283343548930065
260	1	171.008642679008	26.6377338922771	13.3371615730859	0.122785791247228	140.329539184849	9.64562069209086	6311.98186631789	0.149778392843956
274	1	91.0111556863851	19.6660446098197	13.5993821060783	0.0653811021037314	105.58977215331	6.25537461163559	4659.45484471507	0.168807778436146
277	1	92.3031488781788	55.6039031346513	35.8086244966621	0.57263354179444	133.322359632518	3.38237232151877	2853.83783850929	0.182301486725507
285	1	101.100860635041	30.8771303208355	45.1622660522667	0.101721479531122	1e+09	14.1546801642741	7974.29948501307	0.160121322767939
302	1	12.7628041929021	31.7544735600729	45.6836229118551	0.86718315805376	1e+09	1.83253151615891	1665.4229821267	0.197235369832873
305	1	101.388129487778	20.6320560309687	16.8892404764103	0.139960211330197	206.541563201797	9.59696696603682	6291.11078253588	0.197348347815434
306	2	23.218127975993	27.5479414762979	19.9289749392834	1000	59.6923822787333	2.96984196892017	2554.45388773233	0.226436551732282
315	1	35.7705474720536	52.5095723025928	56.2960854486944	2.62061399826743	953.697810795019	7.06855101317149	5096.14998141256	0.165238830811663
316	1	92.6983137601999	59.9298257495423	80.5778198364286	0.169039513422841	1e+09	8.97890737174509	6019.4918578748	0.17346159528472
317	1	112.489788518887	47.4594576752192	23.9233558611329	0.649676153496261	102.034503978627	4.04726075904578	3313.06237798606	0.196213448196119
347	1	29.8388637030549	14.9124080067073	17.6916743558919	0.825870623531002	631.621987713436	11.2884510239529	6976.37263990719	0.218201565906405
349	1	46.7968828633457	25.4237193945811	25.1449295497316	0.604268993956702	231.852251418326	6.26174646606066	4662.98925176127	0.199181740601044
351	1	28.4995205814717	17.422943149196	9.44581008073754	0.223154691150291	22.859195263047	2.08388220399316	1870.45796477312	0.297488296525528
355	1	27.3245974302871	28.2616948276809	52.9508183262853	0.173206715255161	84596777.2877037	2.21348810911471	1974.21481757306	0.191569440218977
359	2	23.9834267433565	43.149293045945	43.9326966367126	9.37390449383763	481.406626728532	6.52653264258799	4808.25706792309	0.187283146819243
368	1	47.8660205695162	29.1726266375168	35.4921785522801	0.25933250694018	435.735795815154	5.31369165316438	4116.10826739198	0.208275085673934
373	2	35.0528399311207	23.5444970089693	18.5955241581417	1.60022660624844	87.288239298153	4.01669763092177	3292.55406187062	0.279377029360087
374	3	196.470533276696	80.2952412713005	52.4167666119432	1.05440901872762	326.180168102816	5.87889513903706	4447.31359362398	0.21285912180736
380	1	108.937034264706	23.5465465502374	20.1062362690251	0.348511876146387	324.47646156984	12.9605229396071	7580.7979864667	0.212518405952127
381	1	38.7720526533796	63.8335464312005	92.539744669487	0.2757854966987	1e+09	2.70130079875544	2353.2353362912	0.19419907756986
387	2	84.4303700882594	63.6520277118463	54.3689486214703	0.242268232159807	213.734474124306	3.06194841370399	2622.30229093507	0.172851182495537
392	1	173.35877951127	45.149350090864	34.7271147182772	0.715244246041499	443.131834910258	11.4296873705754	7030.05930525316	0.194645393399835
396	1	35.8232262460571	19.6202209062366	9.90288345475791	0.658801947788731	30.1019192315742	2.79455519530869	2423.69273409296	0.189147037810785
400	1	33.1768167985389	32.4908985707011	34.8791606306109	0.599387855028005	208.664457765562	3.4876699327943	2928.43575938552	0.159808830854988
404	3	164.330183084165	69.5890621562425	68.3245766839452	0.346278403595996	1074.22390899569	10.9220261395767	6834.66466995261	0.172582519357241
408	1	24.8694874016809	18.327876775461	28.3128336019091	0.299147374003544	1293.51142744123	4.28119458078652	3468.19382223961	0.146086797335675
415	1	20.2629235471957	25.8732613167779	26.8028006922344	1.00787284921719	106.771076707808	2.50323695924361	2201.49097731931	0.228657100962539
417	1	12.8149609916268	33.6526280595627	52.4881834439004	0.623496398085486	395843582.794112	1.36071990040647	1266.36787149488	0.154961429478342
442	1	15.0179583518394	25.9144922841913	47.2136041756852	0.336655323323033	1e+09	1.4101955920504	1309.11240755202	0.245755996698511
450	1	37.4697243633177	22.2985122490226	11.2396249830993	1000	37.8803531145598	3.36134695194318	2838.85543621829	0.314423748287552
454	1	44.6615558445112	28.7911329782001	46.1376754453597	0.134815276829925	1193.75046628053	3.96551658771509	3258.08452216705	0.154623973026266
457	1	26.0722307092416	22.8702923951645	11.5004394839592	31.7588009764177	25.4637470605062	2.17668449022336	1944.88521149485	0.177677203051087
460	1	20.2058605845094	11.5334110234197	11.5286912894205	0.824882588806023	81.1903755538795	4.69755078620186	3736.47754740904	0.195349374301291
463	1	38.2659739387187	15.2718167345566	26.7763868708994	0.145658354265233	1e+09	6.65230656357382	4876.17790849732	0.351003796864393
464	1	15.8065115614928	17.1636848432895	8.94969292872391	2.26484451486471	14.5370041109154	1.50683147605387	1391.98397678523	0.172989346961426
469	2	29.2328003096297	33.4447227230401	20.0144290434147	24.3163812393481	41.2265836511873	2.0060258760535	1807.49162252069	0.159315696962025
475	1	32.7346565594825	50.5393912768213	70.6597128298347	0.387660100942275	1e+09	3.2538888788393	2761.82498862095	0.190901331322991
476	1	27.4296574368521	27.0322746010628	23.0418931940677	0.624489859859203	65.5794484388393	2.20119240376044	1964.42783678848	0.177768263223427
489	1	34.3463148474948	42.6489421881906	26.3845751825405	10.2845790824126	51.2321481647266	1.86661065002042	1693.52250083154	0.183409650920298
493	1	23.15616479288	14.1132421567556	7.78734886457613	0.42863092325663	20.4144789019221	2.29567844089862	2039.33497772025	0.227463184533104
494	2	22.3066241189236	58.5885401264415	119.853223752852	0.220601487828176		0.58274092390474	564.721839275118	0.0191840591015529
496	1	64.3728798107812	18.1328976814614	13.8653867233111	0.523177332846189	133.395495106791	8.14557085910767	5633.13769831672	0.227939055485824
502	1	56.6818696991561	40.2769525559517	64.8694593552784	0.126303597939352	821148207.62676	4.60968368942149	3680.67253300621	0.204582181575071
507	1	57.4814891173062	30.1604849889766	23.275669273999	1000	191.58874794968	8.17365735544018	5646.55587821044	0.222914555648134
513	1	26.3292223163293	37.0817370961743	18.7278718556621	1.55851595969733	23.1286892854901	1.15467896950063	1086.01636856247	0.177216305511706
515	1	70.1238988466461	34.2977340715842	27.284444085856	0.474077268368018	161.959606748838	4.93363444473342	3884.32201523558	0.229760762424392
517	1	152.235011343844	35.5625908357284	50.8005082910777	0.0639005217418251	6024.72880915935	15.9501468210179	8514.24678629431	0.202153121627056
527	5	316.722682285542	95.1988093199903	117.85488156423	0.0675944318937562	11734.0690023644	19.6725893052583	9470.8625996453	0.240808618144465
528	1	48.1870701800594	52.1837467515094	104.226194007117	0.107053887061594		1.48147143917051	1370.31459931509	0.0207699292909273
529	1	20.786908750582	37.6444005059427	30.327559195299	1000	83.71825304649	2.72190488250934	2368.85643284335	0.2265350137814
530	3	58.7681328949756	42.5545972394182	68.0465955598056	0.124752168455013	1e+09	4.61070995684396	3681.32679722029	0.172575891393103
533	1	187.57560692942	26.5111199620971	19.2844653161282	0.0316716739952817	237.164929474866	9.73658753403223	6350.80950631654	0.125818442070118
534	1	18.4923511957986	20.3123060618478	9.39404548291034	0.13543594376729	10.2552329304723	0.926932936850971	882.159733448298	0.22660822720674
537	1	19.200085366188	20.8499830312105	19.9068390607522	0.603705817052587	55.6012480906888	1.95128795549205	1762.93192481497	0.195859280555864
542	2	240.3387611517	40.8567230977851	44.5330196503589	0.096113816768057	1870.35510841864	23.061110026613	10191.8201595128	0.274999206685702
561	1	31.5422027613986	43.383474197807	22.1271952071164	1.37666162907819	28.299786293339	1.19634601658408	1122.79639526878	0.148819842506376
564	1	77.333197499091	23.4804047342395	15.5221806146515	0.268758770868817	105.186723173045	5.88589561748878	4451.31862469326	0.20659700489459
566	1	22.0634240634871	21.8568953445774	13.4430144452543	0.135476226578832	18.1950800499528	1.08984048707339	1028.46765039094	0.221905595655
567	1	102.814321405996	35.4563869016349	47.4926281513217	0.155812309202352	1e+09	17.0841036072029	8826.99791136281	0.206114452787731
574	2	75.1770429944606	82.611042071764	101.470775222042	0.39619622619022	907521658.71084	7.97221698508881	5549.682873642	0.207757734052139
583	2	291.063799031726	38.0817565291632	20.7494139823699	3.37088763509853	335.442547549965	15.8702142985458	8491.41696859372	0.265688780313001
586	1	72.7989086632386	23.720274486681	34.7331111602319	0.129300248304616	5372.32179321377	11.7183094018491	7138.19714605494	0.202136858571606
589	1	30.9030804539686	13.1563879219552	23.7793615689603	0.128965056629882	503.49845215113	4.12000672942915	3361.65071437711	0.185206452322257
597	1	26.8667021148843	23.9197815513094	26.8357947383592	2.81298557281585	3349.93626570342	15.0865014746541	8261.78122917327	0.1949058132754
599	4	47.6502801189813	60.2077953416793	73.7644229350495	0.639307757389397	998273078.106771	7.02980776939085	5075.98098351954	0.239960259257045
616	1	35.2545643812927	19.745583069601	30.948600244471	0.172311596396365	711.252143482309	4.46116428681315	3585.36560328748	0.183790243692919
623	2	70.4687765731543	52.03512501133	26.3341936382162	1000	71.9235011403418	2.725867481586	2371.85718223256	0.196041886570804
625	1	29.6244079607695	14.8911796976675	10.0989531228803	1.25318103090783	46.215450785656	4.05029837074757	3315.09759153109	0.240097689813085
630	3	126.696460092369	87.7653222510689	80.9273443090546	0.819937163086725	688.502296852881	6.69675572898702	4900.01779028138	0.191009401067601
631	1	20.9379653153803	13.785897149467	13.5852808670609	1.33119124866394	101.197716793875	5.08707361557913	3978.80846088102	0.189882998979205
633	2	148.852905755717	44.8855210820669	44.0776088314018	0.274775828753969	841.275629107186	13.1792462453633	7655.10815014675	0.243822342374621
648	1	84.2780123489557	22.9439306173368	20.3639449339511	0.342847693617725	267.210435243761	10.10022552573	6503.53443719434	0.202367725161443
652	1	32.1403431199829	29.8977921128467	54.7227403121224	0.15555825613822	125885312.367356	2.58935395121198	2267.82273156598	0.173720293952711
656	1	58.2936349083228	27.9397155743152	67.1471461922843	0.0517704835903263	1e+09	2.97360049002943	2557.23404637821	0.135303565526396
664	2	158.199309234542	45.3693039805427	36.9323846314654	1.826680647934	549.088266752868	13.4722848778184	7753.06111523596	0.205454583174621
682	1	21.8966059898512	17.2474872072004	10.9956327092768	1000	38.0525246714796	3.44020332789048	2894.89772490257	0.202396116180724
685	1	25.9085957836663	15.9487719142448	24.2733445041716	0.331577583367916	8277.4626855922	6.058718328769	4549.4608982446	0.168231584437289
689	1	35.741925210965	23.4961145711321	18.0939998186898	3.04846242154671	90.3177638497115	4.44573778152926	3575.39473599743	0.253314734437839
707	1	26.3675981299698	18.7173198263313	13.1325782786561	3.33267157881955	49.4268604478612	3.41711883565032	2878.53405428396	0.19093695222958
710	1	45.4197434331919	45.5193150933255	38.6633809993248	18.3312492933632	213.762439882366	5.10638849432392	3990.61446460781	0.16827602709933
713	1	32.5414226963368	34.2162850065804	32.2104208182353	0.655943332791648	115.465687022667	2.57983760516236	2260.51968894641	0.192254864635072
718	1	80.9307816276772	35.4704498951546	45.8206624486438	0.160455548817929	1455.54480361228	8.99564032640132	6027.00771713624	0.197126849306069
721	1	165.742837793659	45.7978603879585	71.4253062016282	0.0482218084459692	1e+09	12.9347738601365	7571.98131213191	0.277363590200342
748	1	22.5837242319602	68.2727899290765	114.71910444659	0.147556536671261	149.761158634984	0.459277159652487	448.010740684012	0.147333761589082
752	1	39.4466399280057	13.4387915280271	21.1445235037532	0.196400670953284	814358158.487562	10.2382549309935	6560.48526154107	0.215102330320288
753	1	19.1489646585472	18.1533107481408	38.187441651922	0.195226993780689	781296745.018188	1.91163390782874	1730.50030371731	0.159443780775754
755	1	332.602933741316	62.5889666598381	88.8094241500673	0.0354891514497103	1e+09	25.3696419905766	10618.8626618837	0.439218623680132
758	1	181.735683589052	42.0704666223993	24.6284479150361	2.01801033582122	238.757138226596	9.3684052741482	6192.08057161579	0.224159327520074
763	1	62.8972109527204	17.7419277151905	30.5551428248119	0.0855656290382733	3513.79259598992	8.70306626200487	5894.249409252	0.211875650783654
769	1	66.5494151392234	27.4976192035692	21.8758837603159	1.13777541353419	178.151739262094	7.04458433083707	5083.68066590902	0.197209431296867
785	1	53.1154374863724	36.4767283608422	18.2814718490223	15.5463582352227	51.5391914262226	2.77173501444988	2406.50891398011	0.28872848723937
790	1	62.2008185084841	36.9097170848612	44.205976290861	0.607225286377096	538814709.788274	17.0500214532723	8817.89065335844	0.113967073456722
793	1	31.3668943091432	12.7382701992017	17.490915273107	0.444290985126631	266354973.439722	13.1997458418596	7662.01983254716	0.266797175483974
796	1	20.0832057927792	48.345210822266	28.9897541501679	1000	29.7606938098675	1.02117778685471	967.102776313276	0.195210193552988
797	1	33.2504665579294	45.4549060904777	50.1710738862408	0.942721068519997	381.422685453627	3.72822934948375	3096.1794479654	0.208918068018155
814	2	121.076536222963	46.263459884772	29.9922759717423	1000	221.98460050615	7.38166581329043	5256.91516058227	0.287027265873026
815	1	35.6188996533408	19.2367128521677	9.51601032590434	0.61432357649099	28.763019889664	2.77925637234483	2412.176688011	0.186714788117454
821	1	33.7966159784712	15.253548924161	31.4404156266282	0.114858408333555	1e+09	4.17580621920236	3398.70668887445	0.19644071001706
828	2	231.733276235239	64.7796332625229	110.829249054751	0.025718934011912	1e+09	10.0644873804852	6488.69845460869	0.174563216294962
831	1	166.53736685286	43.8223190418585	25.3435728082147	1000	227.629750617951	8.96652286924276	6013.92322324068	0.233723323587598
832	1	68.1690944196558	13.7378884528357	9.32554031585724	1000	142.902645664125	15.2616452092438	8314.03168447535	0.259149534711038
838	2	103.643754106303	60.3617959898715	49.7787547815765	48.7356213834755	456.834009218893	8.89742461581869	5982.76030107375	0.222146298403546
839	1	20.8964226025229	41.2200427165131	29.4751323242455	68.9570257547101	49.1460412876029	1.6165746901805	1485.11892683766	0.157819766350343
845	1	56.3042299111798	23.5994539339578	15.019132447156	0.336739850717032	70.0084357884466	4.07159977795087	3329.3540777337	0.160311556806439
847	1	120.474774232009	18.3720940263298	9.17517320390733	0.132114544430959	95.871693808957	9.4890653786365	6244.56291672466	0.192058665913572
858	1	140.743423357943	22.2013836137799	12.0012020408373	0.0947775579181276	124.809951202362	9.25952336347688	6144.32629167341	0.195074651309272
871	2	52.0408398358186	60.4179794538228	81.5015668142831	0.295449677361222	1e+09	4.93661799946659	3886.17117600876	0.343090520524882
875	1	33.820858661241	24.4575416206536	32.1283481937279	0.343546412904074	574.915746306969	5.0702521086437	3968.51057920514	0.16988681384189
879	1	28.8249169403895	22.794077058452	32.0780646558747	0.426151168524467	155394382.730474	6.20958639039495	4634.00242128657	0.224636675521547
884	1	28.7550223449914	28.3843932400552	17.0034088493616	1000	42.5800169063158	2.49316271463541	2193.69531312745	0.248503841404163
886	2	149.497714437816	52.4870145784764	40.4264012694908	1.81944743113946	415.456796505297	9.46774715254413	6235.32355407485	0.211836007804966
887	1	100.840570316531	26.3559192976566	32.1514498213302	0.131549146634016	1026.40434618874	13.2060914670327	7664.15751030632	0.189408038448038
891	2	96.1827119130321	26.7125324141176	24.5223375039898	0.196056132093095	297.867777218155	8.92030568766321	5993.09707995643	0.155948723762534
892	1	34.4643751525251	22.8251723484939	38.0481443730592	0.186501614691303	501385042.394664	4.52794071138997	3628.37063823557	0.178767183833653
894	1	38.3399498660638	72.0385490215937	56.7323351839716	1.88317886414846	98.5161931491749	1.50559243956495	1390.92654972393	0.134543400911918
900	3	303.87158142935	55.0796967676036	43.145335581919	1000	1091.30262891176	25.2103397849503	10590.8510812072	0.292802003074639
905	1	52.4832645079816	33.6791060320411	71.101766443981	0.0707710481025083	1e+09	2.80489138024593	2431.46373373177	0.171457618318222
924	1	215.77267936548	42.3695525306922	29.1005457788571	1000	470.960239352331	16.1454201084945	8569.5734192278	0.291667428176842
927	1	23.8200040771139	44.7916016029374	276.076433660736	0.0463841918470163		0.273314359533637	269.284440385882	0.0274380359499611
934	1	173.912873606633	51.9065417182789	37.360388479483	1000	443.905211106148	11.8449380605939	7184.98668417332	0.228784700503814
936	1	35.5927799148932	18.9507112263409	22.2217484104055	0.611219921740422	506.464556083286	8.94733068263066	6005.28353035778	0.221998135494498
937	1	250.652065028508	33.429898037561	20.072465814891	23.0073337285443	369.247866231106	18.2165122624911	9119.91838571459	0.280902321215829
950	4	153.940189794929	89.1314042260728	86.7946236173256	0.394204038927137	979.658397427853	7.9805058743828	5553.69835173848	0.333257422378345
960	1	37.8772104293602	30.0957191922816	35.3502233507966	0.304771423743232	252.669322525896	3.58136762011206	2994.21103856173	0.241803517812984
969	1	37.6085587840488	26.9228537498272	12.4551138808818	0.0605902363921269	20.5112544402504	1.39178192460169	1293.22905617693	0.155307748892111
976	1	26.2069246307818	20.6025974848528	10.5145861126354	0.527935667760432	21.2695105290414	1.82130512183837	1656.14552024188	0.24182121720388
985	1	36.0036108444053	36.4030253836342	18.4993687960842	7.72849861101285	35.0022723546714	1.83775672701799	1669.73754809938	0.196136718562461
992	2	65.9543941250397	34.9749925446096	45.8433076203925	0.277567467732719	1e+09	12.1369943030944	7291.41578250802	0.268052706140927
999	2	165.903039254862	85.3790733520422	139.642900984675	0.0410721326563896	1e+09	6.11467469225943	4580.93909295346	0.186230781341224
1006	1	28.9987790338878	20.5277693498895	9.19514171732094	0.093567688183064	15.6897873421623	1.46265076808983	1354.19689161955	0.161349842727538
1009	1	116.279852216598	37.0654507882937	42.4136559726508	0.0905405851752828	623.400671193975	7.99673411309043	5561.55263660807	0.149461033533986
1014	1	61.0662988948604	20.1951737462993	13.7515298197987	0.322041844171091	87.573717828154	5.47097852955579	4209.86138404536	0.169852630476692
1018	1	32.8619163690491	16.7072295634929	14.7814519250494	0.870624921158624	102.717995256334	5.36038399887761	4144.07020970383	0.20825379990256
1022	1	36.6557077412116	11.5114997836692	5.2330398063215	0.0155686795372789	14.4170482104301	2.17949082970015	1947.12536389486	0.20485389449297
