# Supplementary material for: Nanoscale clustering of mycobacterial ligands and DC-SIGN host receptors are key determinants for pathogen recognition
Source: Sci Adv. 2023 May 19;9(20):eadf9498. doi: 10.1126/sciadv.adf9498 (PMC10198640; doi:10.1126/sciadv.adf9498)
Supplement: Supplementary file 2 — Data S1 [file sciadv.adf9498_data_s1.zip › Figure raw data/Figure 4/Panel A/BCG/map-5-lr-1-data-2021.06.09-14.47.07.632.polymer extension.tsv]

curve_index	peak_index	rupture_force	rupture_length	contour_length	persistence_length	stretch_modulus	bond_stiffness	loading_rate	goodness_of_fit
3	1	70.2274930188249	25.2049854879504	32.5806912022502	0.316571808919741		17.1970001781786	9661.74645983141	0.727186967201824
5	2	9.493367525971	169.740256227573	162.732260875324	562034.615229699	218.219717558685	1.33423983560665	1258.11212021953	0.359496455719103
6	2	129.101546276458	64.16152782079	102.353041495528	0.0692571945680181		5.58793167069203	4458.14836741337	0.818158019126814
12	1	55.5863766055757	20.5924418970375	37.7887709678509	0.111223800791898		5.1955993160293	4204.82798299498	0.763231370866344
17	1	18.0939436008738	39.6012471793845	55.3255125703881	0.809932183519869		2.00035109612178	1833.97561200043	0.244427513430829
18	1	69.0441673562592	39.2802636276664	68.059169383868	0.10284691892306		3.88842980905743	3305.51744767527	0.330760345980734
20	1	44.2568249283631	14.4709383698699	2.62911571225646	3.39802118122455	9.648684912953	3.63714045753371	3122.14572195153	0.717375334327957
21	1	8.53109901014085	176.505606881403	170.688259022343	7.62164356710271e+31	250.313110521717	1.46649284464816	1375.0424465195	0.260700752540521
23	1	175.839618756556	29.5213530071607	17.4807675800796	1.60745324399313e+23	255.287546063904	14.6039094046868	8785.33167955026	0.886843901209116
24	2	81.0737153520559	52.1277022967489	75.3386117253115	0.15614125215278		5.98213468251487	4705.53497677108	0.126607029990854
27	2	29.5897595782814	29.6402175000385	34.7246841465571	1.70587323012818		11.0664603672302	7368.41429838893	0.487859283327867
29	1	108.583120535688	38.1992211731034	54.4472791853117	0.123524161430355		11.5136004797795	7564.00563924122	0.83605424912527
39	2	159.112268188813	27.2513791454192	21.4826946013894	6.68872528803997e+25	592.537213422782	27.5820712632785	12253.8935489677	0.941113631261428
42	1	21.9013931319538	21.9884579807406	43.7977086753845	0.236831957365906		1.6067759929609	1497.64367528963	0.357984657087172
48	1	100.721858625451	40.2049206608266	62.4081197077145	0.0968161505070781		7.56315180689434	5631.5410367514	0.837854434711525
50	1	32.576659328464	14.2930839470119	14.7710650119957	3.43510981593649	512.777977158017	19.7842724584398	10427.9114953297	0.799832778739154
51	2	41.8513237422284	29.5783430498427	16.6156365628541	1.48117772240713e+28	53.6451539401287	3.22859456736421	2816.23841605219	0.590223681840166
59	1	57.6506930066371	28.3848858091965	7.69921572913617	6.80092118610833e+26	21.457613926665	2.78698697134344	2474.25713518844	0.729272403240606
60	3	206.003832142984	30.135434968432	23.4021091116485	5.58056992815428e+27	715.97963024038	30.5946625077479	12814.4802165245	0.955707802872682
67	1	219.806745751292	31.0636506591849	27.5686584325512	0.914979142623568	1108.4526650019	34.0636561218885	13385.432723533	0.979775101828231
86	1	32.1323840807848	17.0765953276658	10.6333188579078	9.62080174165042	48.4181352277232	4.36376025774742	3642.83543039897	0.626466386717931
90	1	63.9626441133951	12.4499644563622	19.451701551548	0.149252116207165		15.1982080858434	8996.971686021	0.65671599030433
92	1	108.493160821556	38.1559383821481	41.4139979041041	0.398856705985175	1436.44391488261	17.1640158024484	9651.32618201947	0.945299667791201
93	3	225.504330418211	74.8490429625978	83.1153797182441	0.0878399224271025	1755.48694267881	11.1922379895489	7423.9647570955	0.967143633557029
96	1	69.1192557728924	12.961495326702	11.0396806585867	0.419696438274727	190.718530855265	13.7127466041866	8454.79129894382	0.872232083142138
99	5	513.941584462873	117.601106507719	103.033526337784	0.348540555881205	2366.47188769598	19.5557306976229	10364.0705755933	0.990582101919615
101	1	38.1257984403211	12.6624551349206	17.001302503696	0.175738245652507	278.961684577187	6.74221856213488	5163.41135596195	0.589703048225691
107	1	49.1688084294273	21.2509623181221	21.3298594789173	0.17144393615246	142.241256479065	4.42996207359738	3688.85474192184	0.765607661913229
115	2	28.5086475252728	24.9134304240936	16.3771220834544	222.647304920583	53.390410577688	3.22165180548588	2810.95440912354	0.626350062918418
125	3	139.585163185919	57.5711249822583	77.3807061414047	0.127041898402061		12.476926329476	7968.17673343393	0.773205865185277
127	1	105.186017923234	16.4146759609753	22.9941089997443	0.13762678619188		27.7574698275295	12288.3911114725	0.913804072053374
133	1	58.606762217714	13.7808903834876	4.27712480286216	3.71158913428698e+24	26.3756964721266	6.16668853208962	4818.9782851845	0.632852654820016
135	1	47.4506425266071	46.3397061552741	30.065337687109	3.84281735448917e+26	87.660519289789	2.91566721126083	2575.15625752281	0.564163106639508
144	6	218.251817319985	149.469473095125	202.199202189805	0.0785481392399647		7.3058616502467	5487.64069311679	0.920431205529244
146	1	27.3333044755124	16.232119581175	2.33141385653734	4.2057835976772e+29	4.58431723262921	1.9663249490324	1805.3336807742	0.445983463193581
152	1	83.8900949180261	23.3531304108469	15.4735266169714	0.425991757424333	123.56519908458	7.09851402472066	5369.82424725839	0.858475967315686
154	1	62.6756454071166	17.5618365476464	27.6314632499012	0.148933325943823		10.3321536365314	7035.4894040961	0.660100970590146
156	1	71.2479000997978	24.0175163822535	35.5090305836981	0.162521243748339		10.5208495067887	7122.47472332187	0.760925773485107
163	1	88.0489238585599	26.4747019101169	34.6587857338333	0.233598845072445		19.3046030442835	10293.1068419465	0.898303295294602
164	1	50.4668409531364	16.7127918515085	38.3358667774485	0.07925006389087		3.77462391029521	3222.91273538342	0.629919044166805
169	1	146.946139874936	15.9570222793008	15.9631540146937	0.131117603809776	636.938809459627	26.585619694567	12053.188370412	0.965120735385159
177	1	44.0341234120788	42.9175339522876	74.3271335201551	0.0762972769403643	336.602314379401	1.45375359429667	1363.83642345114	0.431637565166014
180	1	102.133741665282	27.0226378878131	31.238484302365	0.577913274787212		46.3743655583527	14944.3508648865	0.883428109383886
191	1	33.1842609611639	43.9929981501565	10.4517030563839	2.91634348761089e+27	10.3404487138015	0.989355386200484	946.870687539585	0.405295569085768
192	1	91.1220290213948	40.3543205764411	16.8958393683597	0.616922903901945	59.8028340675001	3.38904410711933	2937.5500453081	0.893940118559798
195	3	144.216215742217	67.9999978959714	56.6583491043774	2.49715572134233e+26	720.446634186965	12.7156305394591	8064.86429088409	0.947193172935902
201	7	357.223540784269	128.878513893673	135.855710806633	0.288231573008424	7348.99930691842	26.6700092916824	12070.5043202212	0.986374745814268
202	1	39.2141237718858	16.1729456053957	22.3382693180391	0.0716088870893053	119.074009451196	2.77769427436761	2466.93017079072	0.611752925469878
210	1	50.14658970201	33.3959780686299	26.9663696232932	0.326102079153034	102.492750154882	3.02526476380273	2660.2758979492	0.597313542169345
211	1	25.4910754626773	12.9931621943423	1524.81426526439	0.00207259128247297		0.668090649666106	648.443608505668	0.304471133619818
214	1	29.2942559451774	55.208299386032	26.7976141727218	51.5501857592847	26.9670700111712	0.994376555729	951.468877884216	0.415881217362496
216	1	37.21591208274	18.80785873768	4.63453132295232	0.037117937436189	9.49082514339276	1.84483039901032	1702.39851299197	0.277530944280512
218	1	101.914994633621	18.1750694169965	13.1259358310838	0.099753663710444	145.012442504556	9.00879852888777	6395.74817972126	0.949660268737492
220	1	23.3204291559969	27.9050152970785	8.21721499927812	4.56675609595922e+28	9.73338703926564	1.18451166728882	1124.12467868685	0.367475854669754
221	2	108.686097876009	46.3916108568741	55.1868869377532	0.39508687527135		23.3155598520678	11332.5885814528	0.909788246388101
222	3	32.128197366862	77.3722657456679	42.4643136394093	4.43652133378816	35.4218445910965	0.796834770130534	769.043479362512	0.478063855323919
225	2	28.2722946827485	63.2172017730419	50.0735469562449	3.1625413805906e+27	107.709316403242	2.15102230519758	1959.83703802333	0.5554549286769
228	2	142.748025245792	61.0752449382482	66.2435451309096	0.253723895928577	1576.81116574875	12.3274917117894	7906.96458278133	0.937964650918776
231	1	38.6082188756905	10.3201993204143	4.59605855654687	0.733976972429669	26.8860087841506	5.48582327612134	4392.91410187036	0.749179759895363
233	1	42.1816902085873	29.4113758488736	45.4418596932378	0.234769067151135		4.39386303413085	3663.78954067914	0.217130584223843
248	1	72.0879119459467	11.7070892720781	15.8693551078273	0.0505156156550046	267.713986609194	8.49002494462398	6129.83365598391	0.823998060023512
254	1	94.3367401107155	22.7959074417729	45.9583744791828	0.0536731723508832		6.51677464893554	5030.14509226622	0.462807277099083
256	1	242.378774127219	13.3162792727764	9.95324307725515	0.175720663838602	491.328480340756	42.6454433816803	14534.7899359772	0.984254114698382
265	1	45.1792773598712	59.679102337729	64.7686117869727	0.590608379604811	383.560428212704	3.22978591436671	2817.14483635084	0.680760650792814
267	1	21.6728368289606	10.5153719439927	2.62053480033992	4.19185668833211e+28	7.19386886631865	2.74519112105877	2441.25937992733	0.36391260682692
269	1	110.376225236867	24.0313799650345	25.2794649896809	0.0950304910020763	418.361777428343	10.3851743052986	7060.03319328237	0.949909770578538
273	1	100.271824980144	26.8635986508932	13.2615492804119	1.33885431406914	90.0735399442409	6.53511535636343	5041.06535183851	0.910373528960289
275	1	193.944529952176	14.4601761130832	8.43295731767995	0.10096645970396	205.460912194505	21.7260799516988	10943.444022868	0.977469577051304
279	1	101.53352875676	12.4806721674269	9.52091489964035	0.214928557635823	192.294907468482	16.7524382377615	9519.81273501066	0.957206453284364
281	1	139.163187557536	11.6793089853601	13.9324968744921	0.12294379638738	1666.42159434768	48.4576429316151	15154.3027826602	0.966431094649789
285	1	87.4249836816534	20.5881792884215	43.3815868015644	0.0532053357383342		6.14671399461009	4806.77181239511	0.91261019056273
288	3	65.0289755064863	82.6001541831703	78.1037281443982	0.461103664012994	267.816070205847	2.48215655856403	2231.01363657248	0.793994015125922
289	2	96.3920234986199	71.808037601387	85.9671726188902	0.418482699837732		12.8024384330742	8099.69758038272	0.822456162066431
291	1	48.7707390749124	23.685459878855	14.2591443147877	0.721772589203869	58.6159453397378	3.72777096640358	3188.69311039693	0.797334867985904
296	1	326.412988994082	18.174655582248	15.5108691499533	0.210656080092875	1110.00805506385	59.2413935939026	16069.0664185493	0.984650714185128
297	2	25.8670714376884	43.3139840227748	340.72171357036	0.0326567261884371		0.278090086220306	274.626566998412	0.105109252760632
300	1	32.2386561697236	20.2302953706049	30.1063276851133	0.350460782512877		5.52514555091861	4418.09322983586	0.252012681871128
302	1	38.7665780789313	35.7473487515612	15.1322007014047	7.26743784610423e+29	28.4559508653451	1.88048991860804	1732.719087301	0.683954338635705
304	1	17.5199378659724	22.22676452532	8.17804497561668	14.6640286704783	9.83634669851187	1.18178023516932	1121.66435782519	0.397485190944404
315	1	111.96716972859	19.5794091452492	17.0837392460124	0.236576710194649	326.270349027898	14.8375925006704	8869.36380723168	0.922864389675363
336	1	45.5882630477736	15.502672695028	30.8586929908297	0.113928896990606		4.75007230659709	3908.1675830109	0.748358188954963
345	3	45.4211618940684	68.766201975634	93.4661379214813	0.368385754938964		3.23842150440409	2823.71255539798	0.688591951239052
349	1	38.6798224666394	10.3344059224481	3.17810701765902	2.57970492503973	16.4364497451691	5.06254705457478	4117.25433010494	0.793895959697899
351	2	120.189259968934	114.970625839112	141.840232915106	0.257754664839302		8.27986924467184	6019.52249385139	0.433566555959913
357	2	38.7741144024906	40.3684234471608	51.8124580830804	0.600107378630812		6.14210198339381	4803.95094678944	0.353868783437056
358	2	99.6025707744262	91.0131406106838	87.9685948546923	1.45544191845893e+25	2877.89998809897	32.7150842053533	13172.0686906449	0.871231938408556
359	1	43.9604841356441	15.5677505021273	46.474824869151	0.0608780494566727		2.47295493435692	2223.57705188124	0.606136223374348
374	1	66.0134751331474	14.8492695276403	48.9879620625439	0.0354069050023925		3.50562315366708	3024.73688294668	0.526596525979544
380	1	87.2071153904463	18.6963713838493	15.2664897695061	0.309303437874982	207.64725288866	11.0354864609271	7354.66967092621	0.899955322636179
381	1	27.8216327733401	30.7431292989486	22.4529491183429	0.92573715954587	48.8871532245676	1.85207911983734	1708.56928096851	0.234897485090158
382	1	40.3066948432829	37.3692401986728	25.5395119576771	1.50587590978499	67.9258340257609	2.39670058375802	2161.73425385433	0.668269583829029
383	1	45.3614378077921	36.605637660713	65.1565964135241	0.146424676827173		2.56363095934617	2296.61718521057	0.703200889257102
396	1	96.2069435420739	20.724039710518	30.88131722905	0.116872875563165		16.023634726088	9279.95933807188	0.92590025418298
399	1	30.0453754449884	20.0511103574139	11.5687309269723	20235.1619274969	40.9049427861184	3.53269094655939	3044.86660806415	0.716980045692603
403	1	35.93118909181	36.9868186045836	52.8749274248998	0.368642291354576		3.89128359141735	3307.57951789546	0.48903887588371
405	2	45.4359145774971	47.3651250288062	77.7923432226839	0.180532091342072		2.4487679803466	2204.00295673754	0.524754291565334
406	2	17.9918383164773	48.6765703900094	31.4844133544988	7.76210425188707e+27	32.9488890424421	1.04651430761799	999.096428597866	0.161036415045709
411	1	134.23802261306	20.8687508233528	10.8392660169471	0.250824519516759	122.023108188017	10.4289062563918	7080.21683839521	0.973221327359211
412	1	131.787772458925	20.3300297036996	15.0520425397782	0.074369479850545	195.339932495611	10.4647520179554	7096.72027360239	0.954954219418503
421	1	171.363052703308	25.1008102491303	64.8132604701438	0.0192905517152323		7.15514006447223	5402.1656291143	0.89450175015696
423	1	37.3737478537857	78.5604267753702	45.6011109053309	1.37267265750984	43.2368968627644	0.876363791014997	842.864787862862	0.650078073140217
425	3	29.7590968859332	71.6351361064603	98.4929972917138	0.530991578534156		1.94054576152588	1783.57963507259	0.354846807517235
430	1	17.8964498928419	18.8529439691511	24.5390333761922	1.1899851950741		5.66431476532492	4506.63315630893	0.44553996109247
431	1	124.982034246783	25.3841319173666	18.3985233834521	0.0345354374623561	144.000731764478	6.1085914317118	4783.4269853884	0.901257211543296
434	1	48.0718643938552	17.2782092630936	14.3001663473662	2.93572532503123e+29	230.83470484247	16.142099275998	9319.56974413721	0.672428926202205
436	1	29.2441289666972	14.4652179536102	21.8283163734714	0.367297922464999		6.68736885879212	5131.1806212451	0.477459434496139
440	1	22.9353728712191	30.9540051047206	32.7870660659627	0.219006649944973	57.8171230406622	1.12285762312227	1068.44896417457	0.264623533483326
443	1	58.647764291451	16.3938476053518	7.18806060785218	0.0749142448302753	33.2350198655681	4.06610060644887	3433.03847175846	0.850282611817177
451	1	104.299824465703	16.0096249753306	33.4024840078001	0.0454326076992621		9.60488179721936	6690.52944227518	0.925089954884566
453	1	162.495245420071	37.9941986690942	2.01162340923028	1.39974572558555e+26	9.08437590180616	4.51594262630011	3748.28059952147	0.922664780844605
459	1	77.1078356101051	21.0169674983755	26.7896350880962	0.315917472098829		24.3021886242031	11560.7154156329	0.936969180442859
466	1	209.764315606009	33.0322044002727	26.2642553544668	0.0748563398348267	408.363586776692	12.4468642526157	7955.90516784577	0.968965555213541
470	2	47.5090105574477	24.9855311604711	41.0590292413823	0.172379916024293		4.8463477127147	3973.10633453056	0.505654188095697
472	2	145.767055492525	45.308083682046	60.2729810719565	0.128670612358505		17.3364365256241	9705.60373652462	0.936125442280313
475	2	54.820180429902	28.4694395300472	28.5545290009265	1.46656584095394	497.693495627992	11.5158731676398	7564.98646477427	0.824257102131549
476	2	23.7614553491399	54.0583331410798	95.059597201318	0.287958775334818		0.93688217611066	898.697588844292	0.320534966490544
483	1	14.9809311430961	12.7980595276749	20.3130527021628	0.606218966082676		3.30027543994975	2870.62419378637	0.313162129038086
485	1	11.888353341934	49.2917231998015	17.2548666234966	1.43544360951034e+28	6.40299870867452	0.371083639670406	364.941987899397	0.280313863900454
486	1	23.1849530765951	41.902428937783	12.7001837181779	7.05302049150966e+28	10.083237140013	0.793944195120645	766.350677312065	0.51901791415492
488	1	45.3567493487416	62.0167753950777	61.6211062900024	0.53279180017425	213.177218117368	2.3297589432082	2107.12525203155	0.74714544474042
489	1	18.9611295940684	14.1436869266	2.11103245505438	1.7796076104781e+28	3.32657769341141	1.57580604004769	1470.7025463075	0.235358891279468
491	1	27.6838656939029	21.5589772605051	19.0350715317081	0.453862628864238	66.1095095825306	2.58856634961299	2316.60855845665	0.522889856010586
493	1	133.408453161869	13.2438015831903	10.7274304794208	0.349675416870925	348.245079231429	27.1921602967848	12176.3250835118	0.961731802936098
497	1	146.025740900119	44.1447806600122	33.6960728835237	1.2455469090608	378.991674707812	10.2471869982636	6995.98946927732	0.970027055828379
505	1	30.0861781398478	23.4136651086824	16.0096836773737	2.43819713208495	51.7921344719503	2.93577932425399	2590.83240159709	0.658203641232323
506	2	150.897122385919	23.1671325586268	25.0523121094934	0.212236199938823	1451.02691138966	31.1096024191758	12903.9424712289	0.967682108732682
520	1	17.9365392371493	55.4662536335625	149.625005322189	0.172551165541358		0.319833170492814	315.260368155281	0.286714764238984
521	1	70.1336005263886	26.1685272389391	37.1494308857232	0.194580786177638		11.0231374173703	7349.1826220384	0.856477774005889
526	1	44.8506527120117	16.0710937218954	45.7399012986391	0.0638274977411751		2.58283967783135	2312.02091184781	0.744557829546438
528	2	259.849257717053	24.1679039503382	10.8073238155786	4.59862630647125e+28	210.191102711159	19.4489502024702	10334.0014638828	0.944690099631927
529	1	180.511941526773	12.8842214019268	9.58548248739231	0.16118579990654	339.186836405697	30.0723842960786	12721.9374179628	0.920100701092841
537	1	52.0907216964686	20.763485841251	30.027028937279	0.242419423971393		9.62810945700621	6701.7916574741	0.779445454248894
538	5	301.763494844038	182.919245434625	194.278295740794	0.311584359647952	6539.94061076768	15.7776585007562	9196.92110889504	0.990746913252336
539	2	52.0693348709239	52.1590790343999	73.2817493791435	0.172489368133693	1036.59809576632	3.23756769549259	2823.06339866349	0.670612187808327
540	1	71.3931042788158	43.8660586916376	54.4700708098827	0.412294349259719		12.4197524126543	7944.81955425298	0.789131550150381
541	1	36.7351397440831	63.7762569456638	80.5294214682692	0.338584970454179	461.604709683356	2.04202706306427	1868.94664182046	0.561056368150366
542	3	33.6152271246732	129.921122583141	211.346821496406	0.250869698464851		0.678693744149242	658.427586708972	0.431910863548626
543	1	116.460086053343	11.2852006822267	12.0942291347669	0.16944423953866	721.335023260645	34.9368249064605	13518.1949815145	0.941736890986548
545	4	111.660447506742	94.4457388870324	82.0151973555744	1.70954092991351e+25	736.722017773726	8.98275004545356	6382.60816677397	0.79168436837818
548	1	43.3026778782986	12.4357943816725	18.0509833280255	0.11730124847309	311.529900594482	6.58974069011658	5073.50701517153	0.503945959765963
551	2	53.1283849092028	24.4604452686655	32.5866340325225	0.350214629641547		11.6278411645054	7613.14465769159	0.544923898526825
552	1	28.2856725790635	39.5079397793763	3489.27836833964	0.00248546577268187		0.245533570825593	242.829599689976	0.359059034469087
553	2	19.5966129945159	117.284570921963	116.983989697296	42956.9101753737	5332.42613785045	39.6225854588497	14166.430759534	0.850466939177002
555	1	46.6342558603151	15.6291152900145	24.4690552025731	0.203357656057424		8.77083665425885	6274.88429139182	0.359266034254747
562	1	39.6986915740638	29.9138809058311	18.3448847894662	1.41375928051756	51.8233842894465	2.59556355177524	2322.21113518751	0.78997482004039
567	1	24.5505791556316	33.8085572385237	35.8272901409485	13.3168818962417		24.1103700496899	11517.1270821131	0.530641420204835
569	1	36.8387339756553	28.8791308436566	80.6717343122533	0.0798263843095918		1.20755857777566	1144.8610337872	0.513894022100718
577	1	84.9898717125444	29.7266755821265	39.8728635986309	0.210964674164062		14.8474367831275	8872.88043369951	0.807392592204839
582	1	18.1012188253637	11.5321287924959	17.263067736242	0.610823448327163		5.33406116617755	4295.0585762688	0.424044776143377
589	6	152.71040063122	194.313533639279	190.747102155257	1.16020521992083	1609.11302374095	6.01918153900638	4728.4269603346	0.950122300019928
590	1	78.1958952497816	23.6021066380739	56.8049706013481	0.0472248526167366		3.84140879399043	3271.47581524063	0.526387998623882
607	1	29.6545948676775	24.2367339077356	62.5614706281455	0.111529335968456		1.28292816903039	1212.38845716321	0.443517212372127
610	1	104.487827692569	10.6169544970716	7.23422813418269	2.00170442566679	194.30948540473	25.2152851263814	11763.3545425221	0.945702748300888
616	1	17.5682329164128	25.2618416562007	36.7358692071346	0.542199502271943	1076.28354705191	2.6472231275952	2363.47610575911	0.313427059493865
619	1	18.1916114848749	38.6909224070848	58.3850954385158	0.590465258481364		1.55529035970604	1452.8167872269	0.269896029200081
620	1	20.6346213013343	34.8993554281463	80.438833873968	0.192249015407552		0.733361911008643	709.756199658903	0.509250772239379
623	1	176.749130438371	19.991461961276	26.6601991489663	0.104679091517097		47.1141232537634	15020.3515574426	0.975929329242187
627	1	31.5600997851711	22.0650400583592	11.8743365265276	36.4219297299749	35.5354066321959	2.94305093700416	2596.49396262513	0.605848349557295
630	1	181.281196555689	18.0742972159363	10.8488819150206	2.88981060799351	255.209289298236	22.8123690367749	11212.3778291645	0.973580065361842
631	1	61.2284621831874	33.685995566562	45.8851877989844	0.270289919382125		8.82951891646936	6304.86280846942	0.771454656936148
632	1	47.3328207898769	12.8937388163116	30.3174700496918	0.0810572017537702		4.41149619872398	3676.04159100365	0.768819796998533
637	2	300.861520129209	66.279088005047	61.4489698518819	0.749262605584566	2058.38141528708	27.209081765636	12179.7169120509	0.994206338502541
638	1	28.1090105431327	26.2098079943169	7.33902353245635	3.64705410987972e+26	10.9318555498871	1.48955177777284	1395.29528450441	0.271652539574898
640	2	47.3733878943307	33.6216756992264	42.1687425218136	0.576235452389248		10.1705658433127	6960.19060927234	0.520369938393848
651	1	107.363122896176	18.7502388655702	5.10464288203186	0.0385476479954757	33.8493870165912	6.14786553232154	4807.47598873498	0.921525054140436
656	1	26.6919473608192	23.283688787165	64.7222151583625	0.110960293706716		1.09179560475603	1040.2865169561	0.322906742203583
658	1	64.696875199117	14.2874912174574	23.27067634947	0.129877318786759		11.8361029947255	7701.87298378604	0.712596503435499
659	2	181.934292782694	31.780910442944	31.2685881071456	0.778868822887144	1790.74422852137	40.3488555396759	14258.1898198363	0.981484664661653
668	1	84.6132394191649	15.5553972875847	20.7105133876848	0.220642560998478		29.2006268744425	12563.2686254921	0.91985446642502
670	1	206.48711663357	22.3509758400311	26.4897722112284	0.215961835542666		94.3131707018242	17871.7425385354	0.958240848839461
675	6	168.749405473641	160.170475034945	235.247417949499	0.0703743353252776		3.82411353714571	3258.92350707881	0.358106426759899
676	1	48.6521637196251	22.3317278644579	2844.95652451152	0.001		0.740643662432582	716.574541286895	0.225124178287771
677	1	32.8890923258986	37.6198357291115	63.2804040399935	0.233366060688036		2.08985940762851	1908.93477190257	0.461397426422438
685	1	73.4710333263696	40.2187858401041	48.1654356145864	0.547255275243524		17.3837671413661	9720.42025005666	0.865927152743156
686	1	17.7969310407843	31.1765690060197	46.4664826650593	0.6313091485688		1.96896277305222	1807.55700351761	0.319609389028571
690	3	56.8020697750269	25.8793824329406	22.9756183167644	18.7225671126864	360.672299221359	14.2871583126787	8669.70301317544	0.90201512965216
692	1	194.323545965393	43.0138082544112	52.9413649270855	0.162492425173926		36.2781481404216	13714.3955592623	0.98032429618061
695	1	120.272019217513	10.8192559161705	20.5759832295342	0.0474866909322142		19.7538555846384	10419.4551061565	0.930017806410762
700	1	114.854564670357	22.4819337507046	20.2973848855998	0.647285911759809	509.850056573642	19.9180641848101	10464.962249152	0.950885369985133
702	1	365.544885465631	27.4987609030169	21.6665448835308	0.309976123158982	1002.94072393039	40.9381441605461	14331.0872494744	0.989029542192001
714	1	25.1971455924848	10.3697016587388	21.5786893929423	0.188997691319582		3.60005831917807	3094.78179866186	0.350645058831579
715	2	50.8541467693853	32.2870031053898	45.8831413025474	0.267144282075034		6.45251140510127	4991.77115694566	0.355357131049122
718	1	43.3547363696776	19.5542216162993	18.4980582825221	0.143182210859419	93.3920982470441	3.5097241705852	3027.78945989686	0.631471620456496
728	1	397.942760848637	45.7693720298626	36.2633705385302	0.983759214355601	1269.74036507717	32.3670894918206	13115.2942347881	0.962422578909755
736	1	40.1858465972948	18.1376413735384	6.48541081106273	364.094449068988	22.2627711819982	3.4247911401061	2964.36927290245	0.726223889707219
738	2	24.6881477215446	115.408597246992	435.556765665287	0.0796360708123952		0.149397000059372	148.391595779846	0.0668771615045969
749	2	42.1132161343406	37.5768887415947	20.2317865139381	2.27005161938857e+27	49.1219704019251	2.42796009972148	2187.1325350497	0.498978563265171
751	1	43.7324608890752	24.9044378300287	37.405106837924	0.249788994899767		5.90070384996269	4655.00397223498	0.510981424589151
754	4	461.509606484377	89.3091689148881	111.537999046855	0.0610439786151036		38.1828316987543	13977.9867461467	0.97914612322352
755	2	18.4810401343619	29.1114987556436	36.6434904950048	1.43899801838631		4.49385502909048	3733.05140040382	0.289875721292779
770	1	161.80524893196	22.0788972392685	21.9989417679056	0.121013765339214	694.835513834556	21.166755152588	10799.698584623	0.958370021849118
781	1	22.6884278488472	29.6100240790593	51.5996157449983	0.308457320180287		1.67055758161649	1552.90640410282	0.362696439456569
782	2	86.3760204375016	41.8808627807319	51.5763660238155	0.363874685747368		16.5064490053574	9439.87003031365	0.901666300828724
783	1	126.082312140193	13.4791369116193	5.59259630233763	0.196615720833983	78.1224711091758	13.1395753790289	8233.3502745411	0.952231036315756
784	1	288.982641146461	22.7141382542362	24.3667163351677	0.109373018742349	2566.31898547326	58.4743296796309	16012.0920189689	0.97712120217585
785	1	52.4457351867862	17.0950819103721	3.58483687581209	6.77279787132012e+26	13.9160618475629	3.88192331468649	3300.81432408058	0.770677453180336
804	1	96.160955902729	28.99466297427	35.4940861175733	0.213835663092239	2369.63384979066	17.773801445611	9841.17679002947	0.910254284646196
805	1	29.0769640941199	28.2530490167769	35.9730609759326	0.84412522194876		6.85660417346172	5230.23301520256	0.1792811618074
811	1	29.6851905157952	27.5005753619823	37.9190550200947	0.525037195122649		4.98341418027946	4064.76106331365	0.395730733196988
813	1	20.5394833338316	30.9856186495457	56.5459571952531	0.304876820079256		1.29239122443652	1220.83607362599	0.323885958746576
818	1	20.4006052936593	31.6288507702402	71.6229363327452	0.200408623646903		0.82340902327418	793.767633935915	0.254184690059639
822	1	17.6418096598695	28.4406548251375	12.4685470895967	203.787388163508	13.5924832668367	1.08308309202192	1032.37371644431	0.321440622182652
832	3	144.561438542562	48.959218868403	27.1800964902432	1.97260712870672e+24	180.411027594716	6.63761542051449	5101.83794673153	0.884875544476571
848	2	80.5463337171095	32.8093630724748	13.3547697079031	5.20630133425984e+26	55.2917101606863	4.14022191097504	3485.72666592953	0.834214501685169
852	1	70.700907815327	25.0417567421415	34.3850307326041	0.224948245012121		13.2609323013685	8280.83565512156	0.858289577252869
859	1	83.9480919175142	17.8460536209424	7.63446233505822	0.165327181668836	52.1467003075373	6.29784522621721	4898.70105354094	0.903019912108332
865	1	28.0174409321293	29.7892167014999	123.066050650477	0.0627606290433627		0.611903564801663	595.381368758107	0.300043928285285
867	2	242.289682405113	32.0260872217915	31.6565920653807	0.479437220544179	2290.35272315022	50.0749657022041	15308.9330976192	0.98258129130911
870	3	26.9682628211719	79.881623906525	111.304237258857	0.550083488511564		1.49376737868528	1398.99358985467	0.268077595122365
878	1	20.9396250788777	11.1489262245037	22.1292689171042	0.249467227482893		3.05132198502043	2680.40403662277	0.517283369069593
879	1	35.2542725172046	39.0380537074631	24.3371884346982	484.568899937448	57.6228823826307	2.35276607399889	2125.92757645186	0.738122327639463
911	1	77.2976745963987	49.4941529621981	58.7573491142947	0.567115845921795		15.7610487164488	9191.27493112556	0.907194594199937
929	2	103.392374392223	22.3024745289979	41.5789899357236	0.0577008572667876		8.60785823006276	6191.02288963708	0.747365267446324
934	1	145.703947804201	18.6284713102727	10.525800539553	0.0320387033353306	117.57202815002	9.39105164569695	6586.06957003735	0.938971855234971
937	1	31.9073362959859	10.5507989131322	3.05473541576802	3.24232384897171e+29	13.0026206742301	4.25654562654191	3567.81530320019	0.57602578052053
938	2	57.873591311418	47.8784670183536	28.826611850639	1.55379363925338e+27	87.566252128762	3.03768797326838	2669.87753483695	0.77016252869272
944	1	50.6513751844118	12.1329069992924	15.7474188967373	0.140105432151771	334.895194218762	9.41502641394863	6597.85234415612	0.828884137310629
950	1	94.6544312046085	25.2096090305054	24.7159894871674	0.152033656846893	329.386324735278	9.09527205151517	6439.21167413583	0.904214896891879
955	1	147.922003660043	41.0281313498816	47.8737860202237	0.357076191963046		41.1722668669736	14359.6719907372	0.886226947322692
958	1	19.9502542566357	27.6138428575432	45.1760726267526	0.415792286545228		1.86473293885398	1719.3323934792	0.256816434540408
962	2	128.83157037246	54.1907054534642	55.5570196570368	0.390630958829299	1088.15511920172	12.2119577796233	7859.27300288658	0.95930707957717
963	1	22.1171222352634	24.8326246365083	43.5982258230695	0.310582485087904		1.9058482405101	1754.22584038521	0.357662882689136
971	3	50.3788145205408	40.9840532483479	45.1036525109453	2.50203079848243		23.9321075420373	11476.29317065	0.37866256809125
974	1	197.970266560256	21.8691002029282	31.7066198843458	0.0631319076665686		34.4198699095814	13440.0896014597	0.88963711346646
976	2	173.047817340099	18.1091547708715	10.4091935417428	1.90130158220778e+25	233.934713314528	22.4738556715661	11129.9792123754	0.862033881576035
977	1	46.5849671091969	25.1082277095536	6.34700742628547	15.1279421540901	15.5587856725612	2.43581511296343	2193.50451924519	0.742391355961134
980	1	24.9905419454558	10.8307279345438	16.0154535271782	0.463060993910328		8.17858258636476	5965.80915871505	0.576886547142205
981	2	70.2101026051986	33.0005760959528	46.372376454	0.203309581129142		9.10345597376668	6443.31259518176	0.857038938342831
982	1	38.8611995408797	16.5255014224364	2633.58104311844	0.001		0.796291146758354	768.537102691235	0.348860179860637
983	1	134.845228477916	13.4907270304821	12.4709250788461	0.0542858695873676	295.267663653528	16.786234810919	9530.71697310143	0.926442154815154
996	2	30.7693365630225	58.2665428525623	95.152216684458	0.2709985232655		1.36997557065704	1289.83776283004	0.358215465199733
1005	1	20.5350428370469	15.1540738226153	21.188576951791	0.710983341109983		5.91336507339845	4662.88007664391	0.40091819045
1020	1	107.557891158863	20.1253093191047	39.1088994957319	0.0507258704054169		9.06988383377098	6426.47604538743	0.935759332836805
1021	4	173.412951990616	95.7001228678044	102.2576609917	0.378991295094079	2843.04936887496	13.7251987887846	8459.5233698385	0.942231607570535
1024	2	70.1992519476529	77.3269102793333	101.758742543046	0.284158673706039		5.14196978300825	4169.63266653848	0.80882501646387
