# Supplementary material for: Nanoscale clustering of mycobacterial ligands and DC-SIGN host receptors are key determinants for pathogen recognition
Source: Sci Adv. 2023 May 19;9(20):eadf9498. doi: 10.1126/sciadv.adf9498 (PMC10198640; doi:10.1126/sciadv.adf9498)
Supplement: Supplementary file 2 — Data S1 [file sciadv.adf9498_data_s1.zip › Figure raw data/Figure 4/Panel A/BCG/map-6-lr-1-data-2021.06.09-16.35.50.018.polymer extension.tsv]

curve_index	peak_index	rupture_force	rupture_length	contour_length	persistence_length	stretch_modulus	bond_stiffness	loading_rate	goodness_of_fit
10	1	37.948263386534	29.8356381223129	39.3765957100149	0.516896701881166		7.1074164600121	5374.91710399356	0.147220155629445
25	5	462.832198397557	129.039869602051	101.132664055719	8.38211285075028e+23	1677.25332287363	16.5846844689999	9465.4057465128	0.96935701923797
37	1	31.3660469009171	13.9232336405264	18.0438113679563	0.69746831755292		13.7300723846269	8461.37453366273	0.316311970664369
52	1	28.0963680261352	13.8980433014422	15.6116089490975	3.13347173491319		31.8113714210918	13023.1090366961	0.468884029904104
55	1	90.0179564244314	11.4073758340715	1.60425382951036	0.0192229715123423	13.0805497715273	7.72108920749454	5718.6421635278	0.946210417771649
69	1	80.9781860744255	35.7635553528379	41.6548829848036	0.259500585584262	1014.17064427213	10.2056127285553	6976.58628535555	0.859010130963008
70	1	77.8507422701729	37.2713772325232	54.668521810021	0.153335456839048		7.61751365263	5661.62579662902	0.826750535408668
74	1	76.8529264470336	18.5717794601848	13.3396384314605	0.602388533777853	141.976681409203	9.3549869695258	6568.31113659522	0.897077357561167
83	1	31.0249970643995	27.1587116252463	6.64704680274139	4.41720546270098e+27	10.0540160599598	1.51255382402503	1415.45866512198	0.56279987190921
104	1	111.688126487769	12.4266790393082	3.15220057586696	8.16561047246164	37.5319799546186	11.8397769554557	7703.42845743819	0.954197356171397
120	1	68.5924345823357	26.3413813472947	35.9578107827982	0.238688417717418		12.5351253174739	7991.87336924899	0.724279612057474
121	1	57.074638294006	20.0136242121658	23.8507435170638	0.307378319824022	702.048224044319	11.8238877919661	7696.69891146612	0.851111627217342
122	1	37.6655802195352	20.3189253296302	30.7171515254356	0.283350547297161		6.09501993840706	4775.10104795438	0.362048173544748
134	1	24.0385694208675	19.6739368551053	26.2006061821361	0.77554836725373		6.55170069074607	5050.92838432269	0.498149751308967
135	3	149.143854710565	69.715079961871	82.8634109268301	0.290326502186019		21.4112555853182	10862.9899145226	0.948485204778283
138	1	154.704563876495	16.4412969302766	14.6935718756322	0.159495018321681	478.738628946418	24.7587230206525	11663.0201213913	0.970009986362846
139	1	19.2980680873222	20.2378035868863	12.1128899180448	671.315176169488	28.3929627989603	2.3287614266677	2106.30923992139	0.694893220901856
143	1	62.9305402515772	41.324514358874	34.8745031726919	1.30749660327713	212.048077818161	5.11638373993347	4152.79241726177	0.837308178819633
144	1	40.2876565060902	17.2481473449115	2651.72961782573	0.001		0.791389674021534	763.970369087509	0.261188534238159
167	1	27.4831676592076	10.5162694752275	21.9503904569597	0.172281515874443		3.84992754220271	3277.652270372	0.458989142269213
168	1	76.2665209156	22.0108909008092	14.3755463370373	2.74025317714591e+28	143.591804695875	9.98861548141116	6874.49385484449	0.831102657104226
172	1	43.6013378249167	18.4463560327686	5.20120756875368	1.22000383704282e+29	17.121711313306	3.29187233675598	2864.26450320049	0.714466274254227
178	2	41.7716908912277	30.3289160987723	31.6998075147248	13.2403754505448		60.620409497847	16168.8351665436	0.276371598129475
180	1	101.103971768226	25.210672266935	36.5016671207351	0.0653634073530227	1185.86908141606	9.80302653177621	6786.07477125235	0.884808861862588
182	1	73.3067944409384	27.1583920502255	28.7536339862498	0.0787443601147271	199.902350319655	4.412319125806	3676.61298656592	0.803965500229753
198	1	74.1148906891054	46.5916792697597	46.7122447150114	0.680072613744486	528.275437590959	7.49347591553916	5592.8193342896	0.932828504065709
211	2	78.5469201347822	64.9669354502077	68.3951446841944	0.684513651862261	890.423775117081	7.29711084375256	5482.7020685991	0.871925278618239
214	1	165.192814173448	22.390335211754	32.8318179544487	0.0723451783592314		26.9344947423066	12124.3877235362	0.952063065861807
247	1	29.6939898138241	16.5608535393844	20.9573712247155	0.862234715584838		12.3349309191205	7910.02445183515	0.462679063531181
257	1	80.9121915959418	17.2794988049115	25.6309772398292	0.141353092276001		16.4191251032002	9411.24522296126	0.909783303160924
259	1	55.2132290383633	40.7460888306275	38.7123200214634	1.40029707366494	328.851912257741	6.32263061735444	4913.68389329588	0.819160513596005
271	1	31.0201258417819	27.8970242844252	45.9961576916405	0.261525486809502		2.80783016258434	2490.67133415549	0.126731143172632
291	1	81.52743053082	20.5292962590974	1.75869275121063	0.0467878456216629	7.28417130146482	4.04789191102766	3420.04925884218	0.842901066936426
295	4	42.1187272130279	73.628505201184	81.8916171187858	2.46282126249462		9.93185069380156	6847.55866568162	0.438376726972388
296	1	32.821592047101	33.7783371855219	49.3790737393876	0.162773159801499	267.022264476686	1.94157018485705	1784.44499772754	0.441837973917474
297	1	70.9943897507144	15.1126659329645	46.1399550499343	0.0365451363311561		4.01336213919959	3395.36752844285	0.797252371812039
315	4	108.867931069029	59.4563971717293	69.4640990905984	0.478248440022432		20.7147290019801	10680.7813835525	0.710421210944483
317	1	31.7405887799199	39.3055976863542	167.0582287044	0.0535241209264512		0.51462608324251	502.889177123835	0.509469571492231
321	1	52.5856217825515	27.4710346355383	19.5450052206423	0.816209896288974	93.8428742991492	4.21856368915412	3541.09171630369	0.813060274702297
325	2	50.2189527292252	49.4943236134675	34.8951090363935	103.959989232659	116.136575478881	3.27499914925652	2851.48168348735	0.743401748324191
344	1	47.1602290844645	12.3984245749461	16.6468188445457	0.37816340933649		19.666344667725	10395.0568610103	0.751837566814139
348	1	62.3740496102757	26.7838599002202	62.3370002688928	0.0625676393322471		2.84395830138159	2519.0574535054	0.712162669152443
361	1	58.1394932096623	28.0119482367597	13.0546754507233	0.0705529065989525	35.3092168013514	2.34767238530827	2121.76787183283	0.809759447817458
367	1	31.1933871672921	15.0203941418774	5.36934732229331	3.79399762864843e+26	17.3544003040258	3.23212473739051	2818.92404983656	0.423259727596308
368	1	60.944053532998	24.5082000484471	33.9769830093042	0.122130440844952	654.450656343507	6.42841165881406	4977.33566439898	0.842902514740696
371	1	19.4121300247859	18.6599570905443	27.4773738307087	0.605707459215158		3.74178222935248	3198.93943937633	0.315805276776116
377	1	47.3381434053823	25.9201530361441	9.93226893361171	0.533928224072133	26.132650742395	2.49228687814357	2239.19432692898	0.720392947213963
381	1	37.0940702497292	33.3687228911946	46.0296859229714	0.419322014999203		5.12322258380634	4157.29672028846	0.55626944022935
383	1	25.7336543128639	12.5292970642245	26.6680543659479	0.177404818782451		2.9187615920268	2577.56977915173	0.460785902332708
388	2	47.4741038069664	52.2102462829604	74.3204516358417	0.284112574248199		3.70137412978306	3169.35901581946	0.675367513868631
391	1	131.865864771888	21.8648010563794	6.97794237397238	59.8271467971851	61.4806002670606	8.78731197709843	6283.31242169505	0.968784603611188
392	2	73.8292424492543	28.574342097739	28.147614167386	0.374121148073931	354.663559402201	8.60907941177997	6191.65457033016	0.765980354602022
402	1	18.757609486639	14.1252119487224	16.9240281874084	0.737327140691544	174.68388428342	4.54689232433293	3769.57758388135	0.377471019920811
405	1	64.6074896509293	23.3183864549575	16.5063204635621	0.802791774486881	116.716495089645	6.27294875781234	4883.62466786178	0.884572263989878
413	1	32.1367462579676	14.536015709771	41.8056820769364	0.0877607307749557		2.02090556326517	1851.23835762504	0.457858362740743
414	1	75.040523516382	16.2399042442861	62.1053156155324	0.02577080602064		3.19219030143723	2788.4994686446	0.712860833111509
415	1	204.751381590192	33.4428261824937	28.4512553599419	0.671865616126013	781.71064147871	23.582194542796	11395.2121953321	0.974559799175987
421	1	76.8202284420035	39.9149072795556	28.9901057524372	1.15072675110261	158.479551003407	4.91924003610989	4021.96455394562	0.911861856687193
424	1	99.4814518741833	103.065915835246	110.445801566634	0.326635841786679	895.201195689186	4.50136448716826	3738.23194686754	0.866864431157804
425	1	193.483777057477	43.7179040405228	37.6138512004378	1.326423209407	857.63954885213	19.9951813887577	10486.2110810457	0.961212959963534
439	1	134.88275191165	13.0230106382499	16.2553657551476	0.0858276593324733	1358.63575914345	33.4126248053714	13283.7253755571	0.979374660153611
467	1	90.7982809733023	29.8467079554811	17.0932109755671	2.03731543768934e+24	121.694792835227	7.11948112084795	5381.81402843303	0.735474768718805
479	1	125.308297069156	30.2029742080672	45.2505861403146	0.0597117113073487	3272.72272953704	12.3789583241585	7928.10658122405	0.923348678407964
486	1	89.7423139532835	20.7943550577321	28.0186719476255	0.195031584363174		21.9692316399463	11004.7943666253	0.853072004646953
494	1	141.940987069003	22.7045529616954	134.332955337062	0.00814949318038924		3.27586174517106	2852.13558357281	0.939348754700756
495	2	60.7993060759436	59.3298193058661	77.3875441216944	0.345789787855834		6.05279496194246	4749.14513367691	0.808157341754941
517	2	94.5343300359975	41.3072505778617	51.8830290120576	0.28572992189015		16.3897745561997	9401.59490035913	0.896478667086167
524	1	80.2580484291056	40.9076860280571	54.84955691267	0.223852886628207		10.2055277173159	6976.54655840189	0.796157437104085
537	2	93.0675999013254	39.3770569645097	52.6237508525021	0.196510940191857		12.4758301234622	7967.72962932231	0.888271126552623
547	1	56.113652492392	24.2751714394799	37.6632468835341	0.174053514196415		6.98897284791481	5306.90292802414	0.869424405792685
553	1	27.1631916925384	32.778252525879	2.23940156983514	3.71511336630878e+25	1.9918658434647	0.889463448760258	854.975197812611	0.315390280839256
554	1	55.1175097993008	23.4682120923901	7.25636416717479	8.84586873932232e+26	24.6703969181378	3.39982894322447	2945.64930971676	0.811496271028022
577	1	29.1703721693516	26.7640905004289	51.8356537877827	0.188354333970289		1.86274065095066	1717.63854450163	0.36436338887696
581	1	124.286187107825	31.7361422596653	65.0489992780954	0.0394433797345851		5.97154309547804	4698.97909970447	0.489661402816602
592	1	122.870301998153	16.9547632350385	26.3457761674739	0.0790899989449564		21.8061099672142	10963.7117458284	0.93401497477794
593	1	129.361708938707	27.5238594569752	51.3591267704278	0.0460259714626968		8.70938138748381	6243.36653239437	0.648375051150727
607	1	106.297699603501	15.6401432103676	18.6130286487746	0.125494287424747	900.777061249197	22.2327335561506	11070.5186632034	0.900921526297173
608	1	30.6748643017678	27.5563390829275	14.7305425374086	7.07743929847932	32.648893566001	2.13807557856451	1949.08372058682	0.661022612906733
615	4	148.543936943323	146.276626886732	89.2925433410767	4.53414007427752e+24	232.764398447123	2.60676188333005	2331.17088962937	0.814907368791611
627	1	107.303171425558	27.1269716873363	28.0127162186261	0.218626261655123	603.475036882059	13.5582520770294	8395.80513055649	0.931656042349782
646	2	140.273931993041	24.277064254897	29.8564865712127	0.226564838016722		46.6157065637408	14969.3255576481	0.899431524518088
648	1	42.9943526074271	18.1352107774261	23.667826952281	0.487372790582993		13.9662223528645	8550.4723662487	0.626144461474274
652	1	22.0141707301512	30.3347558326254	26.0008583037942	3.80269273524558	79.3165692463343	2.54270145746549	2279.80614669387	0.368583354995537
672	2	223.006919855709	57.5916487542213	57.8868193963276	0.186678663400888	1466.06065241681	16.6976413397925	9502.09245918818	0.981943064006559
673	1	317.230806146312	26.9182763886465	34.2822360092855	0.0772386940571176		78.4123104225265	17210.4067004511	0.946498715534164
678	1	54.1697636887711	11.3832388229173	13.7120463696867	0.702594417248547		43.6027759591075	14644.3760931076	0.907667728976428
679	1	101.796286863685	13.4987248155024	34.0661086337439	0.0336424266791657		8.15897635835099	5955.37016950792	0.929606255050354
680	1	30.8887713710241	16.2050166889083	21.1868003368217	0.671085951238262		11.1330228195759	7397.86447404716	0.307364084206173
690	1	87.2379253004768	22.781668669922	37.8555191454103	0.0909832538586136		9.46323071339804	6621.48883760156	0.564667675590462
698	1	43.37450624459	68.9427499347695	58.5433713074714	1.4561562132643	142.085295345944	2.00736411861916	1839.86884031989	0.673082191482259
701	1	29.5832328688831	58.2839037985984	84.1763620288495	0.429146450350969		1.9573568770107	1797.77117569796	0.289026911112371
708	1	137.705691098924	73.1385331155478	85.3466914536993	0.383320012640552		21.4919842216349	10883.7312230736	0.953274494779741
709	1	55.5564855514827	13.5460094423307	1.19495857731088	175.038323696669	5.36972090383028	4.49141337012736	3731.36634269788	0.651061285549838
711	1	40.3851445442587	71.4478848038883	97.5218884882026	0.405597929394907		2.72207694376868	2422.9629584037	0.731857261452078
712	1	100.084506555156	43.0403511131037	70.3141086936055	0.0832213341191622		6.02601822442172	4732.64488012498	0.902848378440001
713	1	76.4657965128534	12.5485108750018	29.2760593956943	0.0508316671224319		7.41325744708625	5548.01189328738	0.853737225187003
715	1	17.7677832153584	52.5611708256844	39.3587508781435	1210.76609679558	51.898887616261	1.30542576238912	1232.46072408334	0.387958700616932
724	3	67.2765777893155	120.54284188739	146.727792081186	0.515187029448174		4.78982532101774	3935.03786747835	0.537211956766295
725	1	218.176186903065	154.093766585167	192.038586277111	0.131215987584505		10.5863891583336	7152.45194158403	0.969140916144561
727	1	114.452896784401	75.4691947048862	93.4204146528047	0.263534794628696		11.780908984511	7678.46439996572	0.939455783804586
737	3	107.999357576373	110.59031637789	142.848446840482	0.206801465092938		6.04915817403075	4746.90593236914	0.899452713700891
741	1	50.2693395433233	11.6924535232723	9.47105716936881	5.7410321478194e+27	214.326357313319	22.6296128806497	11168.0476502521	0.691914324746124
748	1	16.4486699962062	31.2355250643718	52.8179918455419	0.460060208254561		1.24125481258373	1175.10520924017	0.275602739016004
760	1	63.2178615927693	23.8741746736815	33.7635426029905	0.219474944935089		11.0514827623941	7361.77121907089	0.899926372277684
761	1	36.6286109423362	22.2019005832616	36.7220826449312	0.152178188075997	1069.94753935338	4.00496168513723	3389.35302686025	0.440870432222891
767	1	44.6798910566709	12.347809833764	6.9543218424123	5.11396362879083e+29	57.6099071306425	8.28404385590802	6021.72863549214	0.821474883996332
777	1	23.4231142550606	39.6773434858885	23.4997591571476	3.46260869678867	29.2405641843133	1.16255956684673	1104.33508505566	0.456547971539833
782	3	61.9354820602303	91.2864528563556	110.696252779777	0.578529598463015		5.96063004636672	4692.21906128967	0.575669258195668
790	1	28.1418432203934	34.2824610575171	44.3675598181021	0.784068387918622		5.03676587116081	4100.18591264771	0.202831725654711
794	2	139.522889079583	45.238621426105	45.7292905254983	0.586443762288974	1375.8415958715	19.3744510878242	10312.930899584	0.966863900799112
795	1	60.2225885333967	40.8365664173331	29.4568641904102	2.95539468397448	130.25295848574	4.08586081180199	3447.1139798109	0.818552868235369
800	1	23.5540228803526	34.8568140858577	66.5359526987065	0.240558238720088		1.19120778964666	1130.15372355477	0.364533435700685
802	1	48.7179083320055	46.8487055183724	39.0288151900517	0.912870759197141	138.219770945076	2.91294750750905	2573.03447835383	0.690811593400317
805	2	21.7435181829549	37.4403363236054	17.2114460236045	2.28965808842337e+30	18.5001442995208	1.07487449190201	1024.91311983519	0.250034127688918
809	2	39.977093157239	32.3805003038609	41.2746497351588	0.609312412610925		8.17765132494447	5965.31363137929	0.540382256818133
816	1	29.0056536095261	38.8316760262032	29.1155461041525	17.9914630366142	76.711615745985	2.48860608761856	2236.22270366407	0.620739710203684
823	2	30.2383150819218	32.0813867101111	21.4231124714484	1.16868258711888e+28	60.7789601244471	2.83707422091211	2513.65494139181	0.666441883444721
829	1	55.5583983719263	23.6322718790353	26.1841655259894	1.62431815531913	5962.05550553135	33.8368594143397	13350.2703716714	0.876881446240479
840	2	259.881234409182	34.2361487221711	33.6431042644822	0.168768952943933	1521.62182946098	31.2265277395274	12924.0153793526	0.980207373187398
842	1	44.1854203701715	35.577477848853	48.1360702417646	0.38766785221429		6.20974360518641	4845.23062828788	0.578498091690961
852	1	22.440595449242	38.4096578947273	16.5294950604449	1.50506233825189e+27	16.9528771079573	1.02561373145182	980.029712035416	0.29867295129992
854	2	59.9382189122316	47.7216912081198	61.445820610329	0.380271927205114		7.90407597700972	5818.40922921954	0.787467867927535
856	1	22.5687060561894	38.9052998886228	103.186686357208	0.140644779141678		0.586520396302037	571.323504945701	0.21704644995116
866	1	45.783874152603	37.4658456722309	54.6330570433053	0.266779674066466		4.55065689797737	3772.1646668929	0.244507896906872
874	1	24.1000670844577	46.3793164422529	65.7718288273163	0.568839213363456		2.14586879579026	1955.55800480417	0.331624034520608
877	1	96.9167134641338	63.9551241846414	72.3884368202913	0.350431760798992	1683.8632188902	9.25992032973031	6521.30377731559	0.904355185501698
879	2	34.2987864436959	38.716062792101	50.9274338680865	0.582996675089311		5.02758371228311	4094.09902030802	0.204852363867389
881	1	28.2277190577768	52.8992796234862	12.3096832515287	20.3859695234591	8.45228199638614	0.682317239206264	661.837370069543	0.484379071792649
883	3	52.9480334233648	45.7516710681221	61.8314104170763	0.325423432907528		5.81497106793725	4601.48428836037	0.407023176764114
884	1	22.0189505733431	42.2785392598596	25.5069638351753	276.138721165176	32.8377432340504	1.27503505988161	1205.33707990613	0.57470707030482
895	1	26.1195843213836	36.3806348833971	61.0844307527421	0.295306875736524		1.72469189904284	1599.57775025654	0.250797677681226
902	1	30.1527404149474	36.822169222274	71.1449710467817	0.18313741866071		1.40662464097013	1322.27384665566	0.100361778881189
905	1	24.3995420281055	41.2795624112438	86.3330648782975	0.193329390955614		0.867532705355946	834.692787314325	0.171278271913024
907	1	21.6348085839983	47.4915574218712	27.4626378260022	2.12561496760423e+28	29.6645512871184	1.08017851289694	1029.7344206187	0.304610074313459
910	4	195.31437676323	93.6800335605583	61.3541555103251	3.42522599259237e+24	370.704505743382	6.04204397664611	4742.5239840671	0.857933969102865
911	1	66.0061149710065	17.4855187966067	29.5883447350992	0.114428443453502		8.88100421830424	6331.07099493556	0.799049448576175
920	1	29.5456381184075	36.3719935095274	68.3235820556376	0.19856976939538		1.48308434761302	1389.61889577029	0.351290005537795
921	2	89.1664849401842	30.9490730926159	25.389269386031	0.65217020674463	253.313390667037	8.39161994845556	6078.37028640581	0.910057140667407
922	1	97.9077569732119	34.0916642033654	27.2237515572703	0.176732240257481	197.343595397703	5.81892135567727	4603.95753790619	0.837177778299945
924	1	76.0188914596547	54.2866728980464	90.6098563436648	0.103127972593392		3.41851731167409	2959.66777734171	0.729431064901476
932	4	145.870079264677	152.117987365013	185.496587432717	0.233932601862623		8.13938949728799	5944.92795300141	0.899993958860411
937	2	117.566047304827	36.0196595166122	58.0685839578798	0.0736662622596913		8.7875275273509	6283.42262908526	0.743053159993187
938	1	51.0031662070072	38.1836546986997	82.4884234369831	0.0871113134768563		1.84831130741065	1705.36224481544	0.518278204049051
941	1	20.7488670581929	31.857489849515	46.4616545021932	0.588330239433045		2.42411431907377	2184.01134754976	0.28511385769347
945	1	50.3664105691202	33.8532427301265	4166.54041729358	0.001		0.506141816279371	494.784445480837	0.446637175811615
948	1	20.667733080819	29.3995470693759	19.4052057105106	383.01517816927	39.2598074708509	2.00148568456893	1834.92926971177	0.295518435057385
953	1	25.2446610698465	41.3172543634423	32.1416148210536	7.95451630544363e+28	88.4302580377762	2.75126992001198	2446.06549318052	0.478980144497968
957	1	27.0683247332324	40.2886918083722	64.493828298236	0.326835358603971		1.8467145110786	1704.0027999709	0.247212173860475
962	1	29.2879125375188	30.1791987352028	38.4021404193628	0.841523409627724		6.48601751561162	5011.80044702514	0.449504845337139
964	1	26.0746568604915	29.7735793767532	16.7032982080521	2.93918905549762e+27	33.3223718443314	1.99495760832838	1829.44098301108	0.253851286225799
965	1	23.8828441777568	29.4648412729787	38.3612869499394	0.890318239518848		4.83066098726868	3962.55719837593	0.449670719981972
969	3	111.892786472316	36.7098768029792	46.6149772828628	0.223436031181587		20.5937850831161	10648.5364451228	0.914711450986711
971	2	21.1163344068907	38.5064432495786	24.6325604004169	1.3036133543485e+29	37.4912624222258	1.52202052132555	1423.74565383832	0.41881346874522
993	1	23.1017968143077	37.6938800230704	49.5508658185997	0.868831252486114		3.48866484780381	3012.10362113972	0.2753560186015
1001	1	176.599011406612	26.3501978585933	18.5096160404209	0.716288450339162	343.722129969632	17.0715597903774	9622.02423439344	0.954140087870929
1004	3	87.080064191133	48.9492461258259	61.8941102529755	0.295690962834979		12.2908861381831	7891.88879371568	0.766088078206476
1012	1	63.8946130159273	13.6319518720632	28.3560589420701	0.0745878355096108		6.94947386871819	5284.09779640952	0.848545939364028
