# Supplementary material for: Nanoscale clustering of mycobacterial ligands and DC-SIGN host receptors are key determinants for pathogen recognition
Source: Sci Adv. 2023 May 19;9(20):eadf9498. doi: 10.1126/sciadv.adf9498 (PMC10198640; doi:10.1126/sciadv.adf9498)
Supplement: Supplementary file 2 — Data S1 [file sciadv.adf9498_data_s1.zip › Figure raw data/Figure 4/Panel A/BCG/map-7-data-2022.07.05-11.43.01.705.jpk-session.polymer extension.tsv]

curve_index	peak_index	rupture_force	rupture_length	contour_length	persistence_length	stretch_modulus	bond_stiffness	loading_rate	goodness_of_fit
1	1	26.7113944335413	30.4769295768551	42.076173087447	0.579960687362107		4.02531618862662	3390.42598620566	0.177966711358717
7	1	86.113536563552	17.3994753865448	30.6296960415763	0.079243319810027		10.5205038409512	7063.49474183518	0.601192475418849
9	1	44.2599973543253	33.5540726523694	49.4536306836468	0.264751018296758		4.72953730229415	3876.60499751172	0.61138393663247
13	1	31.8536343538064	18.9668174712705	9.08297373781103	145696.96662779	29.2599310657756	3.22070784142277	2801.03217784382	0.691203173303339
25	2	88.3365518189735	24.2869360634842	30.1887003165423	0.33060334133905		27.5963159337391	12083.5379679557	0.920831391542486
29	1	34.5252489557571	17.810180782388	23.8760291270818	0.520852246933889		10.0913693294164	6867.42070869804	0.642039907396139
37	1	169.066968716309	146.175514744343	350.950633485842	0.0219292802879927		1.34601925018912	1266.70158148724	0.400311737815229
42	1	44.1050477062641	32.0231136736681	85.6131095600661	0.0711155008096949		1.3780983223801	1295.07151966233	0.488622776993796
47	1	76.4856316693407	37.4365255353812	8.04808811572655	0.259997354338717	19.7175091403547	2.38017571530775	2142.89902089685	0.878716310910265
66	1	73.1991041778591	42.6173203927329	119.829596768036	0.0397962051526815		1.61303050236204	1500.43908031641	0.833085963775305
73	2	30.424761420475	25.5307572582834	8.63894141445963	7.03234736093768e+26	15.5600637545724	1.80115398496954	1661.90223183102	0.326557736771162
82	1	127.224306177126	24.585470073891	44.4281543232249	0.0503586098979297		10.3242053851772	6974.46112982313	0.928082557550262
83	1	94.1030618165681	39.8456323899475	71.3855331196143	0.0694904233095356		4.80982841075204	3930.38312205942	0.814251048985258
84	1	41.0260768706745	28.0636716052645	14.9608360251347	1.06038385549646e+30	46.8436320568292	3.13108384973476	2732.99669696873	0.602576941031164
91	1	56.9922755691636	27.9497661178935	46.5500906439443	0.138381581943359		5.00744624415639	4061.35750500071	0.784129309940386
95	1	50.5971916083607	13.6357569598313	14.2132454399515	0.098676523626979	122.412141717385	5.55952822660691	4417.11963886462	0.587061667278865
105	1	25.120377155808	18.0671491972257	9.37602042496355	3.86427296300759	24.3909085667251	2.47757836618801	2221.52897930835	0.484334789110536
106	1	70.4561920799071	12.614700856513	6.06466000728705	14.0984040415984	63.3474151951049	10.2963622467193	6961.74349314687	0.894875496713673
114	1	25.2620652041336	32.4906615929142	79.6242858305745	0.141986898390546		0.877536972906657	843.117982067639	0.392167268418226
142	2	34.8523002955901	47.9567425514443	67.954494548153	0.3947163763166		3.0103901329995	2640.58921555283	0.253804289240893
151	1	148.918709813538	21.5336210574593	4.58469027537673	44003.5466791308	40.2782332331335	8.78490639742814	6236.27614733751	0.980783275364582
164	1	46.0805288493512	13.8420476704922	6.49540121175434	2.19777576344289e+28	40.7412449486208	6.27232154264678	4855.52152215604	0.858311150884701
165	1	80.6199935998981	25.2889869422593	43.9462952977638	0.0874236505236091		6.99976925568097	5280.32310534302	0.901649017888679
168	1	65.4683495885571	32.7963332193569	2887.76146734634	0.00107712413100017		0.684655281693537	663.521778109033	0.491927729804145
169	1	53.4198359889768	16.4540455962531	33.9740586025159	0.0524162897008235	590.266915377505	3.99488943274183	3368.81461776594	0.55462976014681
171	2	42.2542644439919	48.0508287047711	61.0838522671204	0.587175782901542		5.90696295102099	4633.6576488483	0.503590370470808
175	1	119.547078377206	27.4775823908789	43.9919456639877	0.0739724753904497		11.953794246121	7681.9108092915	0.788330441888665
176	3	25.0642422283281	56.4304992198879	85.9722619310052	0.414406067507268		1.42362784728121	1335.20036228306	0.207964909161186
188	1	46.6696767192589	26.8116098470099	1.63010508285097	1.69396581678528e+27	3.02112514512461	1.85333152868943	1706.22443096671	0.66439984589086
189	1	24.9126500556519	13.903994525739	37.2899277775076	0.125309474922381		1.78546011012846	1648.53221056847	0.461613005336097
197	1	225.510911359162	58.71055014669	56.1989258228432	0.70030138667872	1798.20482034822	24.2069503569537	11385.5084814509	0.993626913754186
201	2	58.067718966591	39.2255546071793	65.0810902704183	0.0907481752356745	1301.96522957317	3.36007022980476	2905.85051415355	0.547942094027602
209	1	27.6485964974852	20.1752285211861	12.4395757759595	7.12980969643074e+27	44.4612526643767	3.57417756562901	3064.61611767206	0.570481797796664
215	1	34.8947161271703	14.298110420011	20.4788417303984	0.376572681125513		9.70638387870045	6686.92905578469	0.358378071413457
232	1	48.815458419386	15.9527400886007	9.19426423387055	0.409609860038315	50.7479433112412	4.93734715795217	4015.1223413259	0.828046471372696
236	1	35.3037996191484	18.0069787461453	38.2512526238326	0.129787654468885		2.79618833122822	2474.32761173141	0.422698974324365
237	1	22.5963164539577	15.3361237687881	7.45428906289591	2.05203807704579	18.7316175560019	2.3667347758469	2131.99819128539	0.498050833424719
244	1	36.5186148769865	23.2517475394285	16.6193902884686	8.90132708687749e+28	91.5085075290654	5.50612904208398	4383.34466025172	0.595146659203828
248	1	85.4032004497032	23.2732616038025	38.5386255545862	0.0938419640271585		9.15564521122227	6420.84546992597	0.870156001064683
254	2	51.4090697330969	59.0331983237957	71.7939472668606	0.679346132720024		7.51399929749629	5567.76074201097	0.678395916101077
255	2	46.4400034875874	23.8000630388063	19.7586496247587	1.87245211275756e+28	227.047239041254	11.4910301742863	7488.11835930599	0.724798595774335
256	2	32.2255772038537	39.4340770343021	49.2372490970981	0.324156196168955	280.847258675383	2.40918815479964	2166.38681432907	0.414165274468545
263	1	109.265544344105	14.621246838208	24.338353465568	0.0722875905666855		18.3790399581272	9907.82705977544	0.92660360718382
265	1	81.8377726616608	12.2419354536743	1.88143218923128	1.64038943519978e+27	14.8614614416529	7.89901518997881	5776.38821371787	0.790423275881776
267	1	26.2186231771223	42.8088467136539	8.58373443492082	4.34426572581496e+26	6.57568912466423	0.766063905462015	739.702624084411	0.26743486943922
280	1	124.082869252174	14.1309700179262	16.8307068828296	0.0902065507157226	869.01002977955	25.0436490554566	11567.2754283311	0.946670740581532
285	2	92.4376871364034	57.8116830476806	74.0568378024698	0.254949194941		10.3257168530726	6975.1508713012	0.850918193944693
290	1	93.1917307599482	11.453159445866	19.4130933846621	0.0806861514358798		19.0579939214489	10101.834774529	0.825890548683945
297	1	33.2431999222955	23.9095773685441	12.4995921449447	2.323311258895e+28	36.4177895482381	2.91351822731007	2565.75949688917	0.406740912371163
313	2	161.662946687581	26.4783197722124	26.9215687714244	0.101054437842623	689.398667537885	16.6813731924746	9392.52868369713	0.952221455839685
321	4	74.8208787136055	72.0508452343746	54.9183172055828	9.89401107034601e+25	239.838320642971	4.36718262406237	3629.74989056879	0.806796690487218
331	1	58.859645319619	84.8105596065181	143.586767333586	0.128146325238235		1.63054612875877	1515.5833451245	0.633975043473702
338	1	41.9557855464226	18.1905096461427	49.4182996210197	0.0730011408939544		2.26067065610737	2045.54567929371	0.300371218343558
339	1	133.095530190071	20.3099797308101	17.2895550315974	1.82975217844068	555.266440556836	28.2811229987531	12213.0284818052	0.983645633041851
340	1	38.6153440223076	24.4495203588601	34.2440031477606	0.375162124034181		6.8457437084444	5192.19790122809	0.631607205698368
346	2	77.5052786554608	38.0596652154042	33.7104227854401	4.30587056339657	419.983244412326	10.8293726125425	7201.39673013813	0.936693082146628
358	1	31.8382758735981	12.1261457866825	6.33347921135069	18.7794003969647	33.3003565518934	5.1461868485036	4152.14915353664	0.787322345339347
362	1	44.498276401283	15.566556996788	31.3239573729533	0.114215833023757		4.51843789366972	3733.6291199982	0.574349067036936
374	1	32.3203008072984	13.2667260462739	23.7293362095285	0.203116722218352		4.98104490638988	4043.97274814172	0.545791365661782
375	1	94.7505272586551	49.5681317178189	63.4727916755202	0.249348538288012		12.3680816364812	7850.90929600494	0.792692104461594
386	1	113.953210124391	27.366663315186	23.7490064084202	0.700793431710315	428.655294422114	14.8739075267529	8791.02897381834	0.963338759432673
388	3	69.5369854296517	55.7788320443673	50.0415998817403	5.94789607723221e+26	606.51929418515	12.1203018212543	7750.33418152814	0.532443302108961
393	1	47.7141417393162	51.3700819566512	45.3026178874704	19.6703868183241	285.641380130917	5.73664070015273	4528.19502841719	0.644109706178989
405	1	36.0563924464912	24.8601221102454	39.7001184126915	0.247171340655268		4.01512621285381	3383.19404102855	0.568555601036543
406	1	171.863535526052	16.38648127603	13.2599831997872	0.185050539779338	413.478269850194	25.6356585155351	11691.9867700019	0.976616703457017
408	1	48.8385295954475	11.7109894444379	3.08028845598734	1.69418312353354e+30	17.4304218303431	5.65869790423769	4479.49202848615	0.858979577300218
412	1	118.840165923407	11.6570974199144	9.4656074743354	0.139893447037541	247.429308074968	20.762661119474	10561.4597434898	0.968850001139157
413	1	38.2811831508487	42.7307469570268	23.4353630079429	3.18754785405088e+28	46.494717383236	1.98395550209645	1816.31906357377	0.548550243353135
417	2	262.346435444675	89.0932379113622	88.0204708899501	0.550658226709448	2716.30351062728	21.4766503913361	10743.1355626525	0.98785669230466
420	1	58.3278239867583	34.2510901718858	228.442054163007	0.0173511268940198		0.84518656198515	813.21227518635	0.73575366523227
421	1	43.0050998767298	23.4543666267258	37.8279822338119	0.201126737405691		4.93030235676564	4010.46224667138	0.46433564373442
423	1	30.8432499585334	20.1499307151729	30.3286549949768	0.351467898566792		5.10688024125756	4126.52310982562	0.530111308295539
431	1	52.5056059930371	34.659600405476	30.7569310287409	0.737069009391982	181.089379437902	4.59555493938603	3786.12806536332	0.858387913729084
433	1	37.9847682768119	27.4239063348872	3498.80396511545	0.00127894877735047		0.470866323826038	460.773118172821	0.403986178103674
437	1	38.5683781321084	14.5108764992875	5.16099864660506	2.31470608025378	20.0981871622605	3.78827789975092	3220.6877954285	0.78922723740828
438	1	37.6903023561854	45.271925449275	58.7954119127839	0.572800236093718		5.02149184755084	4070.59214892716	0.581658781695814
449	1	36.3599435493445	26.326863651614	16.7376589784521	5.15683634926286	56.1986224185169	3.1758062963488	2767.00824592218	0.690292607259235
484	1	27.9210112406749	25.3342299675462	14.6280490038388	1.45029195140601e+27	38.1489834750456	2.60793380340975	2325.76630083458	0.51049601223333
489	1	25.3763140624324	32.9833866074968	47.8926127763801	0.489542685608612		2.90935203479062	2562.52795434682	0.299166524930434
516	1	43.2191037771023	25.009220665993	15.0909778490983	41.8781556106987	63.4573770017294	4.13264985536816	3466.25263032585	0.781274536378908
518	1	172.320828043064	65.6325023863728	74.6213855969332	0.426528953172518		36.9892882427586	13595.2037826566	0.980731835744112
519	1	55.4192481133346	29.4000623528086	28.7121854380993	0.144939173948378	145.128248744874	3.4417008821223	2966.70311514533	0.749647136211459
522	1	89.3425478302964	27.1451090493923	50.2051659638871	0.067979531403566		6.22232389778986	4825.50589972182	0.854220188901261
529	1	60.3606957451001	10.7670020422184	2.81317586873621	506.11952763726	21.3051450225385	7.56559397380984	5596.03895789643	0.903613937742616
543	1	43.0702499716452	27.4520119373475	21.5472293083375	6.21606375863176e+28	157.168283883476	7.29412963654962	5446.11742764901	0.705392856531233
548	1	56.5313120914438	18.4749419198688	15.6845551122333	0.95939198278787	179.098636203251	9.37361542352351	6527.29070708347	0.826399304430323
558	1	35.4802005711394	31.3358522991713	14.6651946536957	26.234365260131	30.3250163592553	2.03885317687073	1862.22408030211	0.581802749340923
563	1	45.1429875126461	18.9780293332725	20.3599717086292	0.714481953084134	407.674584624806	11.0841561649244	7313.18304423176	0.725451512180575
577	1	39.5030477152638	45.2622402074072	9.71193614716621	6.17729349116076e+28	10.7917804691345	1.11118733747888	1056.57007280505	0.674002843834066
584	1	51.7772908825913	42.9762457860158	315.104013590418	0.01761360289478		0.575647144344612	560.633714367111	0.618131492014134
601	1	53.963195060648	27.3350750562022	31.7634348713981	0.133853314520604	226.729653781516	3.98133385127178	3359.16980365326	0.769227017546834
609	1	29.3497274353623	21.3180990495185	15.8334644669354	2.57444541762565	63.3781377628644	3.55489661814462	3050.4300371062	0.727332968569373
622	1	71.7895211101417	19.9317341786049	10.9303709133284	0.217313437627381	66.4513158616505	5.43367191548182	4337.30135123154	0.896498206301656
624	2	35.0899069293591	26.8261821752272	16.0600326050127	1.09090018945886e+27	52.3441594153085	3.2592810178337	2830.16225928095	0.531568604772585
641	1	32.0169178765776	11.4839033589686	4.77176206976692	2.36104584554594e+31	22.7613078646125	4.77000058507198	3903.74796640216	0.845437068472901
644	1	24.4315956239929	45.8918589298662	92.289029244711	0.208282412279507		0.842535425503411	810.757643650254	0.243939942034899
688	1	23.6990180172431	15.1306155915466	1954.41840898825	0.00202460521898362		0.532334595524344	519.470191245602	0.334286921529725
692	1	118.280112021852	14.8804079064908	21.5754781348259	0.0887449640003786	42583.4592760748	34.4094864803991	13230.6193950401	0.916936968411563
699	1	37.5225635793972	54.5833594880211	62.513834375331	1.77225931582399		9.09792834614437	6392.40558680187	0.326306920597473
710	3	61.6360451156962	49.1612644710803	37.3281881421274	4.64534497361536	163.513426793967	4.05776977788803	3413.42024208747	0.719093303358578
720	1	39.6117625192306	27.7990281745069	13.2006618369747	2.86083114139093	32.9776887419946	2.40287596954464	2161.28147048824	0.702038668349611
732	2	57.6875109845181	20.280397430742	13.483175092802	3.26845888042251e+26	114.430685447892	8.48692423411304	6084.61946009212	0.77708651594443
733	1	59.352770582217	25.7059878472194	18.7539599055997	1.29375262133126e+27	160.111479575817	8.53747583879653	6110.55943359289	0.592472609140256
738	1	25.3124765408204	19.3906128051505	42.1387164044962	0.173654901489621		1.78753707856249	1650.30266895939	0.448784484948634
742	1	67.0971816824419	12.6409070953502	54.0282988380766	0.0251495003903952		3.36917957673512	2912.66099753872	0.851020980484659
744	1	26.141247940032	27.1131868503865	35.451185170973	0.79258701966604		5.62916837647984	4460.96722737337	0.641776698115346
745	1	35.8520425054484	62.6325867885138	167.235221719408	0.0876512837552463		0.573699495973011	558.786171218627	0.244668714894893
759	1	63.7547365082301	17.075269590739	5.51982325800764	0.0429346365520918	23.5557509674783	3.83331159153081	3253.17993505595	0.597679137882785
763	4	48.5212499004458	63.3162402832622	81.1012973153747	0.485974968621192		4.95097807823232	4024.13206596054	0.370049193015257
764	2	76.7439405763454	58.1325750913905	81.3254555622826	0.189775942713056		5.74861033451483	4535.64963942539	0.771121855919557
770	1	51.7244154296127	32.6623683584079	4.53486426388892	5.52960631986355e+27	8.33928251557887	1.83892659852788	1694.00797440363	0.786564745616449
783	1	38.3535618485306	26.3212310004041	45.3072767382225	0.188286981850008		3.27813734720427	2844.3693623096	0.765222719903814
796	2	29.1630685533338	55.647931280301	42.8589446418051	6.93319259104442e+28	97.7323986679444	2.28032676690352	2061.62553607781	0.587141191101465
799	2	15.4701271522383	55.6586306467055	41.8676259901532	382.786004209458	45.1581004020566	1.05823313268192	1008.5811539268	0.366463103640079
803	1	16.473656920037	15.281027206615	2.5936509867379	50598.6291038833	3.36690688228875	1.29798676567269	1224.07354387286	0.621829237654066
812	1	36.2689199911713	21.7544616971059	4.69709109505053	44.3048294746506	9.91826694601938	2.10429567588961	1916.66756204547	0.654102159236217
813	1	41.5258130263128	24.010754531053	33.6709403841862	0.346926571500553		7.45987532475125	5537.98795308849	0.763528281942954
817	2	43.4267964688243	51.0113893250965	44.9074670222619	8.33064223343009e+28	319.497420437434	7.11457228881445	5345.39009957946	0.699531970137146
827	1	60.5672941664797	73.6330720805834	85.9498757757357	0.868485556398004		9.36804427274377	6524.58877177729	0.547809532730095
828	1	23.9255321398946	12.9963823457429	14.2145710520536	2.92818253439949	674.170325794267	17.5178187681344	9652.02231789002	0.670086335364363
831	1	83.1167472032288	58.2190812155229	10.2753734427256	2.95600240479556e+27	17.8137164715152	1.73363202523081	1604.25017056397	0.817219609476333
832	1	29.6599170641021	34.8192988662497	55.3908475079823	0.304048511257538		2.38532339405164	2147.07062595232	0.440433801759153
833	1	30.6979602784632	45.7338658901038	64.7348381904906	0.450246019924587		2.79199004185957	2471.03963301303	0.53642286250201
834	1	91.3504244055274	21.417294461519	30.1870610074069	0.154158353559295		18.035392233581	9807.09129349992	0.726379558368529
838	1	36.5973090429189	58.8156195584816	31.123134802489	8.9357630919572e+26	41.1311224972192	1.3215610431996	1245.01775248654	0.371848687368199
841	1	130.353123931507	59.0927726024739	54.6264687714839	0.192827589049793	458.85298577322	6.19411700603113	4808.52432808622	0.931972566162256
846	1	175.692437326777	18.6981413161302	10.5943643430722	0.0850453619094481	171.018473043809	14.3142227841583	8592.4615830524	0.981631135307236
849	1	37.4115994806555	15.9302852897787	24.5943067629182	0.265374116658006		7.21218963942536	5400.3073729997	0.590426309764065
857	1	24.3994653261195	48.8730876098822	17.4863583024782	5.85725180128089e+27	13.5935729047363	0.777381583380329	750.249429062482	0.288146110920137
859	1	154.748062742764	25.7067597891298	15.3193503651571	3.43349268859978	214.313474003051	13.5760296793813	8320.87032532686	0.974416428984357
861	2	200.443320249978	121.037504140919	74.5491722157257	0.307276349169013	266.248376720415	3.28910460408301	2852.62258365301	0.981031203478549
862	2	46.7703417940418	50.6901206154993	35.9657230833425	7603.66513538189	113.768268894278	3.15671095762558	2752.50128214525	0.871306994520799
865	1	39.8297341192133	34.3804081336217	76.1651126222447	0.106643668044212		1.53440567278068	1432.17512696086	0.47674673656066
866	1	30.7685869699977	41.1218397327744	22.6200708549281	2.90802721783659e+27	37.617355505977	1.66300785471595	1543.5896556987	0.433015305890923
869	1	79.5227689688848	59.3462933319591	33.2944433929462	3.41973172661777e+24	101.630645657902	3.05248069350304	2672.91846015782	0.549282103159633
875	1	75.504874410557	25.9387340989985	36.2987378824802	0.192615761730671		12.6597920675477	7967.44583687863	0.855704504793728
884	1	76.1090592247126	25.1142992677767	35.1884930717542	0.190017022045641		13.1157464824245	8145.66210692229	0.736553920030364
894	1	129.088999521486	52.0801742339048	45.074558734439	0.360473759608266	424.463300587095	7.56698660904008	5596.80084735515	0.888755688633311
895	1	159.665255070136	62.9703346279042	132.840517805103	0.0290692676979238		3.66240599693993	3129.25335022527	0.86211880975394
898	2	112.336022282192	86.0239637612233	214.796857761289	0.0309978911541202		1.43438408472864	1344.65743103264	0.743911823664232
912	2	60.4201691771618	46.3932308853887	65.8622873926182	0.225841575116825		5.35611751174442	4287.74362618896	0.726968310442142
914	1	47.6535667495842	33.7976176834093	35.1033793339634	1.03590186735506	444.632215437068	7.56862250112253	5597.69572566525	0.797606743257551
917	1	20.1554921689364	18.2507016502633	44.767018210417	0.177704580430928		1.24478178394435	1176.64479176977	0.246463143011197
923	1	56.0687566738538	14.9277478833423	3.36903204425004	5.82630864533379e+29	16.3424242402957	4.85077732287749	3957.68405283124	0.822671311504236
926	2	37.9059833505066	67.2923114042258	55.7127811608261	1.35787376909947e+27	182.377670829643	3.27353377500885	2840.90284510237	0.441868219874233
931	2	198.763892023251	116.464497417774	190.228760561807	0.0419283062022734		4.42509001335263	3669.66279966895	0.889768812865204
933	1	67.0812307660562	20.8273162692732	27.4758603711883	0.29312843188499		18.0335024079518	9806.53247374638	0.876096845905112
935	1	30.4248570330949	15.3859380094321	20.9272555606179	0.547978635904779		9.66577987258673	6667.63280604789	0.369924613250065
956	1	29.3741399483312	28.7177089548707	102.915729661962	0.0714595565135043		0.746691758705715	721.625049912492	0.39599453996381
957	1	83.5654152235126	58.6893232464402	56.5828774085903	1.04207654567939	572.649847281272	7.37410308378499	5490.57729324385	0.89059589487169
958	2	218.830475389118	89.3207835691111	133.799492667968	0.0504018627131988		8.30655442116358	5991.347617745	0.885069634703352
959	1	148.883985745884	123.618849760834	155.244345435953	0.18163197313595		8.63261445524995	6159.14264667477	0.931164556020512
961	2	49.2433641934413	36.0087877495599	43.9469524488787	0.687992315010926		11.5485833122027	7512.51552711926	0.844640988911725
962	1	266.327457401463	83.6012583334129	147.644388078313	0.0254202080101344		6.71818940154815	5118.48978265512	0.829849675615301
969	2	34.8772826233938	44.4196476677799	29.8923554516273	8.71433943728126	64.09251410997	2.03530091211843	1859.26018502657	0.55590578256231
976	1	101.382427121415	12.9594311477121	37.4245074816122	0.0276574417670126		7.11664907511758	5346.56235298821	0.9159734235444
989	3	89.6149689601919	49.8907310932368	82.2135731384741	0.0906686977120175		4.54272180042106	3750.19441046454	0.707644852922107
991	4	69.2280184191547	77.1947636231682	60.7698662355137	960.906667543911	252.460581740607	4.12479143231685	3460.72254547256	0.913258948863577
992	2	31.492745622921	48.5666995099699	19.1500688331038	578.425144607377	20.4017904086036	1.0627765954957	1012.70743195283	0.581657104608756
993	1	99.5395978560372	21.0894463465727	8.67815076626798	0.0598054182423151	53.9241162269611	5.58486174901172	4433.09650367556	0.904387576556338
994	1	92.1692981370445	45.5822943252478	59.4857920803878	0.227404712598813		11.9143378592872	7665.59694422144	0.914168946282032
996	1	21.8692115688276	56.0238951034536	48.7332372866433	9.64995761303359e+27	146.181250503639	2.99962117525286	2632.299861557	0.295811924473553
998	1	23.3902527072444	28.5064162106814	37.4178784371587	0.865613831617116		4.70329595633445	3858.95735593356	0.534910353641822
1006	2	221.094598621423	31.3791315742109	24.8700401801131	0.312763440227239	576.208151819823	19.9911306513702	10358.1129637539	0.987082516207325
1008	1	55.7955926905197	28.8774473140666	56.7242124939273	0.0956307712841002		3.20649175085553	2790.27338418322	0.777551962189738
1009	1	19.651707506514	18.3223487673425	9.9754875074921	66.0866311211945	22.7217735000007	2.24128988624072	2029.66499398892	0.441839372483988
1010	1	44.9611561880668	12.0157367385766	62.7744628088777	0.0296387711227372		2.09213059871165	1906.5699460663	0.76441374886335
1011	1	40.6846860522632	12.658099379117	2.77900694207853	9.52161573117012e+29	11.4446773016955	4.11826150140363	3456.12475827927	0.706916449591611
1013	1	35.2428819591699	15.9230199720598	38.047744058468	0.10601852653575		2.59452322256989	2315.09473119753	0.514289774884518
1022	1	188.508491936473	56.9409982887816	43.0657924772929	0.852018155543505	468.663787118993	9.89772822641209	6777.18982188499	0.985594025843708
1024	1	185.200109960198	26.2946523679864	16.6831668621112	0.0575235938911074	208.818341034234	10.6506605295909	7121.92942601836	0.966801754458612
