# Supplementary material for: Nanoscale clustering of mycobacterial ligands and DC-SIGN host receptors are key determinants for pathogen recognition
Source: Sci Adv. 2023 May 19;9(20):eadf9498. doi: 10.1126/sciadv.adf9498 (PMC10198640; doi:10.1126/sciadv.adf9498)
Supplement: Supplementary file 2 — Data S1 [file sciadv.adf9498_data_s1.zip › Figure raw data/Figure 4/Panel A/BCG/map-8-data-2022.07.05-13.17.16.349.jpk-session.polymer extension.tsv]

curve_index	peak_index	rupture_force	rupture_length	contour_length	persistence_length	stretch_modulus	bond_stiffness	loading_rate	goodness_of_fit
3	1	75.0780584283631	26.9203062141849	38.4987561072578	0.17614569553966		11.155401011809	7344.12960642245	0.884913441312072
13	2	144.091705355859	25.3124641674672	26.8386349553355	0.157453066951547	923.102409319163	20.4467997069361	10479.1148328961	0.927162516938181
20	1	15.5507249808673	50.8689846399472	68.2694077116626	0.484464460950639	135.598259820353	0.760644089283089	734.648165760782	0.167701292307456
27	1	50.2769987520784	21.5773860714341	7.22288146348062	1.70807272171708e+29	25.2983166081966	3.5025241292006	3011.78619406508	0.779173477758408
31	3	191.537514808676	49.6097746222452	73.7291338963403	0.0592834540827694		13.4481502994469	8272.65568937535	0.939255634080415
35	2	212.85254688065	26.0880557390689	18.5702837736018	2.20410453637999e+26	525.785061806132	28.3132486404729	12219.0156995208	0.833563155388181
47	1	48.0155982534468	20.5446210278453	31.5430223470603	0.210658230009026		7.30557791414554	5452.49704362693	0.679068583121458
50	1	39.3362245023525	11.2294093977444	17.9440668141636	0.226123801836674		9.67918933376781	6674.01094580507	0.851418136576499
56	1	23.0668438380771	11.5166544088285	15.3264973712391	0.811352279120197		10.773832817131	7176.79430139952	0.135311778264775
59	1	59.1847911594179	10.7887656274934	16.309559812431	0.180340410789002		18.0385590153836	9808.02758828438	0.86320936541569
60	1	30.5593168415866	25.0874089749744	23.65266622028	406.149387823966	438.039912842	17.3852023399489	9611.62498592039	0.794581129630652
66	3	215.808871398847	45.5362882525866	53.1482278493557	0.201646700294791	20464.0269443569	46.4434390388093	14694.6312796155	0.985487471008918
68	5	240.642260040366	90.36346366813	65.80721027481	1.59976442175239e+24	644.886479783089	9.79963254922991	6731.05410379248	0.886127082387485
83	1	27.0086348384064	28.4811432696628	52.1788039261753	0.229778166909426		1.83222220238531	1688.3170007432	0.463451855941452
86	1	27.1209698720596	23.9643830059287	27.570714916284	2.311368103351		14.4292893485447	8633.79064463617	0.466252978085751
92	1	43.161800160534	16.8907295450525	62.574470751026	0.0466260805616306		1.81257330938602	1671.61933568444	0.262022347966261
101	1	78.543195962859	28.6076311578267	6.6447318977437	9.9545237978111	23.5047601245922	3.5182553416565	3023.41071303646	0.881724863778047
124	1	20.1720661282766	16.0282929764211	25.7189887764591	0.435425456792899		3.43513783029433	2961.82533664582	0.410152761204651
131	1	19.9004465013296	24.7418327172732	31.8966045499917	1.13630971280253		5.03060144058171	4076.57625749213	0.288799422512449
134	1	31.5393059662031	58.7432530077585	53.4527973819886	67.1302409748339	260.61405271794	4.46859290611099	3699.53023804319	0.534115362217358
136	2	35.6340232910058	32.0879645614492	40.3175497258946	0.756079888043757		7.93783066731002	5797.11818400342	0.022840340678315
161	2	82.8932044183249	127.992168544221	114.996960237876	1.50512700873972	406.703114239342	2.89229784820935	2549.2882199749	0.85394527202817
166	1	33.6054785615029	12.5637285179477	44.5596353209883	0.0632973427916449		1.97074125853334	1805.23734233902	0.644321419182538
168	1	34.5111017885377	17.6660576751209	43.4142867644279	0.103474837930058		2.19585464003499	1992.3333063387	0.244283999487434
183	1	27.5939600854906	12.6891307657834	12.3314405154437	0.41624485863204	84.0486505712175	4.6817461764633	3844.43839451087	0.688564693621226
190	1	21.6145794871713	20.923464248142	16.9504325212032	180.336012926526	86.2381181547394	4.92794228759809	4008.90051910508	0.660120238438414
195	2	97.6359149839941	54.502148544832	25.4817415133588	2.22114205657643e+25	85.7304704701125	3.36438820027931	2909.07941016147	0.712264663165693
201	1	55.1909792348978	22.9544995363444	49.2820824808143	0.0814150774611411		3.36399534759798	2908.78568879813	0.692082450338003
205	1	49.2195063426055	67.9569746260097	47.011199806492	366.437245104282	108.627946357666	2.291582257293	2070.82122514163	0.801757654850307
215	1	36.3227212720623	40.3327793144018	60.0404036278502	0.31071058527056		3.11920143458122	2723.93930557475	0.361623133556305
218	1	40.7907566165497	12.7863494035565	25.9247568438257	0.122752058195207		4.96806778867622	4035.4148584776	0.644175704596526
231	1	33.2565784604224	25.5853769838247	35.6457872013337	0.446301100317712		5.7538227813666	4538.89387076148	0.280358495470041
235	1	38.3424979381094	15.7457667019945	33.8115032954882	0.117151406118712		3.40588143556123	2940.05017933921	0.379620787748695
238	2	174.094226716438	58.4402833439393	91.9003955164089	0.0537073367568938		8.63841485514757	6162.09474057782	0.775907425838547
240	1	45.1719120552312	25.894272608597	33.8589139698944	0.458553797618021		10.1829161184856	6909.69471056902	0.750912136880906
245	2	62.0253719237717	109.274573958365	239.958098573218	0.0695587383773039		0.763258642585939	737.086775436512	0.614345362346103
253	1	56.3284715599499	19.8529751876424	40.662339002348	0.0871540970484179		4.33247023794126	3605.73843725032	0.21032157706749
256	1	30.0573855773586	20.7873431195663	39.1792938923729	0.193760915013148		2.62046724508137	2335.72915101655	0.409509496858849
263	1	31.2218564311167	14.0882096553161	17.4727430715473	0.951648133958618		17.0280316764273	9501.441151438	0.33338281815783
270	1	38.8838982860431	33.2703612476889	63.4007465819035	0.146246740575385		2.06777644415746	1886.3234631009	0.453000825907817
271	2	152.357518534299	57.3225995752666	78.2897222268736	0.107182619354571		12.7668489262283	8009.71663773853	0.936719966570593
275	1	45.1337964130916	10.818882396771	4.16063914502989	2.82390175498903	26.7041270542177	6.25209141116136	4843.38957921668	0.773984099374683
291	1	40.1513826460074	15.0537012597496	26.4585847384077	0.170617092288149		5.69184697060975	4500.23953815866	0.73386706970136
293	1	40.0718413271726	13.4403896116528	29.8103342547457	0.105780433494675		3.94095801141726	3330.38143210377	0.767123579700853
304	1	18.2764806249126	14.5445219571184	22.1720199319505	0.567130806858815		4.01972244044813	3386.45675271721	0.29719287821234
309	1	38.0523601477656	30.184067681892	27.4871078596453	2.05941278858598e+27	387.825328011131	14.109353737448	8518.21649522642	0.469030844816078
320	1	22.2213108138865	23.4274094573219	15.2886454952483	9.74410521918794e+29	41.7426706384883	2.73030535317611	2422.59859248411	0.485781855574193
321	1	40.3133313113378	13.3670491999492	29.0491007598291	0.109033439860982		4.12963940163321	3464.13453170385	0.690124116566728
335	4	386.078296806024	48.1776282842544	49.8267507813911	0.136323205032417	3617.57074452592	43.8672606186348	14426.5707596634	0.99375268858771
339	1	247.174173716288	37.5610662206497	40.2256534314646	0.209808335382776	3312.59868569408	42.363999368493	14260.1588256996	0.964403131694489
340	1	27.6614007904255	11.6011230316994	7.03004942290246	6.74254230759786	38.1802805591718	5.16619266709676	4165.1629833536	0.590407268733095
362	1	21.4295464037574	58.03797345517	148.103616161838	0.157081052174813		0.393319231491134	386.251824800468	0.22674613725901
363	1	19.1514670696986	62.9060380312865	51.1132417903394	3.05245768162398	52.702651953812	0.871930364487953	837.941259075198	0.308622594884293
374	1	73.8065316772514	10.7027411001923	6.79160901039744	0.266677141070011	91.7401630007688	11.8272447729355	7629.45018163044	0.933578284529394
377	1	18.9305675266772	15.9256634381016	10.3939518306169	78.8985272042844	33.898310780236	3.18646882909792	2775.09893706719	0.641524989183084
387	1	30.1301080379565	19.0822678619359	2.73850839228026	1.37188920804717e+27	5.04850514200531	1.84352370664148	1697.90830373378	0.530242312049522
399	1	36.6127841226844	29.0631129469518	40.6150109378432	0.399727434139287		5.50889183641901	4385.09540403547	0.17496711220482
413	2	36.5168200932925	82.343509690662	24.4998131053044	2.34183755058291e+28	15.466772013187	0.631301632657692	613.290238839331	0.564998033135445
417	1	122.310360332763	95.0884825475313	117.452398659809	0.250863206104437		10.1171534406817	6879.35193024494	0.905522705740267
419	1	108.4786640366	31.453347267173	60.7184745673766	0.0509989477673653		5.93532259913463	4651.09060368765	0.851067604306797
429	2	43.8325216730495	114.070294267537	119.496248262869	0.062049266453952	76.9443621623267	0.418160475602096	410.181206780614	0.325754808770857
450	1	64.1939512051234	24.0835891992099	7.9123442350496	45.5416097427719	31.1234370271675	3.91572113645904	3312.3408308505	0.869890575530287
451	1	28.7451478091493	30.646198014267	10.4786966801973	1.60339529994471e+29	14.9354984502054	1.42532023838715	1336.68893001636	0.560771228894469
452	1	26.3244257762003	20.268181558844	11.4429483104279	1.02939725369803e+29	34.1327005167618	2.98285892680795	2619.38268896311	0.500745892569419
464	2	102.974541317429	38.7226551153467	26.9832300938063	2.03946924038645e+26	236.688401439928	8.77168525106474	6229.61060986907	0.894283643528801
475	1	244.264335597313	20.3535161043614	18.3263806694406	0.0407758103585378	565.394864853097	22.4867373202863	10990.0790803283	0.971207764591116
477	1	160.341062804166	19.6539495393157	17.2577631203102	1.29921470516164	766.717906529396	38.0361515281641	13734.136492431	0.970916751527972
486	2	186.542726018728	37.7124343651258	37.3984816890176	0.364946309300711	1420.37344974877	25.8708462581641	11740.6656532618	0.963431942484885
491	1	100.819122650218	17.0209777398815	28.7167514558574	0.0755162102031238		14.0461935704368	8495.15446948203	0.763324888154597
517	1	38.3659994083031	17.9792722874039	35.4184054009322	0.138260085803197		3.52047771633667	3025.05174968922	0.535864647203396
519	1	31.3436449400805	31.0181626833729	33.9056723316151	0.371943476760706	147.902485659773	2.56458089208605	2291.22496667325	0.531343494729156
521	2	32.9517234896754	20.4282981185419	8.77589000803231	8.91540185591817e+26	24.8172479180218	2.82788958103477	2499.11847005223	0.487285975863113
523	1	29.2160833379971	13.6776671868583	21.8885267471754	0.303085504573328		5.87647797502208	4614.87794839697	0.1895554173146
536	1	19.4605220127578	25.0945794607771	30.4711073443021	1.81955744732334		6.75647356907638	5140.68244985429	0.243091912520921
547	1	89.5412396792745	37.4168713996862	1592.78137971121	0.0016393006050069		0.846395921728991	814.331802474853	0.400580698257212
555	1	30.4613351002157	17.8709941472475	27.4655041771882	0.20029964282381	496.708693204337	4.15922880942914	3484.93151424596	0.544378546371373
558	1	42.051600373235	12.0252873174519	18.6866053361956	0.231065179156881		10.5210941565045	7063.76084031432	0.703108036043668
562	1	200.815896416124	34.4472492098974	45.9649333290335	0.0918394019082521		30.9844519843572	12691.200898143	0.981249747512493
583	1	56.2360675281773	13.8348870685318	7.12274666029768	6.1608085548428e+25	59.6762340792529	8.37826149452833	6028.56325949652	0.66719043358729
597	1	64.7488701606513	30.8288811836463	19.4494605330476	10.1358562878537	103.652597197716	5.16561599288104	4164.78812885257	0.87796023285152
598	1	37.049427123493	40.7959085979162	27.5000447268087	687.310776012088	75.6354986920687	2.73264671940052	2424.44177294644	0.676163227709126
601	2	194.946014033083	34.1006890898382	30.1450312472808	0.171804326629082	636.049114598778	16.4080321540411	9305.24623077141	0.917806860717457
619	1	131.276877388047	21.0141155143845	11.1774524589361	1.57633018470575	138.104910380868	11.9137785866791	7665.3654271837	0.984519788219901
622	2	107.017001186257	39.005362160362	30.4830211775485	3.43107654636178e+26	382.782327073867	12.5572306250206	7926.70074887946	0.849357769944776
634	1	54.583340243196	14.9276984167377	1.21319104284256	3.61470328869516e+27	4.82846504552689	3.97997089907092	3358.19949348703	0.626010960073443
651	1	29.1956549114158	22.3991949750828	42.4793660021767	0.196810901940096		2.33034257370749	2102.42176814861	0.570679949906166
657	1	30.8845996346714	26.169471482113	11.8495053952679	18.8423876200243	24.6971054747282	2.04976953167438	1871.32673814016	0.587687350144258
690	2	35.2783494251295	55.8858281242107	50.3042851716702	1.33497901750083e+29	317.950101783197	6.32053712120446	4884.36509696689	0.742309571685584
696	1	32.9487666022759	18.1968589713938	1639.99455021549	0.00209069118166607		0.620613692796916	603.198590551029	0.0360465174217087
702	1	67.0081524028895	15.4678416785172	81.2702959103654	0.0197574514896313		2.41446885051269	2170.65581070219	0.775880980211889
713	1	232.909484410313	30.3173728553603	34.7156290080737	0.188328766889604	8800.82781547544	65.1089731203975	16160.4762930057	0.97373809655503
716	1	85.6075681590342	89.2373300784511	105.099886793868	0.556433180083049		10.2349800621377	6933.62771785954	0.856716666161643
737	2	68.7840242229494	29.3789453967317	29.2003999929939	2.520612443569	827.219852308062	19.3605989021927	10186.2252897738	0.855111740374195
738	1	121.762026975825	54.625578385523	27.4116925897593	0.892389408253286	111.698619504211	3.90074729279198	3301.61981830019	0.912999111604325
748	1	86.741008236942	17.8925220566776	7.92410672738377	1.13927253822104e+25	68.9522842101599	8.70158449177329	6194.17128395999	0.76074687129274
754	1	63.258310852808	11.0412835406352	1.29315979203512	0.0103213719633833	7.19369975970073	5.19226718558644	4182.09522992003	0.817522680908809
755	1	195.840246635879	23.8184477421084	3.39966883191167	1.09951436942199e+29	32.6068461512851	9.59118307207293	6632.05078292606	0.976497535075374
757	1	98.5370898828938	15.0790038149332	12.0720171102967	0.206280586838615	207.850174696235	13.9154783975251	8447.16439349999	0.933409771129558
764	1	107.568467454542	13.1791780164179	11.7549493761314	0.261246229950261	344.209840654984	22.4186615124947	10973.7930866629	0.955862649789587
765	2	21.634225592053	42.5197084825961	48.3722518001685	3.36864370989936		7.13047902760172	5354.36440769454	0.291969222941734
774	3	158.84535242217	114.493094051102	91.5806843255068	2.40937433684333	525.910493209161	5.28864512730093	4244.39492086128	0.932647373357496
776	1	55.1639400665087	32.5272966031701	17.8254476035621	0.818719739241775	56.537519389381	2.94401704511734	2589.38260937858	0.766157829623381
777	1	24.1806336117055	24.8578236035701	34.8808204387805	0.594088386478504		4.18547380595426	3503.33776512168	0.218606938378136
783	1	49.302945735374	65.6211062592186	116.672335285945	0.135084103043285		1.55857615513032	1453.21008373723	0.645499980203076
791	2	65.3484615886011	33.4543606697148	19.6958058204467	4.0923044773376e+25	93.5483867466244	4.74966028805524	3890.11405663472	0.632462979922313
792	2	19.6709438961904	38.5428224762383	38.8236307127289	1000		140.080555512649	18636.1166439676	0.761079573853503
797	1	21.7531341894599	14.0479885791388	7.51625279316495	0.236292888180472	16.5243938174672	1.87915600599101	1728.08782369264	0.406791603221604
798	1	19.3088961378383	189.237064088278	185.719354038663	218021.770302918	993.491972125766	5.28224319578477	4240.27055143211	0.62134833332452
858	1	26.0078124111467	12.2231325144008	16.6202196470812	0.642049314573583		10.414178168206	7015.40538215325	0.643027407490279
866	1	154.244494707703	33.7665265657908	40.6328302897926	0.249109033507788		42.1318693333238	14233.7610284775	0.795742299699047
868	1	14.2889611847824	21.2881391215187	36.449561203773	0.512403740798397		1.53097321097807	1429.18436183061	0.29080365723326
870	2	43.4767268660356	51.2692095588259	58.2639520106327	1.70167735440993		11.9956161776167	7699.16078144595	0.568979033614839
894	1	141.836066294467	16.8842550692828	19.1589265164934	0.0864731148568478	829.869878298387	23.4473961938654	11214.6400560613	0.936901516036705
901	1	48.2847628161399	27.7169541095879	35.7621768451959	0.465815815500094		10.8501198083151	7210.56542740466	0.288657063410843
903	1	10.2326183504161	24.4447744627718	36.6589586565116	1.0734440051082		1.41384742893644	1326.59354207441	0.120461548123155
921	1	36.9585644754173	22.340332430546	16.6561113100233	3.70962442075295e+29	108.297328817604	6.5019575579105	4992.00447422419	0.544960982880635
941	2	88.4376260444633	76.9616006420898	35.8241531293675	2.55768208408587e+25	77.0150616864287	2.14980829856083	1954.35314163	0.774272345711458
965	1	48.8144188782964	18.6567576829539	20.5148486774276	0.190153378972511	201.406710065918	5.8200806100912	4580.02490083345	0.809695901884481
971	3	50.8297435326967	63.1569794067706	86.5401876706287	0.316114369724588		3.81324072291119	3238.71293894569	0.550210598072356
979	1	40.4082755858236	10.6471903002261	8.93307039322562	0.580462859686393	100.685952338671	8.93869464473122	6313.38415127858	0.842530383134816
992	1	24.6098053645451	21.3274206754982	1.49237954501569	1.90328533618973e+25	1.85163065159577	1.24072368706736	1173.01815364414	0.246873261746179
996	2	19.6549397119999	63.9074615042854	72.8401008586355	3.61229602426841		4.24065977127569	3541.91855961696	0.460195035899812
998	1	88.4895980672919	33.8891531012365	27.1303144861225	2.48759615808734	278.713071805387	9.27454082965128	6479.09481287151	0.920366337771268
1024	1	160.460646012661	19.5055774507467	19.3129298937763	0.0882309128092867	573.972820362042	20.0515631766854	10374.3133419938	0.971527368452763
