# Supplementary material for: Nanoscale clustering of mycobacterial ligands and DC-SIGN host receptors are key determinants for pathogen recognition
Source: Sci Adv. 2023 May 19;9(20):eadf9498. doi: 10.1126/sciadv.adf9498 (PMC10198640; doi:10.1126/sciadv.adf9498)
Supplement: Supplementary file 2 — Data S1 [file sciadv.adf9498_data_s1.zip › Figure raw data/Figure 4/Panel A/BCG/map-9-data-2022.07.05-14.40.18.484.polymer extension.tsv]

curve_index	peak_index	rupture_force	rupture_length	contour_length	persistence_length	stretch_modulus	bond_stiffness	loading_rate	goodness_of_fit
4	1	32.5098507403157	15.5095395831094	9.89395814673956	4969.29209609061	57.0247680958495	5.75086617649599	4537.05382974059	0.747254340749009
10	1	35.0931410633509	20.8162484060648	4.79298660367476	2328.8446239424	10.486168362336	2.18665588425246	1984.75774952112	0.758982383579377
12	2	113.109486127795	39.2056866985758	42.5282264539926	0.323632533293707	1263.37461865916	15.3419227416857	8952.44114884486	0.89187171857882
14	3	41.1940737554135	47.3104247733178	58.0869863857167	0.782081021832095		7.09382355488888	5333.66901258121	0.36383600369761
17	2	111.23421280252	79.5065163365575	94.5016318707465	0.38926785952633		14.0021816534689	8479.0356337698	0.872054825470485
18	2	126.94647172483	31.2229261399744	60.856037890197	0.0427122573536094		6.85706299530323	5198.70679002638	0.871330596221668
19	1	28.1094548432591	23.5751535789779	26.9638100856473	2.40902072964578		15.9607914687818	9159.68728583251	0.371228975432563
24	1	36.8817689171334	13.7448011647466	9.85614229704855	1.74002002686298e+27	93.4800338578713	9.48444442465726	6580.83937075224	0.537941414696523
26	1	49.7934653295053	20.6015948700623	3.10520868764127	12.2524166191111	8.77325826466927	2.81515124273044	2489.16466637876	0.816288054921049
28	1	110.47606543947	22.4401609789174	16.8257953321949	12.2456852912334	305.81241116175	17.5069692690254	9648.72768479214	0.930559220138767
29	3	297.271442777994	64.0774582378846	76.671330613052	0.136395597458045		44.4020346942674	14483.9396932692	0.980595774230403
30	1	56.5917947395227	16.1302508143887	32.3087972133453	0.0906366066466273		5.59673233925851	4440.57254174934	0.33360917435263
33	1	31.0336313249184	10.6950306815396	3.91985032134683	3.14720439016532e+30	17.9548267727708	4.5804878505161	3775.8952558397	0.415284072472406
34	1	41.2285832230224	14.608828541888	18.0814746583783	0.732299818703654		21.9387697129154	10857.5386514186	0.775645754262901
38	1	59.6689607160776	24.1525795396832	17.5521860450654	2.7314969476283e+27	158.6754941896	9.04021264258469	6363.8587697742	0.918521792101868
39	3	129.552975492526	72.5017487550793	41.9917864706664	6.45203711834238e+27	178.307689560826	4.24625157792189	3545.81859078788	0.92630893504545
42	1	63.7985035448749	12.1775054513712	6.69154952903587	46.6625706563463	76.09332631654	11.2468628860591	7383.66040208922	0.925167949776052
43	2	242.4097936968	23.7736473839993	40.9177431314165	0.0297984947376114		22.9456495308343	11098.5642641682	0.963675737290092
44	1	82.5433381904926	20.5467001526512	25.970083393856	0.312814198637534		27.814062987075	12125.1018641398	0.917445872611615
52	4	50.5755879765795	74.3656154156713	104.631311773904	0.280639269955941		2.89559604953575	2551.85016780836	0.287206887996943
53	2	189.385803405037	21.6910218128537	23.3991701047436	0.191824945714974	1987.41115795779	45.1054992665927	14558.0021907002	0.969574444483666
56	4	58.190582541219	109.281291275563	122.362453842304	1.59264787227981		8.64276387453981	6164.307413898	0.234491201022849
57	1	177.636906670661	18.7040085030599	12.0078650681164	0.349675110909381	258.813535087335	19.7060313072013	10281.0443463572	0.966518470837291
58	3	183.93173803463	86.2790102745381	67.8925439661586	0.769354329186703	516.534362222454	6.79458117128867	5162.71311552171	0.963639051308066
62	1	16.8291929624241	187.356263165519	184.270119671774	793630.869897584	988.470463039341	5.32087557375566	4265.12909580843	0.319900783433078
65	1	55.7027048584154	27.3840793580084	10.0952739983409	20.8563378631367	31.9703404463955	3.14004495790422	2739.82153796387	0.832809251899975
67	2	62.8754351831712	36.006727006246	28.6631720871804	8.6166346492055e+27	245.41375921798	8.56198882913383	6123.10657928761	0.808496509447915
68	2	147.094879581233	32.1535962214809	13.3015903047053	2.97980477674175e+26	103.787142479541	7.8026115751608	5724.6648428208	0.921004021846679
73	1	63.6735780078038	16.3567119756046	18.2459312268523	0.132843999405328	259.648062654289	8.31650224504279	5996.52118804172	0.858018671808562
80	2	179.754746475426	49.6295739795357	67.2938404618124	0.0942358673786027		17.9416615770125	9779.31067769658	0.96564209921391
81	1	50.6483195333289	14.8598261191201	12.8916539578896	1.26310819974586	181.216382058301	11.4574369855967	7473.83858966367	0.890165571343014
82	1	140.135879178087	14.4526637507093	5.41185632408147	1.40628899220709e+27	83.8857867635745	15.5003720978886	9006.16285963791	0.971315975163558
86	1	33.0013717985736	25.629687963017	40.1934359058819	0.285820753071935		3.76540880575047	3204.14322317175	0.43984164349067
91	4	83.7611799264055	54.6132928250041	65.010422999049	0.50925926480291		15.1950344047087	8902.22471562689	0.880259615953942
94	1	191.34796852186	28.121410869234	29.8897155477726	0.0486769032973967	700.377298793198	14.5697116069359	8683.86955378204	0.952543820224479
103	2	30.0440843417618	24.3164558711566	31.9067892363828	0.675313959239755		7.09402992645057	5333.78567690677	0.385609391228118
104	1	123.137358768533	26.1955994313864	8.00203997464544	0.130596084615376	48.7370842102682	5.80023510078983	4567.72630401658	0.969696488362554
105	1	40.8610013497019	18.5679522157189	10.2105027853225	1.74821470580275e+28	49.9208965087822	4.88917123459805	3983.2045721824	0.617397314851419
106	2	69.930183022972	39.7159717638429	29.4642593943989	301.851855069312	197.031415649778	6.62200096791723	5062.46435398187	0.921521349698658
113	1	27.1882697791214	20.3249842064219	30.2779633338394	0.414000427277154		4.6217700725199	3803.90392484162	0.494329918135206
116	1	44.2665584059602	19.6753190314114	28.9681054330156	0.265775251161721		8.09660348305665	5881.34694248339	0.533516561180865
125	2	258.846464460333	26.500225573607	24.1734517444097	0.0515221547255244	692.072706751654	20.8772233386832	10591.0226759318	0.97278173953815
127	1	23.9617779932381	11.8357149395543	15.0020006750962	0.180192273908175	86.4716706202731	3.0646171104356	2682.21971192798	0.273681330753297
137	2	86.5333955024053	43.1361267577623	46.8287443233758	0.465380849034862	1068.44046759527	11.4836975179588	7485.00388070563	0.924600391376
139	1	29.8211933297673	12.1254265594106	18.497676015587	0.346708507524869		7.84886066614324	5749.52124932935	0.181849950850918
140	1	63.4520590983675	22.2633137360973	31.1711853737682	0.228674241253427		12.3703681838188	7851.83056426087	0.812432829487181
141	1	57.3068578365846	15.3017170870671	19.0675773643526	0.499980024365377		28.019530910531	12163.9866820458	0.818774859903837
142	1	21.2291160302706	70.5609893111818	34.9106967851674	6.08049001524706e+29	20.7886999022268	0.595482239445286	579.43077259251	0.451707657352135
143	1	21.726459829632	91.057034841162	375.532238965043	0.0811025221734344		0.155432584469537	154.316750712786	0.27253870545776
144	1	28.9676117527017	19.2168574485612	9.67678007959015	1.73744034540782e+27	29.3826975946293	3.03641266546937	2660.58989574612	0.65368916651513
146	1	18.9577674612911	64.3613481025396	78.0426878842209	1.89082401814817		2.58846637356822	2310.27105263208	0.263099447181392
147	1	71.9223014594685	21.6279996654712	14.0033362883918	1.74195291318644e+27	132.091362485543	9.43284941282459	6555.95822433822	0.809463059942265
152	1	20.3205799503044	11.6822037413932	16.8295867077542	0.631238301871061		6.77032011003734	5148.69424597233	0.396393034311372
153	1	96.8819099509236	26.6687174947128	41.297791733448	0.0792476026780237	8177.08074790309	12.0372921625866	7716.3077534776	0.789725464466551
158	2	39.7922477237853	37.8301453573733	42.2332250120441	2.4457212820392		17.5811382970514	9671.2138638556	0.101125802637902
162	1	25.3705401757745	33.0544686195389	50.7200757054118	0.399482712989489		2.40376044389689	2161.99700259053	0.519463966923924
163	1	90.3321566431361	16.3064477865009	17.0320760786722	0.123204165342223	345.49668707166	12.826680864303	8033.22607336385	0.938404811357894
164	1	44.9087921905663	16.2272218668707	21.5488485983823	0.421777593904935		15.0330289778603	8846.37189299144	0.685119386021645
173	1	108.592538863483	34.4588908157812	46.5002795056396	0.159911230844829		15.93740180711	9151.97918007279	0.917774394762779
174	2	28.4118604545668	35.663503790146	42.8762319198896	1.36400918879627		7.39149565793903	5500.21380631259	0.0248928538469895
175	1	50.7037343935686	12.4663231853694	16.4928354443205	0.143704466948851	385.151483990906	9.62104656149094	6646.31588475587	0.747631205341996
179	1	68.2619413318752	59.9547184544264	34.3011278695708	0.672579361025592	76.0496684680695	2.04646172439788	1868.56939768048	0.858756859577117
185	1	120.476672519661	28.1716936513744	39.0719709783312	0.125824066236562		19.2783281520069	10163.4055947451	0.873714288637765
189	1	152.482912082104	14.1586919995696	20.9663394479534	0.0489054560178502	3261.08216551165	31.2827058201452	12740.9565777258	0.961705529263761
190	1	114.53532357709	27.7631849516029	42.3118042853022	0.0905793752346483		13.208196335426	8181.22642608145	0.93282996069939
191	2	81.9032654580529	43.3164497659579	39.6461760868988	0.587558087039724	342.97991548006	6.6232279227402	5063.18141332401	0.862903851325888
197	1	38.8345998040265	18.6541381806127	10.9543295836519	3.86555208581941e+27	55.2490364072745	5.04357989098001	4085.09473005621	0.559434922796903
198	2	25.9501278363162	41.3330065943439	59.1796483457432	0.507112645632308		2.50026413253155	2239.75080331045	0.334116746987096
200	1	70.8532146596542	22.7810058373481	46.7806898615142	0.0689410339702376		4.72556751045653	3873.93752918311	0.902889924313586
202	1	46.704672108045	67.8604658109843	88.5147805826865	0.450137169503415		4.06508313987189	3418.59389758986	0.700158322450159
226	1	30.8628808803109	21.8912969815875	38.8204324953595	0.217168852745939		2.94329604871009	2588.82483607196	0.4186232233811
230	2	71.7793597831385	38.1444414729837	21.6456833551909	2.93930513083044e+25	94.1715298940307	4.3505916791232	3618.28155208431	0.676272678978804
234	1	32.1445705808521	31.5659738539725	49.443881350416	0.294564961501728		2.98888397385281	2624.02769239176	0.605657691629439
238	1	13.2147564935441	21.5708234853833	38.543421857997	0.497980840648436		1.25561931868451	1186.32373372032	0.175422384685909
240	1	20.1469257273496	17.0306428008938	8.51215670545096	1.34160008637238e+28	20.131956195365	2.36508289168043	2130.65763783484	0.398888816236819
241	1	19.8995698562764	27.5176283843026	38.3981996770852	0.195966766322296	86.406065213302	1.06385727249719	1013.68863555827	0.248734236290923
250	2	69.4985281113571	86.0911927350037	105.144383912867	0.48454849961337		6.78807793931717	5158.95768533796	0.787186923381696
252	2	71.5813599926556	45.6756647171855	62.5287019933189	0.225499366553688		7.4540799151148	5534.79338650225	0.53430028401789
254	3	38.4911866890227	62.6764494481512	74.0494711383322	1.19699670442582		6.40823533720765	4936.57248399371	0.269672741925612
255	1	49.5763229724887	36.2720190411706	16.4322482085094	6.1294663165812	39.1735069543872	2.33036650977265	2102.44125099795	0.819549636919601
272	1	20.3842737503886	16.4643072370172	24.8334629271887	0.527812733667923		4.10170905905702	3444.45951480657	0.190324792891848
283	1	54.6149568477996	53.6683271161357	44.529764717359	0.630858318131097	144.47084031205	2.64077690553493	2351.85136070262	0.847535283694242
285	3	31.0914170067358	41.5019155804041	28.7102251909972	4.93968653397886e+30	69.7829259930967	2.43059486746829	2183.68066949119	0.607191908239648
293	3	229.60657254378	49.2742945980347	74.7450332827118	0.0459261800459452		15.1493787629135	8886.53449954615	0.847297121580255
295	1	372.210012257675	24.8021590220879	18.874374026874	0.0855719047479801	753.766183472996	33.7870033339398	13137.5526814169	0.99127350140089
297	2	22.6835171864621	27.1929788972073	35.1596859138823	0.978469386162004		5.14187223478236	4149.33992514296	0.386038254382247
311	1	18.7705674831397	16.6843019178853	10.3909690169932	0.190752255934901	16.4405904791317	1.28137980503548	1209.29331428599	0.144852791156164
314	2	205.800579122628	24.4972084487225	18.6606239277611	1.37393948423296	551.59811555931	27.3485815304206	12035.7993920659	0.986057128053808
317	1	120.743768456499	64.5507008593315	63.2681097081693	0.400630855335556	726.863639231321	7.98385935582367	5821.62972563151	0.92473027107934
320	1	152.104400844958	32.1933583051137	60.5305811204242	0.0384923696536988		8.60831748882693	6146.76442477473	0.943195016674166
322	1	81.4931438378944	18.0444583690195	41.7647972628452	0.0483361872768329		5.56417511437268	4420.05249015961	0.841483446701672
325	1	33.567245780188	14.8974327832716	10.4731922621411	2.74064303998531e+28	79.4613712991848	7.58712046053285	5607.80761695968	0.860854992940857
326	3	111.275324709572	61.447548755598	54.9004419240943	0.714234862261975	477.502891411848	6.99092563099717	5275.28904223667	0.940700838228242
334	2	156.817372935683	84.4126593304958	82.8665387985932	0.441984087434782	1116.14907749458	9.39538843213118	6537.84098455447	0.976120683888759
343	1	58.9424081345965	39.620023831587	24.169358809546	2.46517521039089	81.4778023825927	3.18582701907404	2774.61213167295	0.804520700477307
345	1	70.8759829762024	16.1661546244883	9.31029277675455	1.6767870374077e+26	96.2499197043815	10.3380121347733	6980.7592521849	0.939566069969866
346	2	149.211460058073	33.018932308235	23.6328478197768	5.22994036259659e+28	375.693584780251	15.8970932172574	9138.67278195584	0.941218928233574
347	1	53.3639266042246	10.2687590654827	15.900585638043	0.184223869482716		15.8105730126485	9110.01422034737	0.817587469260954
350	4	72.8072331718937	77.8332110515022	96.8948314848928	0.396443566594806		7.03648043416955	5301.18687262302	0.350895388822443
352	2	76.0463420166781	52.9722458387672	19.4457318779381	1.44400588801032e+25	44.1076808308198	2.26824483170321	2051.74495137916	0.644885874926
353	1	32.7043717388839	11.8798782278562	19.318008196561	0.258144415942846		7.22912537690601	5409.79703336877	0.567118046025782
355	1	10.8629517177451	44.5049821843212	57.8825104575729	1.96988485368142		1.46197966459821	1368.87940769316	0.147521622978601
357	1	17.4817743540328	35.1197347185572	42.746739151024	1.98339815988735		4.27316012299125	3564.56240900374	0.18673120541546
359	1	24.6401200930865	16.4002172163484	23.4268912567772	0.539339342429794		6.03577284376887	4712.54946429141	0.606696819222447
362	1	51.8723618509551	31.3125746539466	73.7770282576776	0.0737134381063583		1.98442242446425	1816.71040558341	0.577832388530096
363	1	79.438662193774	30.9393666338673	25.769131701706	0.306155798123174	195.50617130184	6.05442052478987	4723.90942543919	0.893064804376494
371	1	21.9565715442108	26.9407079340151	7.33549894523959	1.41551459262461e+27	8.21528643208281	1.11993560266465	1064.47642134641	0.263873904085112
377	3	73.9661268107094	76.1139868401838	51.5427250250305	60.9668815716935	150.392163531464	2.87368585381165	2534.81796034803	0.833175031299138
378	3	55.5688906151981	47.4886105464423	53.6579125491181	1.44774518807667		17.4293989926911	9625.11865724211	0.336448148738274
380	2	103.600319838346	32.6682829601151	22.8934973569319	9.68823388791853e+24	242.642012283512	10.598730657028	7098.67200075169	0.752467474143172
390	1	29.1137482737835	11.7562409826681	23.0941769761317	0.183252324744019		4.10930685771428	3449.81589455088	0.397114269357376
397	1	67.6398408713293	19.3712335861328	2.43202427755601	1.63138937851256e+27	9.71129951418729	3.99309316268271	3367.53715887325	0.840028661451159
407	1	25.1797972287871	54.1178533718174	10719.901810149	0.001240898127522		0.157069331689155	155.929960269489	0.0899629316945338
408	3	89.408265633784	49.652132272995	64.7941129212351	0.234490606394131		10.6123771136992	7104.79101956461	0.765570600698428
424	2	67.2623234228662	33.4208505919623	27.3773839662998	1.62340926599285	211.637617994054	6.70623426308498	5111.54725102227	0.860359324980575
426	2	220.637702897496	33.7597239854411	33.7652563518712	0.0648167012118985	823.0683002448	16.2474829964059	9253.39080365421	0.974098388611004
427	1	30.3103942997924	28.5061857202451	32.9346653615101	1.96112761536459		13.1054453742803	8141.68763003844	0.723090917984971
435	1	50.2240665056953	23.9446401251351	769.392965634544	0.00388756498186449		0.756452783666636	730.73771402568	0.402346763018024
437	1	25.4292601314475	26.0123561839843	36.1871571884762	0.587689269787163		4.35309843240374	3620.0152664169	0.390871903733626
449	1	36.5171855375519	46.4211530285784	59.4035366985741	0.649832322917187		5.10710825021329	4126.67197921239	0.474656544961143
453	1	35.1276011754707	27.6940514879589	48.5281742210628	0.196490698984388		2.72731525828704	2420.24419895068	0.237511439215598
454	1	46.9666453607923	15.8742446102021	2094.59071378017	0.001		1.00514667916813	960.245664589585	0.121390572298717
455	1	33.3739040939631	13.4297136214571	10.7467268001878	1.21752597648062e+28	133.679460036935	12.4390861070924	7879.45963514057	0.366294213446246
461	1	37.180628086731	38.4302634657133	20.4803833339308	0.698660132055655	34.5716880933785	1.54507572095624	1441.46643971751	0.648234403828245
466	1	63.0099780992037	36.2755861655472	55.4460994784349	0.0867796902576965	715.706447452512	3.72677506104552	3176.12561342441	0.736718293671631
474	1	54.4583470758032	20.4283037535304	36.9614704702666	0.117305423134544		5.30306982819658	4253.68064359024	0.805833809766042
476	3	68.3068290444512	76.8853485263523	66.312090661167	4.69892999543903	316.139083992649	4.21516248243493	3524.11385572142	0.741706090337053
478	1	33.0956120573837	21.8444116470624	25.8819063884516	0.42216238196527	286.848121437877	5.09319676357048	4117.58435250271	0.582325595474144
480	1	92.2381824803747	47.0973745559294	55.7624006407843	0.192455559626009	1080.56307724626	8.03998450985948	5851.41454030214	0.892196638201384
481	3	35.3596786009484	39.7639674175418	46.1549681445794	1.58884477483005		10.5697308197191	7085.65129082907	0.521418568514251
485	1	51.0783055243696	33.5938829053282	5.1639962026016	5.67913371152364e+25	9.2778482911742	1.79664119166084	1658.05951102182	0.727271483493277
489	2	46.5106929055172	33.5226345015607	41.8698707695714	0.605334646966207		10.2469514172525	6939.11966732567	0.716969140871724
490	1	22.3808735807598	13.9558057021954	42.4738116180041	0.116428716203446		1.37480150237705	1292.15956282572	0.594497135441082
491	2	61.3971868493851	26.1086393964923	21.5648240776756	3.83506149721473e+27	291.389381031432	13.5122540291476	8296.86888546673	0.958237493688822
492	1	22.3571553665949	36.7592826697564	82.5834468225553	0.185392851168364		0.786727751599468	758.950931529966	0.35090708473111
505	2	35.6568075646814	22.323809125998	28.0585364119324	0.753769794649545		11.3964102431117	7447.8227597822	0.782754936870004
507	1	20.7292956219167	15.980674783135	23.2730093090494	0.592256955488611		4.85299959295934	3959.16322856719	0.31112148424549
508	1	66.1123436383987	34.4535136930699	38.3431562063142	0.0755713228866844	187.62423347723	2.97655317838369	2614.51882962226	0.809033233776384
513	2	92.3569744764844	44.0934207535657	32.6064953253899	2.75023197808936	222.046243926328	6.3258857321213	4887.55858852862	0.896490546161393
515	2	32.8559354028734	66.1010966552463	76.2940754755842	1.83170242978157		6.17502086597656	4797.00810612253	0.544362397626751
522	1	43.1868744815487	23.6400273150823	46.8439817527953	0.121368081348591		2.97805147111926	2615.67474579884	0.299759095037099
527	1	51.7890695142028	37.7067404218303	51.3696111673379	0.319316820783789		6.66776014036723	5089.1647338729	0.634286615011402
536	2	43.0948322274553	43.2044354015909	54.42948282599	0.61330545955593		7.02816774754627	5296.46729412155	0.635019538118823
537	1	39.4207484300792	34.0317697588514	5302.98272480779	0.00100827520295794		0.392381456530856	385.347409370029	0.301394697878829
538	2	40.1030610539171	28.6291026864826	37.514137773733	0.510046429046548		8.09501900339515	5880.51084333753	0.492872673610957
541	2	28.1845134269931	41.1661673142199	71.8440202833261	0.247385216090923		1.48712583382134	1390.90076688839	0.217139744827609
543	1	43.7285309936599	36.1982466359223	16.9823025795372	0.987317942466858	34.006055544417	1.8890478814742	1736.44964422577	0.739749137669444
547	1	65.3980019288103	66.4675419982437	60.4010043840593	0.851652449707488	276.692370958488	3.55791827890888	3052.65468616486	0.73684585457194
548	1	111.080147012133	31.2906133735544	40.5636654334912	0.19656508340834		21.60304660259	10774.6701786536	0.947002307034683
549	1	13.4462732199745	14.8467888482793	25.1854646193984	0.558017445367796		2.11676428309577	1927.00632588711	0.120347444195933
550	3	128.645977123558	62.537856747792	67.5665693200076	0.488789866781173	2404.93708672456	16.2108221828093	9241.48787670728	0.888427405779857
553	1	49.4098700039894	25.3967582577181	33.6337136959502	0.389279660500254		10.7004704267219	7144.16690184158	0.659972538318404
555	2	76.06212899617	37.8627155685401	48.5778935075751	0.306679267965875		12.870928095076	8050.55924276181	0.772945722306754
565	1	27.8828193625249	24.1746800343439	8.28574822032291	18.1707615862259	14.2064547651561	1.69510464109677	1571.20402838324	0.47675100752968
566	1	18.5367413322532	15.078671919405	21.3009826641969	0.141084563820879	55.3121557973318	1.34139134880803	1262.6022014809	0.205003460268695
567	1	48.9232703271534	26.6850453171541	9.6434045199365	1.72455670298641e+27	27.6843580859875	2.87080750670094	2532.57815934094	0.574219913401568
571	2	123.576826401643	31.7961783385028	44.8407372686759	0.113676314228531		16.3984347481088	9302.15873347866	0.904883547551468
573	1	61.2493605247353	27.1203573225006	6.18909438732328	1.13312374362239e+25	18.1106163839589	2.92621428121271	2575.6004993029	0.615486345779056
579	1	74.3000482948667	28.7439922650704	43.4173014434204	0.144069659423398		8.52283355094954	6103.05490019012	0.878526741637599
580	1	29.5283208727221	16.8141225788081	32.8191140261503	0.183081032852487		2.95297046186215	2596.30636197626	0.663863928923936
585	1	75.5242273630483	31.4698087943865	37.7256483009547	0.527286158712046		22.6874321786571	11037.7998884114	0.871026711907722
586	1	57.3574479014108	22.43695130364	18.5408433229006	0.384864992996279	134.631807318002	5.79342836936319	4563.50393798472	0.86796045188775
594	3	89.0417297014958	105.670109799257	120.68115967501	0.351482503723469	1563.96801959569	4.9990655381124	4055.84272986976	0.875272651263671
597	1	97.7970015060718	47.9695725025367	32.2707176222922	0.118366889183489	124.644116829261	3.24578555568486	2819.9809497581	0.915976625035328
598	1	176.419404606724	38.0226616633435	34.0513352877504	0.114059437831558	514.709456017814	11.3663132497278	7434.95677011625	0.967086403456545
603	1	14.706021461576	33.1906714059191	50.9731246876064	0.687161247488348		1.3837700102345	1300.07914406469	0.309481420532747
604	1	92.2656317726962	32.0967202245022	40.0753423015953	0.145953480204965	1193.19053876849	10.6817864181411	7135.83355226929	0.89167252802685
605	1	47.7252243033306	32.2977371740771	76.2624788375412	0.079833787822902		1.76415452252186	1630.35255263615	0.589067739158438
606	1	72.5729850471598	14.4915412486389	23.3743674373336	0.0552273294591338	573.024201458839	8.17086115183037	5920.43109865518	0.822663171334981
608	4	194.877018358769	70.9899063640114	49.0228917647173	5.33547067392026e+25	434.899104530097	8.87134742310524	6279.71299690264	0.957431492215088
610	1	34.5781893726131	25.4792895833729	4.03250045674772	0.0423818954046992	5.61662356025639	1.30409213902161	1229.50192597717	0.446694121088481
611	2	169.530919058006	48.6237350864716	68.2772068528958	0.0844699382938371		14.9605157762365	8821.21149843835	0.872366616473896
612	1	96.76997186933	23.9689518254202	2.36683913202335	2.76429291347997e+23	10.6026183399707	4.47965313591326	3707.10782223799	0.650217721202054
618	1	62.9967682623728	19.4924876087295	21.8673009871901	0.133247383661942	260.846984006443	6.91579395779643	5232.39537813614	0.833056079693967
622	2	155.584470724447	33.7499594373398	35.920304400761	0.244247619798656	1494.17266218474	23.2367881861678	11166.234385857	0.981225260743349
623	2	179.669670913416	39.709882268194	37.5074855666985	0.138640393826188	685.868481264232	13.1752023505597	8168.55581227276	0.961795085751026
628	1	36.5957220916138	57.2955686109472	48.8894593336343	1.01114219370083e+29	212.838663876475	4.35346732767096	3620.27037244125	0.432096276862337
629	1	23.4342757282058	61.1612115519433	68.6664036272426	3.78787352019792		6.05930464095287	4726.88223410604	0.336408493178688
634	1	24.3832602203529	21.366393986819	1.53297850619053	0.034122831407086	1.73547822821281	1.08899843119068	1036.48911566693	0.299474377822184
638	1	35.5622951340087	22.2446360458353	13.7810960855195	1560438.52390811	57.8928876305953	4.2004258139153	3513.80715821261	0.601054672146141
641	1	110.409043086231	28.6594027151031	52.8649914844144	0.0553409123687449		7.32753931839932	5464.72097217127	0.897994472708419
642	1	55.8221330804139	85.9121082268706	107.372543921046	0.501971786449671		4.78196794390049	3911.75971219182	0.760708060925636
658	2	119.702206721482	34.6994857536638	41.5809944332733	0.333934819542571		32.6958128388958	12969.2511254058	0.952277552463249
659	1	139.171864208743	30.7773212169359	44.998021269067	0.0679705036930368	10103.1850512992	17.3096644244594	9588.49136062021	0.968711385523072
665	1	43.2010124849888	39.7625423707839	76.2672686788081	0.129812707566876		1.89551394063615	1741.9117242786	0.492066279527585
678	1	167.587314191771	37.6069132599722	57.901517884782	0.0597872503999813		13.8052609875271	8406.4235839744	0.855249168830702
680	1	190.809572193384	73.1225296740843	70.4869631538805	0.461103011242285	1311.11214266039	13.5619835300086	8315.59167127255	0.950984922421058
683	1	37.3290883848943	50.8090726668643	92.815855534168	0.167360216646801		1.42905499926847	1339.97311675184	0.309534366413537
687	1	24.7250231203181	42.8532111453169	34.1758131116453	2.99971434542321e+28	97.3791643603515	2.84935910792331	2515.87129705321	0.454072848030766
692	1	49.968659024108	57.8666285357173	72.7394988478058	0.537469765603735		6.15768239440219	4786.53809679026	0.773465853871204
696	1	38.7841235002584	27.6298877934805	35.6172975721091	0.583313759764339		8.78247452360629	6235.05053727936	0.43243120503603
699	1	33.0801214321967	26.4322580852325	14.6919877332219	13.4132371429049	39.04417894032	2.58407937698783	2306.7757303273	0.70402699325403
704	1	34.2374916825496	37.4528094765393	90.1350342610288	0.10786868232642		1.06002147585225	1010.20548822212	0.555860685913566
706	2	53.6723042807827	66.8915281772389	44.5060554654317	0.353989520355107	72.9550813871551	1.41536274655574	1327.92751069371	0.771023610167916
712	2	92.7367514107575	62.4741028663001	41.5175000124772	1.127153195681	153.542745608838	3.4175674651247	2948.75407458471	0.843602123756477
714	1	142.52153545862	46.9994583265176	24.7587235473434	0.0317918336845441	103.664570746506	3.56854104851512	3060.47127169075	0.927397863565773
728	5	299.573920527902	84.602428384584	62.1421369350378	8.52471457081591e+25	828.847819425189	13.3379355829305	8230.81716853113	0.986213584190633
730	1	41.6626869482888	17.0715164773694	21.9121632792986	0.558326281470506		15.6022538689734	9040.46312636688	0.690145223389587
732	1	18.2173860902944	16.5091246482154	7.75240004068745	138.665657206056	15.8448952688907	2.02608701497256	1851.56823365507	0.603158035243604
735	4	51.1810637575621	49.101446861657	59.5571289079395	0.698480427116872		9.14263220636428	6414.44269058579	0.72092432268944
737	1	30.917858599849	28.7088901800713	43.2707823584518	0.348892846977576		3.57650704363163	3066.32856875771	0.567358960048786
744	2	126.094110538821	31.3102918716225	28.5119005411174	0.637657498626269	596.834976588851	16.5121925453309	9338.6544661179	0.964809357562556
745	1	45.4975249107245	18.3459951920332	17.1266667344758	1.87803859249375e+29	639.057459505554	37.3135922718188	13638.7720511821	0.564674353927626
749	1	21.895089369127	22.1595211286238	50.7211906933228	0.183330922068387		1.23938855435061	1171.82468981564	0.426139479817539
752	1	85.4998036508421	30.7659005537609	45.2422138719357	0.0647425814171329	769.138324964209	5.78402726390087	4557.66875956618	0.86151357571653
753	1	95.8426638416243	14.1391893222691	9.34175296997574	22.6990805984159	179.04635723592	18.784665296414	10024.5189709072	0.925968050984568
755	1	17.7972495891303	31.9588361477033	16.3198888125188	814.371429224018	18.4102932428972	1.12319454910287	1067.42016938668	0.37637392716424
756	2	134.298826248158	29.2275087269489	18.23933250097	8.32140651090718e+25	222.923340148005	12.2221216229348	7791.84227563819	0.948515118526789
758	2	73.0614576541063	38.6720993617671	35.186005804547	0.580948090424157	286.770861100699	6.24263922409877	4837.7150682372	0.928151271866654
761	1	63.8779025290174	26.5747462986487	38.7547514200107	0.191149338803353		8.9484906022371	6318.26936262669	0.720936664239615
765	2	30.0010448655084	25.5662615977018	16.4548957175	52.2427352394372	51.7849085549701	3.07899621449199	2693.22785071366	0.543123300727851
767	3	238.405286239676	75.4550440047566	59.2927712885246	9.40674028504088e+26	874.611532621127	14.7507278478379	8747.85304090562	0.872271755504765
768	2	19.6822096897519	71.1300083791347	102.023805322177	0.663638312455528		1.09464377558808	1041.60189303141	0.217924494440047
770	1	110.203358795088	21.2286350481014	9.39487696546678	0.857806644564046	80.7987053147874	8.28348823954498	5979.33827680007	0.95210585156563
776	1	43.0673744303291	17.243666771107	26.3371857282903	0.239083890848435		7.93976367914034	5798.14910797843	0.721948324933492
777	6	103.598929625376	112.228235551222	77.1196023754591	5.25817963944647e+26	227.565346085521	2.95081067687059	2594.63664618251	0.692160476536205
780	1	39.4707003603095	28.8325471496923	10.6722379599883	1.77787119256534	21.6547244100867	1.96383891502166	1799.44393949411	0.700857222273267
781	1	22.2202982804521	42.7732786246503	107.679262796862	0.154717209289093		0.564009491695662	549.58936454675	0.372030015829977
783	1	70.3398742167704	27.2713645831136	36.562858026499	0.255527398373035		13.4215079226112	8262.56620430579	0.828669780870338
793	1	141.65517783255	34.098534070612	43.1164372016708	0.181759580203975		28.7003248727274	12290.5521862481	0.952182668772314
804	3	106.972955055796	35.5066769523568	33.6144557333044	1.8932123941454	838.54351658936	19.498619072904	10224.3026551809	0.860369029837321
809	1	179.066137175652	42.9747899275062	37.8149447183126	0.153791620071869	543.045295173966	11.1055819985979	7322.50398677012	0.959599679562559
810	1	115.971609821144	41.4283572537864	65.1682028373845	0.0805459459210834		8.10978280644235	5888.2979474178	0.87423045172159
811	3	55.6586067164798	32.1520063363584	42.1037212555836	0.368882156068997		10.0340121773232	6840.80953636993	0.606616077425955
812	1	72.9716554088422	13.6850238321121	4.66184372039304	2.45527950683744	36.2804664215855	7.63852787781691	5635.84200327705	0.871768667900943
823	1	26.770637279004	11.2628902643746	9.01847877157186	75.2153209389668	98.6123890087312	10.4974268969333	7053.08457676008	0.390833390245752
824	1	161.40318718451	23.4027825567835	23.0416831875574	0.454190689122035	1203.20818771797	36.2231145273012	13490.3283591197	0.979110169327295
825	1	73.679217256558	13.7360647548291	7.20876600278608	0.182725244025062	62.3386075622388	7.74216031442494	5692.05696624495	0.953499794127293
828	2	35.8223188018097	52.0680320101693	61.0751781411116	1.38987153133908		7.55802434066182	5591.89644979887	0.301812305175457
839	1	54.894375191934	22.1874145113276	29.5983123792079	0.33644395169441		13.1650883009105	8164.66690343264	0.551494544764948
842	2	275.084521342687	67.8589857652405	63.4035828366282	0.556799837986517	1807.00820241936	22.4551782683754	10982.5353800957	0.992481660052038
845	2	29.2325603978682	25.9470072734352	34.6607809915031	0.627105319029331		5.95843845447626	4665.27350531608	0.514003035274108
849	3	60.2892849261495	56.7872162318984	72.8041888377403	0.388792761897032		6.82760445347164	5181.75650215721	0.777338586499105
850	1	86.1210714633392	39.9882761075278	66.0389176746182	0.093768869065356		5.41378539191861	4324.6209770522	0.880356145836099
851	2	90.451355285469	41.0191131930365	54.4117812401893	0.210694867049979		12.0377606927279	7716.50028105442	0.830127260032703
853	1	30.0169590492703	11.1582526715715	16.2612331812724	0.407885693012262		10.0394943889659	6843.35722320047	0.615934893118233
858	3	45.0914455222035	56.9585864273513	56.5284685611657	1.58116598386894	352.993035612816	4.247343166145	3546.57972634113	0.7481173264562
862	2	154.742014059431	55.3128383421018	26.2816333423511	22.115476363951	137.921253803046	5.2075779393056	4192.02230398795	0.934717952764551
868	1	25.8030403703636	13.5735576265342	22.3235018382437	0.31666331705904		4.83421680920845	3946.65326744973	0.147201172767891
870	1	112.355009673443	33.6592671093922	38.7681608518797	0.17412607815222	1151.75409146832	13.6564168735535	8350.99931217989	0.935419767334548
871	1	28.3702318388863	11.9011500610579	15.7916824708436	0.670594649392447		12.9952517251695	8099.02308127647	0.523483081582703
872	2	33.5099722911892	70.0038320443444	27.8422931971103	3.46854182840587e+26	22.1290422282471	0.794799554461404	766.460097615188	0.242936246422508
873	4	39.33997167182	65.6504622764208	92.7331818068706	0.354555993450456		2.51260236275794	2249.64674765763	0.448583249668853
874	1	63.9822394509539	27.0018115366562	9.00577112459268	2.91953006152546e+26	32.0186769611783	3.55535095420565	3050.76456899205	0.794082543638119
876	1	30.9337430069536	18.5498361233478	67.5960715156653	0.0664299669760707		1.19971185913129	1136.29393837776	0.454678969985986
878	1	85.8969161501248	54.3561593310888	46.1859219958697	0.642873853332079	274.079507376634	4.87303534999465	3972.4880668938	0.919246760409617
880	2	72.5850020545525	69.0672049493154	83.767077635503	0.492893942512072		9.22290245539969	6453.85153002609	0.858968949556341
881	1	43.6569358214791	13.1385578948579	11.7249727382285	0.857629183427133	152.467607023612	10.0844669269842	6864.22341675202	0.814860486113253
893	1	35.9535904846121	31.9051728019278	194.807678657355	0.0310559045094949		0.581701054440389	566.374384277895	0.111387181753892
896	1	39.8718931597328	13.9380754443729	8.87356553970575	615.49652167568	69.0761673674794	7.74106944322822	5691.46730330336	0.876280319430591
910	1	67.585938061979	37.3599402284067	35.1999348503921	0.512763282333474	289.234106247858	6.00344409527761	4692.81864007577	0.876150127165022
925	3	87.4240987793368	98.5667783027434	159.33781255247	0.0982621948261504		2.36906214268312	2133.88660421611	0.675365638351338
930	1	21.5904975128939	28.6061371086733	39.3980644357044	0.725900151909839		3.50099053193766	3010.65216555473	0.266516418883493
932	1	32.8217760380985	50.235939308833	73.0626679662949	0.376033748912706		2.45611269082524	2204.2553832012	0.42358955846477
945	2	34.3445930328472	30.850712818438	23.0508175146936	3.43912977115795e+26	101.497637569124	4.40321205546934	3654.60430387411	0.373655331685985
946	1	84.1337928638536	11.5951599842315	24.8985887152085	0.0533902968790621		10.1487243130228	6893.93441278008	0.893989321686921
947	1	125.303439273416	21.9406546311868	1092.14971861787	0.001		2.00250892978139	1831.85729360117	0.155281140251257
961	3	62.7723680404282	64.9259864234522	77.3217333872365	0.676448224642112		9.54916904885024	6611.93518531634	0.872740276561049
972	1	52.5034829576655	12.5413742755627	1480.98014559474	0.001		1.425434564009	1336.78947888894	0.354447811112325
973	1	25.4521160590655	30.9048961437288	47.5748182697271	0.39388507524161		2.55269616827845	2281.73409002731	0.359008533534529
974	4	173.397812678166	62.4699574813677	77.9429253122973	0.163663010215438		20.6204001030489	10524.5252399376	0.943843792332237
975	1	18.4940826848332	25.9916363047448	10.6577381141703	6.91686512181732e+30	12.8542062473012	1.20609139665484	1142.01523695828	0.420035315611074
976	1	79.7948022583501	47.4839134608823	61.0682575470131	0.151971074247959	1159.06336716819	6.09191964050454	4746.70697996185	0.821483155198451
977	1	121.547834347787	26.0387030457787	10.5617488713004	0.0493352850083449	64.6666350457062	5.51501906842566	4388.97686658023	0.91360195605019
979	1	38.5797765345801	24.6509220185785	30.411548313135	0.803100884578873		12.3968954503868	7862.50952625954	0.410424006900598
981	2	73.9780864013084	93.1377769694607	94.1010574336245	1.03130584027074	698.604429877187	4.79481729945013	3920.35380531118	0.773908357615172
984	1	21.0247537938276	23.9898728506654	6.6781911330773	6.29833810277735e+27	8.11055370885332	1.21448361498393	1149.53665306875	0.275558853385705
985	1	164.773255162951	26.6623441149159	33.0688441036681	0.180272035224616		47.4747040003767	14796.325482179	0.966606268581948
986	1	16.9997282669464	15.5681094657991	23.3847074179443	0.420826606957545	377.906208621399	3.09863157976797	2708.23920951306	0.315005142071239
992	2	105.641029913239	44.1642232500378	35.4647904562909	0.740764380714164	293.476540498884	7.13821480865398	5358.72519857816	0.922797024440512
993	3	124.047708963576	63.0492093670081	80.9903806185347	0.186563245125587		12.5286277402226	7915.29373526145	0.8758304623395
998	2	49.2065696510675	35.4810853609933	79.7200155279494	0.0842188313668677		1.79360493283242	1655.47324657729	0.431815745901934
999	3	74.5560816763904	41.536402293398	35.0960745866819	2.13087031605424e+25	406.287680155827	11.5764422357928	7524.29461565623	0.862920677548723
1000	1	30.6718311795619	31.2738358849932	97.1459827411714	0.0826125584325873		0.822457148293429	792.148656424706	0.274782177448442
1009	1	66.3173070478704	37.1150175719365	53.9021977570432	0.187179142407454		6.75207605413807	5138.13634480762	0.325534572962436
1011	4	280.408909298763	58.9766571350868	32.5169999976704	2.17864146603158e+24	344.602216712793	10.5976017694582	7098.16557885529	0.963087882899832
1017	1	41.4076732485691	18.7809489800853	27.8486815312036	0.276560108288741		7.73996009750064	5690.86760895278	0.465537404366458
