# Supplementary material for: Nanoscale clustering of mycobacterial ligands and DC-SIGN host receptors are key determinants for pathogen recognition
Source: Sci Adv. 2023 May 19;9(20):eadf9498. doi: 10.1126/sciadv.adf9498 (PMC10198640; doi:10.1126/sciadv.adf9498)
Supplement: Supplementary file 2 — Data S1 [file sciadv.adf9498_data_s1.zip › Figure raw data/Figure 4/Panel A/M. smegmatis/map-10-ct-0.25-data-2021.08.05-11.52.58.636.polymer extension.tsv]

curve_index	peak_index	rupture_force	rupture_length	contour_length	persistence_length	stretch_modulus	bond_stiffness	loading_rate	goodness_of_fit
30	1	22.6670290119675	11.7199736085644	2343.99472171288	0.00136522235893125		0.652811548351615	636.256823869262	0.108251198637742
49	1	43.1819087780843	26.7430695841078	15.4414135262872	22.0012615682355	56.4606100125709	3.57943079477612	3132.53021838065	0.156321003886441
65	1	66.6786063410127	11.4110395910621	5.39105833232389	0.106061908879851	44.5089445677697	7.32371236205146	5668.95015649609	0.178697281496166
132	1	81.0506139566165	39.9699804256668	54.2784422380826	0.18268267740251	1e+09	11.3290359592009	7804.84790322113	0.150093342392518
152	1	21.0243747726676	16.6752193919746	10.2878241306919	3.81204089304447	28.6367258955155	2.58414836318033	2342.8453517305	0.157155234929654
166	2	50.3834074751541	31.6567030829277	21.4155049687824	1000	104.371115840308	4.85091812052842	4064.98655290684	0.163823787527064
187	1	31.4600594539854	11.291263444484	5.68454232259328	0.383224768191081	24.6080347184924	3.88505366721471	3364.1327227387	0.129610415793874
188	1	21.6132628360674	17.3874183228881	32.5358800188069	0.219610330521982	1e+09	2.85352536250778	2562.1288322565	0.244050081713795
223	1	28.6483475963676	18.9254823992144	29.372401937891	0.283914255237335	94484931.2207957	5.48454005477531	4500.70473367495	0.143038240600406
239	1	37.3110989502876	18.4799428832252	47.2810489537807	0.0743195155506202	1e+09	2.59094855612945	2348.43348671466	0.14317285753015
258	1	43.1838239840047	10.167204134205	12.3203938324307	0.283405140355357	374.901730888107	13.4725487428949	8765.64499849209	0.168999417411825
317	1	36.6432865528902	47.7825899500826	181.936530363886	0.0530633962510803		0.53167914240224	520.646134051228	0.0267961915742116
323	1	48.8300595758595	32.9556145936921	16.7566638082174	1.53856120111713	45.0567624294751	2.55114335201228	2315.68405472	0.196678179718952
326	1	75.1684172135309	51.0813057243873	70.7083446722468	0.177656549304205	1e+09	7.65967361109113	5868.17967497906	0.180156615249413
344	3	290.142903422552	84.5158477915838	69.6965642672596	4.7583328617209	1209.30404971321	16.4169866549957	9923.662297748	0.280917464351324
352	2	80.9132554517338	43.810102713541	36.8933225661748	0.538410593914787	237.16850871315	5.24674962672747	4339.31872231692	0.138241197849098
411	1	53.9975616934262	13.3744396240839	6.64243838285458	0.0182454809302972	26.5288343054851	3.19241730156618	2832.06702574924	0.22488621947012
412	1	145.973325787512	40.5842646858868	45.3950699229029	0.152862038775083	1342.15796211008	14.8782855186164	9339.79106458638	0.159208738428812
413	1	50.3120880524747	26.9924238633156	66.4007488204421	0.0580607549617512	1e+09	2.55337293893614	2317.52092405306	0.135846177347748
472	1	120.279212319896	21.4403560813014	17.198687527098	0.457191022695793	313.704546219034	15.4788882982832	9572.9640712903	0.180963036012583
511	1	49.213970589733	16.3201855196983	23.7243991507399	0.168831046486458	1236.23410356905	9.61436703218976	6950.82866748667	0.173485340885746
514	1	53.3370890240964	20.1393720031998	9.15872391688607	0.00785149719442064	19.2802793618738	1.64039392717593	1539.72553320863	0.132084052651622
534	1	36.3288404494845	32.2101435853208	36.1441730111849	0.747730239768227	423.509989445837	5.48964328805551	4504.14073686013	0.152888997470383
554	1	24.6004617379812	25.7802024094021	52.9027838773848	0.159124371908303	301882040.25742	1.81401980755313	1691.70781112612	0.175988591593971
564	1	25.7770868730936	14.1294568417515	6.72261997029318	0.105562668124509	15.0154793111496	1.89430525500571	1761.32386756587	0.171156145861378
588	1	187.442413570039	36.4135232008394	18.2511436408618	0.166761618168542	159.312978257773	8.10409212312994	6125.52991372706	0.1253088697577
592	1	29.8547148331643	12.3918185139154	5.38635978673093	0.0398759628785753	13.3861677263868	2.05656401889012	1900.76247456249	0.166126194121803
618	1	22.6150044485247	29.0990366166228	23.1968599691151	7.89954284007301	68.4618299945624	2.64724541251176	2394.59082195145	0.1693208369866
623	2	138.704032863032	29.4427859871973	23.5861089119109	0.121579833341116	280.028023663126	9.50305005623812	6892.45883459409	0.1801634604346
641	1	33.4420896302221	16.2106862388108	15.8327123204219	0.246546104694012	88.6740903932284	3.81427469103679	3310.93186280306	0.127128364847252
671	1	69.2195644594537	17.2610543636076	8.09125426489192	0.0985634772674528	45.4899602310866	4.98587841843153	4159.33247875922	0.115219292124151
672	1	24.6373232739815	21.2210095672858	9.23779952410126	0.0573387327854352	11.4558597748049	1.03478872104586	993.801088875724	0.137522958033404
739	2	98.4147209556747	43.9482013391257	49.2754425083141	0.328278189278958	1398.95444586659	12.5156694686835	8350.27242084741	0.130664374449836
784	3	151.696939381305	80.3559722744018	115.363640869402	0.0736579059903233	1e+09	8.66648468579841	6441.48235251928	0.282700993430157
817	1	45.2315227112792	25.9122451150926	39.1616326740146	0.198734715776166	1e+09	6.82771250653278	5367.148713262	0.172519886869688
829	1	35.7524955224977	22.9541477519008	12.0083243833463	1.4633027078972	33.9930251016117	2.65385761355299	2399.99981906546	0.222879820540484
830	1	47.7852664787934	22.528153618326	10.7689582054582	0.0185724558919762	22.0341315163749	1.63916229301049	1538.64037750694	0.152440310141707
857	1	45.2311949554748	18.6900039226514	10.7045945751331	0.702234779590148	48.8477361384572	4.15904400173749	3567.64939592115	0.167645582950071
880	4	104.667857649373	56.7798178215178	47.8661258891528	1000	552.755138057317	11.4531199308626	7863.54025075453	0.328630171858592
908	1	31.2463308883521	15.1210973196573	6.35107370284012	0.0479491643388432	14.1412829904163	1.87498762484536	1744.61129227235	0.106767565560192
976	1	42.6933188326894	23.6250631155842	54.5256300221052	0.0750401337844289	1e+09	2.76327028646434	2489.13013677902	0.117645917829195
