# Supplementary material for: Nanoscale clustering of mycobacterial ligands and DC-SIGN host receptors are key determinants for pathogen recognition
Source: Sci Adv. 2023 May 19;9(20):eadf9498. doi: 10.1126/sciadv.adf9498 (PMC10198640; doi:10.1126/sciadv.adf9498)
Supplement: Supplementary file 2 — Data S1 [file sciadv.adf9498_data_s1.zip › Figure raw data/Figure 4/Panel A/M. smegmatis/map-1-ct-0.25-data-2021.08.03-14.28.30.570.polymer extension.tsv]

curve_index	peak_index	rupture_force	rupture_length	contour_length	persistence_length	stretch_modulus	bond_stiffness	loading_rate	goodness_of_fit
3	3	17.3753111246644	47.8106572664188	67.1192156934676	0.715560591007746	397442966.749696	1.79975146967008	1664.6654944759	0.187548718359496
4	1	164.673005724968	89.2675911304409	85.4906663470856	0.471197119013368	1033.51055806054	8.88019652628584	6341.18885594545	0.212617510850864
5	1	27.3222290569927	32.7647092197422	37.2220941742089	2.29224070940904	3243.28100241417	10.1229240641444	6950.49228020777	0.210874316390344
8	1	100.516553404179	35.9038420155856	18.2585135500916	2.39569056183614	97.4202023692809	5.17177937631546	4193.82053042208	0.215045230319532
12	1	221.514235122769	73.7024505755633	65.5785572202339	0.24210352455892	844.206153676841	10.1849665215011	6979.68501590115	0.185311739360183
30	4	220.592246741722	43.2315704833589	68.252093897	0.0347083127786149	1e+09	17.6328724125545	9823.05992677017	0.219849727924535
40	2	73.2995741006306	81.3052466909267	72.4857982651769	1.42632028786282	331.857976921317	3.73865409671307	3199.33505062516	0.216084866368009
52	5	40.9219543543427	100.528855809312	58.1432309977259	1000	55.7519244773674	0.955608010988832	916.134150459267	0.169616665146086
57	1	149.838502101609	41.0678080561246	27.0188304471357	1000	286.722676143941	10.5854175541964	7165.44879561833	0.359919662970141
58	1	248.480074950621	30.3801438551364	18.5971516664847	0.670856902654598	348.912070511032	17.7807934924073	9868.79684177457	0.210674128204796
60	1	38.7629174582509	22.8658298665829	36.3630170821847	0.164231781325624	1256.55809457632	4.59755107124954	3808.12945575705	0.162964138614664
66	1	32.9020263178461	45.5793499991128	35.8555041175742	1000	118.871058059622	3.28212480172722	2859.02417678592	0.244692627410984
70	2	32.4688432605771	32.7045090054346	39.5617856225967	1.0547913134697	1e+09	9.46988923644867	6636.27821921004	0.218614084037245
75	2	71.932574401866	30.6534544780938	18.0757823909269	1000	102.817797034283	5.67281845897777	4517.36000183021	0.207346956517932
84	1	22.1271488720198	85.755052264731	95.1157654310516	0.340234944551173	81.5662135050157	0.510022759778825	498.557715237169	0.151694969784092
85	2	269.432077098	66.8681788570553	39.9322801480384	0.135154320236113	319.749927899803	7.28106635133869	5481.50845044069	0.355355583819359
92	1	31.7805129966206	20.4637868719884	19.5563182636167	0.288588267041685	83.3374616604474	2.96104010716613	2612.27435996854	0.25604030630756
93	1	42.1097796639523	34.8804123289923	26.7935231309325	1000	137.270188109877	5.08231276254424	4134.79720455029	0.187807129233573
97	1	19.5750042328448	58.3663402855303	109.344158535198	0.24183094079435	799134615.283777	0.767981126674318	742.277889738117	0.14674256188663
100	1	186.933996455424	87.7435479454247	126.707339352511	0.0582072921635264	1e+09	9.59524978429605	6697.59839410502	0.235145046603133
103	1	79.2942895804421	79.7296259748853	80.8788282610382	0.20929987422143	337.732873568053	2.7288104793429	2429.84398953889	0.123559509396777
132	2	95.0421144036187	35.2962467016226	56.1136195193636	0.0786598906443657	571263091.528771	9.13102602989882	6468.06546268312	0.340844147023309
140	1	43.9392594895862	38.9914689373249	51.4776439460295	0.199882397722205	440.614673076556	3.15127726330412	2759.22459299898	0.118499520959335
146	1	126.186463151417	76.6213542057278	42.4181517096407	1000	155.94176927131	3.66982290336259	3148.79576220531	0.143799570960006
147	1	52.4585710288652	31.6460224885069	23.9559281435497	0.492169281087774	100.75773074015	3.52933192068024	3044.80035651873	0.138682040116811
152	1	32.1915410669885	21.161122855069	12.9519368886838	0.745805767175546	38.2850919208443	2.63193765128485	2352.73510336263	0.231561053149729
166	1	50.3349685236381	14.4012557209213	8.6301328321567	0.369497985167032	55.6848655130879	5.70954465804282	4540.61815937478	0.223494760252278
169	2	198.07686724967	57.7421616154778	58.9452568998082	0.295394594999251	1765.40604122387	18.8251106250353	10182.3088667989	0.26195345388349
170	1	33.1848908745358	36.801569998763	59.2587519870862	0.215893270881688	1e+09	2.95539148003036	2607.87702552816	0.167184862544478
174	1	32.1831769642971	19.6995194685676	9.5382140866239	0.759906251550954	25.3322858751483	2.45748969712392	2212.34865684547	0.193711468676362
177	3	376.077510447381	99.6779142468322	106.332527343862	0.21693012905454	7563.81353513997	33.4062901144565	13329.1573443513	0.337443735280482
179	3	98.0905945399388	38.5353531074128	27.4487279244671	1000	240.924881001499	8.74249673070105	6270.66122981245	0.224782107267427
181	1	116.522953918861	41.755209659716	61.8476657036551	0.0519030715231653	1330.20209952618	6.41193590759508	4973.93277575396	0.150899959537175
182	2	275.596395815655	48.6200975723382	79.0813337849954	0.0251630834778793	1e+09	18.0948535600063	9964.78968487447	0.230757861375968
192	1	49.6947288887248	98.2505806191514	75.6922191312086	0.564343990554778	101.506869725295	1.1216305592332	1067.63673484568	0.12662331362109
205	2	89.6030950088472	24.5154419872642	39.9417148927361	0.0769827237620547	1e+09	11.6169386078019	7623.68202478131	0.18294341661527
214	1	74.8612055215079	10.1197922095453	12.5685759300413	0.0776351764750402	331.351916344187	13.6514498454729	8450.13477825765	0.253212893303161
215	1	98.7770181825437	64.0846347896243	60.8208398037771	0.200551490640345	350.81266257265	4.10617090221697	3464.70443178117	0.133219299738896
223	3	137.529287615292	45.9875995062474	37.006371190285	0.211921403618523	319.400436437341	7.08511684962109	5369.70563906898	0.203500191187842
224	2	113.718084222274	41.4070131877211	54.9291175773005	0.111074873229973	2898.25504450574	11.3787362720276	7520.36685575671	0.245928859185039
228	3	161.302490350503	105.076579047933	87.4763634636678	1000	791.764590526762	8.99542371967823	6399.72753983525	0.24785924196248
229	1	105.518805111508	30.3446638852302	74.3027067200061	0.0278604191056449	1e+09	4.80088474581624	3946.57980635342	0.161545641238549
230	1	57.7402259906274	24.3458254311006	14.1973780024476	1000	80.3026367073603	5.63960488183163	4496.27345293957	0.172948815157688
243	1	22.2000580030301	36.0523836787738	38.985655058832	1.0858622255255	169.002692080601	2.42668080976494	2187.34847306871	0.172150803756848
254	3	314.831094657086	68.3620147236942	44.7177181033266	1000	593.401318860087	13.247367758055	8293.5444123688	0.242068887608774
258	1	72.4011902562019	26.8444919673991	25.2356415099145	0.0657334633898413	136.93551425805	3.7690038193464	3221.53414851995	0.212073947934288
269	1	62.8943839575444	14.5016787187459	7.58669521324285	1.96228552401934	62.7206987123993	7.90720063079702	5828.99968481893	0.223787222453838
279	1	46.2401309968073	29.4540740159154	54.7344211442936	0.0976262740083349	2974.40045152881	3.3226771709738	2889.74625079293	0.153592484688084
287	1	138.2620478037	48.3584704971971	54.4366410384156	0.0308009777041173	363.958541776993	4.05954560239696	3431.44988417357	0.147604948423946
288	2	59.5226039681991	54.8457529812764	38.7657182059273	0.970622051500322	108.567802655511	2.49674261969489	2244.11039829818	0.19028168139259
301	1	57.7163934655072	24.0859939302309	12.3420323280803	1.29163091170709	53.9897706762426	4.14661327649311	3493.45373188993	0.195234884522042
338	1	125.251522675593	32.9935645295113	51.2564252608312	0.0647084184876987	1e+09	13.7165137958798	8475.01889423524	0.302463462757051
340	1	49.5473943216515	38.2933526380038	56.9248054980839	0.193853526986413	569344600.262051	5.31867859918914	4289.90049204593	0.172487136121564
343	1	61.44830448314	24.619716442254	39.8020959709386	0.115081958683777	1e+09	8.0946830067617	5930.25201478205	0.167334797454745
344	1	39.3784627982937	22.9450965297395	38.0194592414452	0.129160717509228	738.988106836072	3.7233458108044	3188.11817149734	0.173950053860509
345	1	48.2662525147502	30.7055485385111	14.4253163226465	0.0289412557776306	24.2930462487404	1.38493365253269	1303.53408316392	0.124620097388229
356	1	55.6798916584585	25.0089061380338	11.7160536236593	0.0214753794820639	27.0001007838339	1.88139349794795	1734.27466642762	0.13873083218124
358	1	87.5282392121775	21.15885814031	10.5282815043303	0.174752914661789	68.9699359614494	5.94357532473698	4687.39936938736	0.163890407813498
361	2	43.1756719971513	37.7287733098023	71.1516579042269	0.108001041706313	346533313.12794	2.58359732654174	2314.03149660946	0.215629543255116
363	2	36.7177139079334	89.3945671577694	104.416974496617	1.35385563703946	912741011.493616	4.88838869554499	4005.52122328575	0.182206951390874
364	1	31.0006155329611	81.795042314355	140.04238101078	0.191858691797856	698164788.667029	1.06444710773653	1015.69877541689	0.12897938198216
379	1	82.4160374541012	16.2953522042184	19.0381446785622	0.208493312508101	818.956073006002	19.4136357060432	10352.0524212318	0.463681152334649
388	2	26.86612932717	54.575526240234	33.2493319429697	1000	41.4862768357347	1.24179914652216	1175.95562664544	0.162043533755299
391	1	42.4841857249407	25.1036933638353	25.9473705872115	0.23069024151835	145.743627938962	3.61035830600434	3104.91668216423	0.227850031642449
394	2	35.041695010877	32.5742502983326	16.7269089877388	27.8458384658137	35.7608888928721	2.1030784660809	1920.92530889122	0.167599703093607
398	1	23.5710176228349	21.2381359056944	26.2501115379604	0.655862492795951	351.518162220776	4.58019971286053	3796.21743925789	0.166391635169528
399	1	127.252823318047	83.864009177419	72.8987696078154	1000	830.302029821698	11.2851053383298	7479.35373605473	0.382263686240019
400	1	53.1355726234253	16.4829137766967	21.412406706404	0.227057849367898	859.574807974859	11.9400574174148	7761.52219751587	0.228687382095396
406	1	103.290078827411	29.7631129290968	98.2754048441625	0.0204882315360806	736567.61859753	3.01340920893114	2652.94868561945	0.171504687188074
410	1	69.3001004518042	18.0968248789489	9.4843568636229	0.0964460026370637	53.2901534150439	4.88222253181592	4001.38026730603	0.20945629702756
415	3	42.0608397448388	50.080818395111	30.2316957606484	1000	63.5828224027276	2.09535086480225	1914.4763004327	0.178320762297621
417	1	63.5792085988208	11.7864811973834	8.20708902409475	0.997006476373625	112.821299338434	12.3506893334861	7932.97237315435	0.24733731330143
419	1	70.5848353819363	135.789754390367	199.282773870658	0.143602185679669	1e+09	2.2233873596595	2020.80132736568	0.160937151196512
447	1	30.0714869780608	31.4499744481952	43.4402074916412	0.235838285371716	286.721698165182	2.34399570785114	2119.9422781939	0.169578125572053
451	1	41.8302460282856	22.9405829902923	3397.24995330448	0.001		0.618184749924824	601.421133312878	0.0778261259351489
458	1	111.694085895751	31.9132063299268	22.8547007323522	0.310106717898089	196.400342474258	7.46261000349739	5583.77253607342	0.17074342233339
481	2	148.511516468375	108.232489541113	90.5798063443257	1000	751.890130258573	8.2459148161159	6011.01746106988	0.301341309719432
492	2	35.6874569402132	36.8091819560373	21.2509072842654	1000	48.390273754868	2.26883270820456	2058.27259119113	0.213617017362503
501	2	122.886393262102	46.4631949741115	23.7699017644468	7.458108747651	124.35208735237	5.14428270570837	4175.7214439477	0.300644682443135
502	2	54.3508481756355	38.3389482466146	18.8044580378624	0.017890124964142	26.2880960122806	1.11947489875974	1065.68343961113	0.186479693821191
515	1	110.748246873313	17.2655801683693	12.3201936578065	0.53066868540263	207.502158218163	14.9849641447392	8942.73810350256	0.279946464597737
520	1	37.1612623771986	38.4028287171295	34.9453955437192	0.935090016668489	137.119203329741	2.97830117117128	2625.69948898946	0.195659351460793
530	1	23.0591897360837	29.1302814521431	42.4623118270485	0.452642302649123	107992183.318527	3.45920944395748	2992.46729767798	0.224194900545829
533	1	95.9484867806254	28.7460573872402	28.3133946214876	0.114736702277241	298.904839134174	7.1514900019392	5407.74344425628	0.22204012564957
544	2	254.369676814474	53.4389381471369	49.5561455076473	0.290731603031497	1295.78358696822	20.106951022141	10545.9579518723	0.222672197595024
549	1	143.955162450277	17.9650921950526	8.76435281967601	0.0884033038987544	107.901457789261	11.1257812040484	7409.03498408542	0.211150503539132
555	2	137.835291621267	45.8525662024063	55.6081630350746	0.166919325968601	3824.46881338159	17.4828981335203	9776.33986854521	0.195751851700091
561	1	35.2811854212412	57.925995843195	77.0866044579871	0.472042268788705	463308054.684915	3.68267560843448	3158.25328547971	0.169715099320985
571	1	32.6047796210811	32.0306037494097	31.4856522847989	0.418214446517531	111.658686818596	2.41187667157061	2175.31322199473	0.207176838117137
600	1	38.7280110203687	23.8394200825431	20.8847208190337	0.244061159088582	82.1529895070844	2.91392843268312	2575.53833382036	0.166296273213318
604	1	27.5161207972082	54.2237190278422	81.7540715812794	0.329756235873077	690637780.626109	1.99896539481012	1833.69218632521	0.146692594773316
612	2	32.5006553045121	28.0242361824549	14.7845111508119	11.8367385372978	34.3112652909149	2.25908693177487	2050.24860003333	0.197134397941774
633	3	260.278848690739	38.8596675015246	29.7728468625084	0.508817421092931	661.699808632304	19.9856884123092	10512.5035116095	0.311188185104995
643	1	107.0155108273	40.6676332763029	41.5861166369386	0.121973326816933	413.706941851911	6.4485997319207	4995.96724854841	0.137983535300596
644	1	36.3609482533518	12.9471751056141	8.81921364407703	0.137853776807159	39.474075572756	3.5924297925894	3091.64745583809	0.215283817708094
689	1	50.6543172834068	21.1565443104241	23.6848751734732	0.279768123273226	311.324982927905	7.19045789898257	5429.99546375367	0.155714035030014
693	1	59.4727329668663	16.4109506159908	9.95880872957708	2.84249951932755	81.9297798456103	7.80731979990143	5774.54077996715	0.272656224726928
695	1	78.919828694958	21.1461947738999	10.9919762013556	0.167620805361214	65.6201758913539	5.34956324398412	4309.97024505179	0.228937838742724
697	1	51.3491459332222	28.9754467115356	40.9552121270313	0.234192749729238	1e+09	8.57264180218568	6182.79416404268	0.227519652808268
720	1	181.236095888847	26.0474285627953	14.5710070094638	0.112913098118056	179.113144219483	11.0662612438813	7382.59253097999	0.172227745566002
722	1	35.006692344335	16.8100184381763	8.50036177300738	2.14583691010243	31.9812401877612	3.57140944077761	3076.06637017192	0.296555100446584
723	1	24.8741765542386	16.9923714512725	11.960267470181	0.690618038441978	37.3782553828046	2.63979174325087	2359.0092316128	0.219498510997825
724	1	35.1443283172097	13.1068818541076	6.18226858913487	0.0684254366791223	19.8086111378348	2.70538407846951	2411.25206833745	0.277980019446575
725	1	126.310019382565	52.892688051139	78.244257810259	0.0653748332979741	4357.12046638349	7.8560005155501	5801.128642868	0.235212711565739
736	1	96.7707352305757	13.7730763794521	11.4324232810878	0.0846445526753867	173.064349734914	11.4949936263824	7570.97360344727	0.186684642597903
740	1	54.3676385516545	17.1287834369901	14.8149765463895	0.109596062767216	95.0929162056284	4.70781310783684	3883.46701715738	0.179436259117708
745	1	93.2360639151812	14.505283801795	7.15512194065094	0.112333431085018	69.5431995405728	8.70214341949011	6249.87374024665	0.226409893975615
746	1	80.6088817586913	20.0663724937984	43.8624889452998	0.0433687033944451	1e+09	6.7749580896183	5189.64509456958	0.322946669884505
749	1	141.208749424534	37.2061728093954	42.0033737147785	0.0272078856790677	350.137735996498	5.07795039567627	4131.90933652726	0.259087085390636
755	1	42.0008310178029	39.7599345959051	63.8950589954275	0.171696789382923	192629785.16769	3.48046752025783	3008.36261176653	0.250459257992801
762	1	38.2061642483391	11.9390168795233	6.39055884552554	0.454260536268635	34.3669318043441	4.84697758047427	3977.67485899391	0.197028309703876
773	2	45.6061928838166	36.0138485481021	20.0414681873817	1000	56.8856901427171	2.83001597133449	2509.76353686224	0.207383622665971
779	1	35.6409375661021	18.999324848187	15.8321257126411	0.288315888648208	69.0069515510398	3.33655940259836	2900.24085471459	0.197323398366104
790	1	31.644580300606	23.5876096734206	30.2844802164522	0.172283737012871	148.357963810898	2.42712218597403	2187.70707429709	0.207215613463404
802	2	72.8549555247579	31.7689475187451	41.1708326203045	0.0692320654677557	326.272413328374	3.94006593690156	3345.6914908109	0.210186147013997
806	1	16.5723786454556	11.9966040872855	6.14423133497687	2.70041284028174	15.0094623788502	2.28589352595322	2072.30388450958	0.266838251800256
810	1	30.8920725015684	13.3672186916655	6.5594081814085	0.208684613536384	21.4919900101337	2.87673198627621	2546.43625617043	0.220039656762904
812	1	67.25993227212	47.0260391307262	58.6499506136761	0.154617331805736	578.055683574189	4.19108912181376	3524.96849278805	0.158540822736945
829	1	55.8882975338367	44.0485133632975	23.3522824144525	0.6639747731557	53.0865122970277	2.10668465895571	1923.93342406151	0.174757290709853
838	1	128.155898049247	21.4125530816711	10.3805238890586	0.0117130525135657	67.782896150832	5.35692905567047	4314.75011754484	0.202170024648875
851	1	30.8670402335718	26.5463289550322	39.7047974749538	0.303504616235324	1e+09	4.69158421620959	3872.41728119811	0.200205300442603
857	1	13.0356082391597	38.9285659242498	19.7332235864419	1000	13.279597903629	0.669924706852595	650.28212554699	0.166364247509262
873	1	50.9472342609938	23.661023798814	33.8808811164627	0.221964775105696	1e+09	9.97023869560554	6878.16962963389	0.205218342431079
892	2	78.5615937666889	28.0931555751763	60.3727982759548	0.0458141439497103	316128776.00346	4.86755599810255	3991.52320634759	0.192467125927579
903	1	68.5774007529105	45.9719329203696	22.9926496087039	0.451398650862832	58.0311913707707	2.34315399238458	2119.25376120207	0.222347295527467
908	1	168.170504634836	29.8688136317115	15.1905594705705	0.053169548497151	128.817087346854	7.50501517486722	5607.47927940684	0.166950894587237
915	2	223.504468070557	42.0180731146784	26.448418111449	0.924041128704946	339.021395941072	12.1668908604603	7856.73826632627	0.330392291796549
958	1	23.3435443883727	41.3006888569419	43.3690467254255	0.461241950641215	89.2881628594313	1.29385761472201	1222.53635321854	0.233549067341363
960	1	79.2402662789988	56.3116039455585	83.4484089147923	0.122788486880782	1e+09	5.84005437950592	4622.77471211483	0.177341623175261
961	1	37.7758166401341	25.2816216817548	28.645347108717	0.115597998563884	102.655761519478	2.15942448886073	1967.82463910222	0.208921058237301
995	1	33.9206719576747	38.8435285646601	26.2904221039736	2.9332749494951	58.5677652629551	2.04793317951787	1874.81417041461	0.200353985002452
996	1	22.844420490124	32.6849847691105	43.9413461877431	0.686365627087702	1e+09	4.0589340602877	3431.0129289238	0.223914397009991
997	1	18.6711052961852	44.5902710542304	72.0687795951601	0.379073166294146	1e+09	1.35896040539762	1280.49887879074	0.175409330316131
999	1	27.5989942405542	43.2618636242763	22.9321573387575	1000	30.9190490356061	1.34368783341916	1266.93015913422	0.216175396521749
1003	1	31.8919853010756	20.0492761264771	10.2866690154378	0.39082994199738	25.7948768166832	2.24656722491365	2039.93135191183	0.219118027919309
1005	1	127.063164446246	65.7651639649517	107.152904567775	0.0542786333616149	291985290.413704	6.14011459084124	4808.79220348487	0.237570693067
1014	1	36.7916933011863	50.2642314002631	78.0212981191009	0.220960391247984	1e+09	2.6509776597992	2367.93808772704	0.187810447410252
1017	2	228.16790318451	56.8571737483343	54.8387216995992	0.123351610233188	1000.69583234398	12.8571537495596	8138.89997183578	0.279071305613873
1024	1	96.4137224883514	26.161495798759	12.8520593262144	0.130935050353349	72.9809512755826	5.1247933936782	4162.87095099411	0.154536778519909
