# Supplementary material for: Nanoscale clustering of mycobacterial ligands and DC-SIGN host receptors are key determinants for pathogen recognition
Source: Sci Adv. 2023 May 19;9(20):eadf9498. doi: 10.1126/sciadv.adf9498 (PMC10198640; doi:10.1126/sciadv.adf9498)
Supplement: Supplementary file 2 — Data S1 [file sciadv.adf9498_data_s1.zip › Figure raw data/Figure 4/Panel A/M. smegmatis/map-2-ct-0.25-data-2021.08.04-14.16.22.716.polymer extension.tsv]

curve_index	peak_index	rupture_force	rupture_length	contour_length	persistence_length	stretch_modulus	bond_stiffness	loading_rate	goodness_of_fit
7	1	44.526092248413	10.7080080510445	8.35025340621667	2.20116809752373	115.70680402933	12.2286876681141	7853.43664885079	0.158924774008864
15	2	41.468198702083	66.8620581761504	59.8424465348686	475.727345583734	333.014983754625	5.40803783633665	4339.00064752148	0.190603291318201
16	1	32.656144987218	32.732500904529	63.3677038062959	0.13480761951419	380151764.654826	2.13193479959933	1943.19888569769	0.283395160364029
24	1	61.2398834631344	18.6174825086104	22.8358721783383	0.272028706633148	959.912577544112	14.2600822877709	8644.26099139516	0.213576570238379
26	1	21.9504863028564	35.9543284749106	81.0943190821282	0.187541832352037		0.784536970623933	757.463826896982	0.0337858615305454
36	2	71.3492147627925	51.3248291141807	61.4649934917469	0.346553232175719	1828.65610882646	8.2319252362379	5986.72866759176	0.166917374850262
46	1	72.1418603296477	25.018920868109	22.9008732771373	0.107155251309039	157.749542871619	4.92419696177777	4021.93297743656	0.184232106886994
48	1	42.3302744875224	25.2582379061186	13.0434200114867	1.86122527095981	40.2856625455384	2.92928742613765	2584.39458015079	0.147594899995058
49	1	66.0190283454459	20.3811867864633	20.4789539731815	0.0673693056936193	138.635472692972	4.49807269482664	3733.08021055882	0.16652246392879
51	1	85.9301605133923	20.1694399397987	13.0705311478559	0.126807876843564	101.045337904719	6.54778373523255	5043.33999727488	0.183786743680961
53	1	32.8347192178598	14.3769917802857	35.6407099602133	0.0880371580217534	1e+09	3.08833229624545	2707.40612835272	0.164172659735895
59	2	180.212948721167	40.8097564772364	20.7469740399848	0.356552060114021	164.793985252987	7.50860428398709	5594.76835429596	0.151969798956918
64	1	157.508412613553	82.9641039767526	91.254516112032	0.181051384496956	1589.37484012037	8.89360121859208	6329.18372079089	0.17747898970396
76	2	60.136624070983	43.0811976344583	41.3466446394926	0.839339476384062	325.542966868631	5.678894331675	4511.64830842744	0.188397435140046
77	1	89.0062157895161	29.4818020819913	37.1959819684858	0.115321969664139	814.937705998626	8.94461117345378	6354.97526752465	0.176933241330743
83	1	22.2394666153362	32.872558613624	29.0311689164066	1.18138106428795	67.3484969438864	1.78499997270538	1650.75895020769	0.121735519339959
84	2	90.4626101951361	39.8498229341213	20.1071057010943	0.210388588473891	74.492195337357	3.381090087681	2929.79792936411	0.152007977260426
85	1	63.9392133079875	11.7032902612902	11.7561297190509	0.0994835820841966	160.773625821546	9.08293427506106	6424.48720827263	0.158757334140608
96	2	82.2159198607196	48.475901495065	43.7263316434097	0.411950257183735	290.599536450565	5.08080165615914	4125.80059800449	0.150310847215732
109	2	75.0167973435996	32.5050285283317	21.8249191403242	1000	152.146171021459	6.94512998475036	5275.82953553817	0.235392200924078
115	1	45.5503273590427	35.0646554407501	26.585121364881	0.352708971403056	79.6297298197327	2.45272299024625	2206.20034095987	0.180392613370996
125	1	41.4385712950619	22.6893306896966	47.9419786808632	0.0894949043921216	1e+09	3.28191812039176	2855.04049562788	0.167268261633428
128	1	44.6490073939625	20.7837595372794	26.3172399895555	0.521263145004756	1e+09	16.1377560959365	9300.21896234235	0.133612467133954
155	1	87.6813885968285	31.7061105617647	26.6008129174794	0.257766407238692	216.342960931916	6.43822776078798	4978.09357449144	0.164972818362635
191	3	85.7770044401411	54.0399456935848	40.371445019228	1000	250.786516550445	6.1806847229218	4822.71139246626	0.188570035622261
200	1	58.6315917206277	45.5437393713445	49.9308497904612	0.247724392124781	328.844145736523	3.77118475849749	3218.26404450316	0.166321797719768
203	1	26.8749263161875	26.8840901599006	13.7506661061296	0.249149965813362	19.9500010639937	1.2665583963505	1197.46276142116	0.217191711013343
208	1	48.9062049423249	41.557809066902	21.0580357978705	0.346889567995368	40.0948986089903	1.72943131059822	1603.12256513544	0.147068347696561
214	1	38.0866653204146	30.7567574942025	16.741121571898	1000	45.2123171485449	2.6923682754225	2398.20759851038	0.162977385732462
230	1	34.1969932003945	11.6463148010031	8.21053809999225	0.236104650230205	44.1000366187828	4.36615060442694	3641.75916283312	0.188205564265475
242	1	18.08911302506	26.3699230781908	16.105913057978	1000	28.0527890207119	1.73164278393285	1605.02262799544	0.217868085651382
247	1	24.4456462819333	28.3205823573797	14.2863210859943	3.37559383419945	22.3447592793506	1.48812169424075	1393.63903111683	0.178095048551434
256	3	160.177747643909	60.5611650697985	75.889629780087	0.157452576465426	1e+09	20.8993359215208	10705.918649564	0.16469890790475
259	1	18.7301398797348	19.0053611802881	8.55819190818007	0.115071986406459	9.79785794658308	0.969624442948055	928.604259034794	0.162892476135311
267	1	43.2504064228597	29.8063360176368	58.9972411285607	0.0971769147750482	1e+09	2.9632787963658	2610.8168054894	0.164026231359395
270	2	66.816697477042	72.9628676752791	49.1959566727373	1000	137.191824537334	2.77749125969959	2465.51360983688	0.201381808988596
288	1	77.348400278002	27.0732587842892	28.8732318052744	0.183597091110887	373.963672892626	7.84630836042009	5780.13509461278	0.158921176290684
294	3	76.6144988737519	41.668918348681	35.3971606713722	1000	423.642172410145	11.8482068820726	7694.74494531181	0.22206847889334
298	1	19.3549290723518	31.8754184065391	26.6490716737679	0.763020118702339	42.0693741661866	1.22673835291833	1161.80772820146	0.142588395951821
304	1	35.3916191059223	114.515424645017	84.9865444688279	1000	100.303445135342	1.17127808811487	1111.9437355056	0.16032572250917
307	1	20.2849401041019	27.3597196056832	34.6049458326508	0.056075106475555	27.3485821684659	0.481561171933034	471.223056627393	0.120766556368284
319	1	22.2584320370248	17.1034521177398	11.7124201743015	0.904630013286482	32.4308056525276	2.37741052797397	2145.07769619023	0.170568805961873
325	1	16.5024168616083	22.5736857544481	38.4016338087558	0.367018262029311	1e+09	2.08522479639359	1904.31767770388	0.178360932061738
382	1	32.8684640539401	12.5064529236492	14.6344602145348	0.328497346666928	201.289532297113	7.07079234904315	5348.03022971579	0.13221612112449
387	1	51.7946995952794	32.9464115118964	45.1632717667031	0.093147099362596	270.740301569089	2.71623672493604	2417.12704292812	0.161033952858781
401	1	21.1438786026364	38.2419051657071	67.5507647975752	0.224788029793155	673.368328374526	1.18545494807383	1124.71281030649	0.149283222443488
403	1	64.1615158317462	24.9501077984634	12.7841525462577	0.141939276455483	49.8237041941448	3.44739172498804	2979.45154413265	0.195188916017283
409	1	26.4962486091484	26.8806017421876	20.0308710257112	1000	76.0970290467929	3.76529352550922	3213.97269972971	0.244691925403053
426	1	28.7453142595983	17.8776899342922	3575.53798685844	0.00107654188568658		0.542720936647502	529.625827919956	0.0849572229465043
454	1	56.6166121806029	18.2108412030388	36.0800243949899	0.0740909828822618	1e+09	6.33678575634092	4917.22881150867	0.165121921664233
492	1	62.6438803193151	23.634054344175	41.0662323580027	0.0911533557961957	660093882.780535	7.18714990800218	5414.32943851056	0.310325163912242
494	1	43.9976192800597	14.2464111172416	7.01980132677768	0.628792797916243	35.9953862491641	4.75275676753646	3906.82885937382	0.202182778415608
497	1	25.8806776039558	35.9850299954738	30.716452169859	4.46010625230132	97.3191722098759	2.6906824040756	2396.86989840226	0.148249210391299
500	1	45.6856622968422	22.7666211299101	20.0619446762454	0.270950378932242	107.972039857918	4.0143014643259	3393.65890843202	0.165563914619591
502	1	175.129530865842	24.4107998151827	12.085849830916	0.208273406454652	147.447744249429	11.3944001477745	7500.73460871595	0.198202083471889
508	2	47.4228622246518	39.7738562825887	37.9615611238582	0.201784678439501	126.242078558183	2.31508850547938	2094.21103530961	0.166478069531927
510	1	40.1844153189752	12.1328034552371	21.3707934204688	0.12345989662078	1736.84984798151	7.49617059417967	5587.86231323339	0.234751062366841
515	1	19.5207260286077	16.198073159323	8.05787185017463	0.0689027952629532	10.3566423454573	1.04323474779814	995.901967918999	0.146448741589349
522	1	46.4555552070385	33.8968446960421	42.5183420280694	0.13796664057263	234.744221954576	2.74361709273352	2438.7851844058	0.151143037985303
523	1	25.0016026259427	28.211719803037	27.1845379755257	3.23541932901773	166.048098292377	4.44385308606359	3695.6580106959	0.139412976382897
524	1	22.1862599406252	35.573104972124	98.6694628411085	0.113411712906329	1e+09	0.703250025222056	681.418355063633	0.189146668296103
528	1	60.032977300215	12.6962186448799	18.8927123376836	0.109668600094946	891.441579942992	11.990516971283	7754.51643830607	0.209770155485291
530	2	17.7551519677904	30.8273951485298	15.4180866252136	29.9194909333789	17.0159639848294	1.08084269189276	1030.11873182754	0.171898478122845
533	2	65.5060866086391	54.9673644496268	43.8061962816807	1000	253.165185717527	5.73528578028006	4547.16811972959	0.249136850338653
535	1	17.8934831753732	21.5790597382806	14.1256556511643	0.255302050212248	17.8535013077831	1.02194564458026	976.482883394185	0.188003454139176
542	1	11.8135574770855	22.4887279205887	38.1437753231051	0.517062377948574	812219755.707907	1.50923289050141	1412.13791596526	0.139415928301251
543	2	113.074250593027	76.2944565365142	82.5443018465152	0.157433397399097	686.545334837813	4.80808266818772	3944.13559085391	0.218692278365631
574	3	113.987339762111	33.6281505768086	21.1882951296217	200.037132264588	191.953684986642	9.00846796555901	6387.14260908119	0.157893698750161
577	1	26.138246375396	28.9893678068417	14.4850357656222	0.703874487383495	21.1163745417867	1.33069114601942	1254.63108198337	0.150567904229592
582	1	40.8007065166681	15.6555229008117	11.6795189788151	0.713784525283273	77.217101067499	5.6129729634898	4469.94153854958	0.166551117497519
588	1	25.3893703588699	16.7780170227736	29.0739579666673	0.22657806366426	662511360.361508	4.12971460626488	3475.77825642537	0.145403218629552
591	1	71.7970282843216	15.2573112099109	22.174384226323	0.14727764774293	1e+09	20.7593525582065	10669.0650058492	0.252358968811438
593	1	49.4349327098595	19.0322834383889	9.57105709534592	0.19927217662517	37.6873811579517	3.50575740050628	3022.94781239003	0.186250782658122
597	1	52.9518267680537	22.8180423047727	9.45867190957148	0.0246514957446025	23.0202798688895	2.04006684280802	1866.58444480884	0.111716686505386
601	1	36.9887878522287	10.9165198874903	24.9276939504184	0.0880501470930635	1e+09	5.27989737100486	4256.12532772368	0.250526122814237
607	1	52.1567658586466	18.5990257478613	15.6171814247867	0.828362573960405	151.067253733065	7.9061948818454	5812.5692301903	0.172966251672956
619	1	26.4034723885106	37.8054634830342	54.9227263325302	0.390731467309941	6366.96802130779	2.96659102889241	2613.38762066124	0.145590500804232
621	1	42.3728298203632	70.356577675634	40.6070894735594	1.56903146075167	49.4419568895399	1.13517936102437	1079.35886072104	0.138686189586897
622	2	30.5985757775394	29.7391702747232	32.621950203251	3.14978744083178	2046.08510113916	14.0801777389414	8577.82293426209	0.18015323713989
632	1	23.0558574049852	11.5648989777651	5.78854475336334	0.216739095518161	15.882393250186	2.3728968855779	2141.40245856122	0.219997649132969
634	1	29.3790398811992	16.1705913543244	19.4023879177152	0.0834439237331772	61.0427992392476	1.88049414029962	1732.10265278441	0.193573168269313
649	1	38.1301953201901	45.525718646357	48.6771648007346	0.562098173643702	247.016339594105	2.96810267392506	2614.56066863944	0.170468124457979
654	1	74.0294298739603	57.8486542347557	94.5051568326099	0.0923824513680781	1e+09	4.03908623247304	3411.35538914952	0.193565431151231
656	1	114.475504880013	64.1469464217674	45.4250619399135	1000	275.747031652775	6.04853207084194	4741.87065236252	0.204290537085418
658	1	59.768367747961	79.8830634540581	91.3881393964065	0.226064201539582	398.285149450049	2.27051728919465	2057.67186871215	0.161506860461286
662	3	59.2748011318389	58.9171571358131	76.8243076664597	0.319491351357942	1e+09	6.62023316441205	5086.21262615109	0.170452059264277
665	1	62.2253968372849	23.9491204182578	2388.13988482393	0.001		0.888155631653646	853.616206684197	0.0658013233499628
668	1	34.8292405830173	63.088458581225	78.6807313745389	0.314019989915343	320.863599531012	1.6901539074969	1569.31681707228	0.158843662481609
689	1	30.3883867354471	23.4698976034832	21.5823458750147	1.25541932113332	120.739739593372	4.21817522966655	3538.22983802793	0.178583117058933
690	1	152.413831504717	76.5353534156037	98.572512481942	0.135070515665856	1e+09	13.8324109130898	8485.23000273285	0.16104595474252
692	1	37.5324372739467	26.2425722939244	12.0374503804998	0.0270904421174942	17.1691586774842	1.15952051088013	1101.34182022992	0.108667832549984
694	1	13.510221053506	30.6003366306178	15.7629969713745	13.3824116616883	13.2881069729112	0.812838031627463	783.812539007572	0.177492168256923
702	1	93.0479637397962	41.4814584226596	44.7708786556894	0.152770159024356	475.779442346252	6.2961966391142	4892.75306122489	0.175935433746749
704	1	74.6174995005608	27.6649896831821	37.3155019335763	0.152626905570365	1778.37539350599	10.4013980071343	7057.22333484228	0.14683485733558
705	1	36.1829361262365	28.009521800069	13.0516085433065	0.0379826414842419	17.9896301846526	1.13434945905881	1078.60854308375	0.134283688679149
710	1	22.0300819164338	24.2737651236362	11.4235299659828	1.34583801192391	16.8017069758022	1.37324457418163	1292.38995383501	0.127655637109796
723	2	18.9291977431425	37.4671916361192	55.2443262993017	0.524933809031437	288293314.576914	2.12961048162533	1941.26769959473	0.177877148421513
741	1	29.7791238329351	14.395167399219	26.3731301389967	0.167506073583004	1e+09	4.9723176841062	4053.97751573366	0.162019340580958
755	2	38.1034250801084	80.6174279152409	40.5831556557005	1.89720778176056	34.4584586988557	0.805623072114773	777.10152790792	0.153568263746465
774	1	36.0636359133039	18.4565280469207	9.15131846930895	0.041296187385012	19.514837641114	1.74094291986413	1613.00927483443	0.162884610384921
777	1	27.8678512965739	13.0540563510103	2610.81127020206	0.00111043849374515		0.720573176629762	697.670214723736	0.10056036956858
781	1	32.8257155299325	55.7821684343162	32.288489533056	1000	44.7694748760774	1.38127242076277	1299.49784828502	0.199228559735193
782	1	103.088113392297	61.664665399142	39.5143467177092	0.154367376546592	126.512860668903	2.76956123560257	2459.26298818416	0.154170301017215
790	1	27.380557069526	29.6845481385761	19.1619353632214	3.28532199021896	41.732811138259	2.01376816085641	1844.54417942659	0.183852212523226
813	1	79.3797009749511	33.8496634826046	33.0739324802388	0.422854418067261	399.823597483458	8.38955998177898	6069.66903119238	0.162956204792154
814	1	20.3594774911878	21.0778793005925	12.9007383176022	0.720550635609729	22.6547025414044	1.53055642572545	1430.789097013	0.166188476930588
822	1	31.8505319176817	18.8437174626501	21.1475975220205	0.346335912684695	162.115075504215	4.31333531192571	3604.94141747938	0.189370535569115
846	2	58.8343926581513	24.9207923414957	41.7693614621592	0.10748387479947	1e+09	6.9839007090345	5298.17257924046	0.15245507216887
856	3	69.9190032650921	71.617652600224	89.9309675736047	0.354873987662954	1e+09	7.63585744543226	5665.11483562715	0.155269982563641
863	1	131.066815814488	50.0795491563349	57.4829080115104	0.353787150760779	6498.25871265984	24.0896921483543	11485.0915545299	0.256685396550388
871	1	51.0717257139877	15.5555865800421	26.6324028540554	0.0917164934738381	967.867144699074	6.67919646756782	5120.94455368944	0.169830882761789
885	2	76.4590832718572	74.9713944220145	88.8053673032756	0.55454926290854	922703672.617645	11.0537966084455	7351.61566644084	0.144144466365761
892	1	20.523744370965	25.880288087465	15.3307953710075	0.736176275516031	21.6247939189883	1.24006262396278	1173.75196738734	0.172680093705298
916	1	21.6215897852431	28.4580329562747	13.1502568056775	0.0356744503485804	9.32352858390497	0.567645199682718	553.335552638234	0.144408487728614
942	1	60.5538687286625	14.2332057053699	19.8522341298321	0.0555458067991406	224.234080734193	5.58044336998141	4449.28729596875	0.167412614983497
943	1	37.2023877575016	18.8419706003474	9.12043749411453	0.0293269996468396	18.26307684218	1.61699561401875	1506.04964992769	0.170510602790765
945	1	45.7352524420521	15.5489712718403	7.71447644181574	0.318752455335376	35.696470983677	4.19253448910299	3520.17144256521	0.157420249615251
950	1	21.7952676784786	21.320933746089	29.6679894040423	0.1613504335816	83.9691449290529	1.38606286597849	1303.7370020048	0.172701495214047
972	1	14.7878406746589	36.6415245298792	17.6362555366386	0.0506746626156961	6.57412291099956	0.295733805931299	291.802352477155	0.133426849494172
979	1	40.9386608482623	15.3283811809237	2319.23376107507	0.001		0.905132572489527	869.286743572481	0.0951194348485694
980	1	18.4022307372489	56.5008557682214	26.1562675754213	0.0455407769412522	8.11324640860206	0.249291782769065	246.492319765432	0.0941387983062598
1006	3	56.3896399408215	100.996359713648	144.413113833221	0.201875680754389	499512863.202877	2.59759521699089	2322.72219177602	0.16702607833805
1011	1	51.6242560876816	21.5963560476258	10.2738209429002	0.0327497495231137	27.4276614468135	2.21138502811661	2008.98759638149	0.145012415969292
1012	2	41.8949668179304	62.4392620990956	119.141392932593	0.103299938724266	3588.55128391468	1.37642778440997	1295.2089690235	0.157566454128153
1023	1	62.9234820047774	22.7369011619026	29.6640058396148	0.120879267787	468.599390253883	6.66670205017096	5113.59675419079	0.164446327557038
