# Supplementary material for: Nanoscale clustering of mycobacterial ligands and DC-SIGN host receptors are key determinants for pathogen recognition
Source: Sci Adv. 2023 May 19;9(20):eadf9498. doi: 10.1126/sciadv.adf9498 (PMC10198640; doi:10.1126/sciadv.adf9498)
Supplement: Supplementary file 2 — Data S1 [file sciadv.adf9498_data_s1.zip › Figure raw data/Figure 4/Panel A/M. smegmatis/map-3-ct-0.25-data-2021.08.04-14.32.52.960.polymer extension.tsv]

curve_index	peak_index	rupture_force	rupture_length	contour_length	persistence_length	stretch_modulus	bond_stiffness	loading_rate	goodness_of_fit
1	2	101.254352988427	34.9477708250338	36.4853733662589	0.282161178484455	685.8602671074	11.443279075624	7521.88459940104	0.203557028624757
5	1	101.76105250906	49.5208705685117	60.183270936055	0.32213996387652	1e+09	19.0877989292807	10209.5662786658	0.274014045156633
40	3	58.9858256070177	43.5701748874055	49.0581368218261	0.50689246906874	800.994763747257	7.22600269809286	5436.34954624125	0.208633809564616
66	1	78.3251406143821	17.931218364611	16.3033937603434	0.564098219330233	310.260892927306	14.6135595763929	8772.89453935062	0.227595366260611
92	1	48.06718780583	19.2171406143101	19.6801019417117	0.625209150490262	297.608705599628	9.6147436109109	6686.06517032682	0.229195451781343
107	2	79.2729536987921	49.0976881577636	67.6823850895248	0.17214727122133	1e+09	8.53098496379757	6143.35046599764	0.249383118950065
109	1	18.0769095210267	24.5488646103818	20.9361349809761	0.240006284399446	27.408005364364	0.95613503763963	916.224770109777	0.160714651641797
113	1	32.4536186657724	34.0813791691986	29.7898939880918	4.45042146909195	142.052642096257	4.02498457006388	3401.290854355	0.382372770362492
134	1	53.4422070024615	14.5214763837003	7.30205306546082	4.75767228828889	50.7861861782719	6.75099836888223	5163.04627129387	0.155400570060557
155	1	154.495209476985	52.5371629493137	49.1194134082857	0.621233230643296	892.415266358109	13.9859253275734	8542.75033772678	0.241988128244063
159	2	51.4768253645322	27.8067241914103	21.8697126920851	1000	186.548985697455	8.46146915194596	6107.2188470299	0.365601798135937
174	1	108.919874337937	22.7783211143767	30.7469764366077	0.0845153922517052	1449.21268349754	14.6188460667755	8774.79946683453	0.270073528357948
177	1	120.579669210273	95.771470996606	146.427711498789	0.0629975871144389	5458.15378116513	3.99530165576956	3380.0700318488	0.167742648208142
180	1	130.734429941821	115.135368855712	167.849134105399	0.0797966916724379	1e+09	4.96015665193272	4045.89006607454	0.183321628462222
192	1	13.0900355233274	34.7438859957596	24.4786667547858	5.36977847448436	24.2254569931031	0.89001401213715	855.332717144283	0.135131351059475
195	1	199.493278752533	81.310399367829	101.548725199595	0.129854121351592	1e+09	19.7143460721496	10386.1197019818	0.183827632796346
208	1	20.2951088723027	30.1033083731471	17.4002594215358	1000	27.531122779793	1.57462026580401	1469.22354630865	0.193537924384226
212	1	125.904133879772	25.4308187381166	33.5644576108338	0.106750978527262	3664.61493109401	21.7204684231552	10917.3417381037	0.31734721045778
221	1	99.8254632535966	68.7957761316521	84.1619937346332	0.309201330612231	1e+09	12.992826483882	8161.705345399	0.207022274200189
227	1	183.129353094534	29.9451274502827	40.3209307995647	0.0499613781294973	2347.26927950927	18.4856993653692	10034.7466155749	0.143369244567081
235	1	31.4049710443928	27.923181246701	16.3483447035037	1000	44.0007811648021	2.68070261598864	2388.94741579649	0.194209434901008
244	2	159.563505033522	51.7739235954543	77.3301830198149	0.0590411222917893	1e+09	12.4872166354963	7959.26361508173	0.18945622485527
254	1	50.8830630594173	38.482727770718	59.8386279497879	0.158759312591482	1e+09	4.76524434644598	3915.26284374573	0.177170773737277
255	2	43.0641322094522	63.6520510448026	56.7614996588801	1000	341.013311834636	5.89376258493817	4646.21908249076	0.308300753213308
275	2	42.9929477076278	31.1636934482407	20.954984633788	7.42009618773867	79.0361586615836	3.584588634284	3081.38012397134	0.166043731402574
299	1	82.9567970125522	23.5179759384923	22.2511982720112	0.273951927745939	307.577686334484	9.91278233272399	6828.84178178681	0.168936280250231
300	2	106.931758316931	62.7572454016811	46.8306777901792	1000	311.581506550952	6.62342969210441	5088.0991935968	0.219336720672053
320	1	95.9258718167986	33.791768178529	28.6720065426417	0.0638343238654103	163.005730744045	4.21660686799514	3537.12628019691	0.152332082737539
334	1	20.1047608319936	30.2260857896554	54.8163469398133	0.254319720352995	953035371.082116	1.63518051905954	1521.81258005843	0.158767968050854
345	3	156.843842434175	63.2115493595219	51.3500088296495	1000	671.549279864191	13.0065620885265	8167.1232536524	0.173914743839209
352	1	54.5157019252771	33.5572039797648	37.482753531544	0.232383713901216	302.428106503814	4.50627208823406	3738.7260537203	0.281098924752013
368	1	46.2641786732658	56.3647700378533	84.8254784683345	0.197560907538171	268564975.42734	3.25108614404129	2831.67895760601	0.186243345588138
380	1	59.1012380642853	44.2693025291769	34.1709444745864	0.771763067352592	132.597652099608	3.32089901691311	2884.49491473555	0.170829138968737
420	1	33.9133393113635	75.1464667196961	123.017041051559	0.200358482700978	954602832.49732	1.41687583641511	1330.96242470671	0.17471502647244
448	1	56.6751537913512	29.2041353487436	21.5756093167843	0.112565876249665	75.0494377903026	2.74780012148701	2442.08977288545	0.176359428924069
461	1	29.1838497553944	24.3456878737083	11.7373844047697	0.799734557511091	22.7259146808659	1.78987388954885	1654.92649078684	0.158661156401004
474	1	140.985760974024	57.7976817497331	72.3831517244496	0.136993122375436	4810.67978726748	13.4596264176071	8343.4752738516	0.172442548900693
489	1	66.2721170758239	48.5774089151123	62.8034727879839	0.174058357374468	918.600575742375	4.76454455983268	3914.79042349833	0.189270118620038
498	1	115.975930682987	39.3426780998252	22.1808727911127	1000	149.318921040271	6.71899423440381	5144.30639758239	0.319113456270908
504	1	55.0386810011924	54.5087516996456	66.3484444014143	0.248272039953401	573.561740575983	3.55777123540705	3061.5427167325	0.15431272836092
505	3	175.055927264767	35.6255103284637	24.3501310149582	1000	376.078980091973	15.4045222295568	9051.91437334543	0.24707582486121
509	1	78.9252624850322	51.4798768790898	60.8691880683063	0.223348558965603	903.615451635605	6.22955793355353	4852.41617415914	0.191607320179661
550	1	71.3628365847121	18.1558996177354	11.5452314721872	1000	123.810895025129	10.6887775156706	7188.35249273456	0.174399755163108
560	4	265.650282292591	69.5035346226242	51.2137902802331	1000	739.78038979227	14.405469641307	8697.47158051442	0.246438995028272
563	2	101.619458215906	28.4931594553785	62.3726445410143	0.0312682492332701	3927.48943427333	5.24880946140795	4235.90140103984	0.232486410510927
591	1	405.711284621428	99.3406268121942	57.5921539937399	31.735463904845	552.862128117031	9.54149219301912	6650.56006103256	0.220001631802911
593	1	31.942766980015	30.2881154730053	16.2876223661613	59.8460042759343	36.1843414871574	2.19277146410812	1993.61348513299	0.160263958809253
595	1	26.1109832115458	46.568537220159	52.5118669287299	0.910430599065838	275.245297377716	2.50011187947769	2244.46755654899	0.137408127519705
608	2	365.252843713383	86.3013323253063	74.5978967428024	1.41683856628243	1812.87845722756	21.8807383353354	10957.6836524118	0.229513764785549
609	2	214.311458319138	61.9139742344112	68.5288587727723	0.308746202326615	7606.77762416901	34.5467797359956	13422.0757214403	0.175513852152445
612	1	153.279296476615	25.6951394201292	18.3356243810781	0.371879320759845	286.112063016554	13.8655259827629	8497.67960318069	0.200600974294004
638	1	41.5375777124041	19.3124272017616	8.78681803289975	0.0401974701743092	20.9479815734545	1.9900950633408	1824.66293763825	0.103366930978627
639	1	36.1473478462118	28.9989242338551	32.545630466761	0.143201189350953	107.304948483184	1.98408933399206	1819.61292603668	0.13611578266211
640	1	53.761144344391	19.2683158890222	11.6373215816913	1.17639748467248	68.6354986461872	5.45382661361182	4368.42675190079	0.151749404965032
652	1	28.9756053449239	18.8487340632584	9.30965201132982	0.919641853922452	23.7282014772965	2.35897579324608	2130.05859977351	0.173441196422605
656	1	82.1622165492286	66.8319046059092	90.7825111411494	0.179921898356791	1e+09	6.86096526745873	5227.11958811284	0.177009435398513
680	1	53.5699223920935	18.626779720857	11.0450061293725	0.666991973969623	62.5714781571789	5.15431704121608	4174.14550003209	0.215949766636492
700	1	66.0403219843137	25.8401116589992	21.2678195599801	0.302514902779092	149.436753248754	5.59089059638733	4455.92594518641	0.13363754396154
709	1	58.6343910404172	19.1492362328192	22.478881852014	0.157243596508727	315.338928099361	7.38986184857128	5528.5763040138	0.15997984775253
712	3	170.7851903376	70.9708231801003	56.2490279338088	225.257312704388	639.891844041816	11.2668928533622	7445.26902423245	0.191358614832743
721	1	63.7591552303072	19.4417886122048	23.4189262413814	0.116042996682872	313.943954890895	6.98897096603776	5301.0900731974	0.157700775980323
722	1	75.819870072254	45.1172113454941	35.0526583796285	1000	260.719154516524	7.39111467612185	5529.27747950627	0.207882179183558
727	1	147.869839996462	18.4497849587841	10.0376186481852	1000	175.888570189774	17.4954903362134	9735.63346775672	0.2714886776537
737	1	29.7375709183713	24.0196860684028	11.7323595193965	1.80261948477578	25.0770877611157	2.01946102060334	1849.31932382248	0.219397737772677
747	1	23.6261412124204	18.1178871230849	14.3288486400548	0.690203131395989	45.8201864306102	2.57141281789592	2301.76541498854	0.194852459386333
751	2	34.3044085952957	26.8922636964324	35.9963283094343	0.468900593777817	1e+09	7.5360613297144	5609.99818221163	0.157804703115316
770	1	17.1028436380437	24.5771721206957	29.4962979768999	0.607766705628969	115.675701056646	1.90006735549384	1748.69504079706	0.154419483832924
790	1	189.271722284012	46.9135515449218	61.7115269623138	0.0571179385219616	2754.52043129867	13.7556362096419	8456.27774462479	0.205057934907217
799	2	67.6072296841833	36.5250996057307	28.1757499013882	1.03494233054454	161.895973410106	5.01742891390505	4083.91411794852	0.185708108938243
805	1	30.6465222428548	41.6153493368645	29.4808547944001	1000	73.4223878433733	2.47334345309317	2222.86991394969	0.175581489944636
818	1	32.3727002192143	23.28942223321	31.1497133962941	0.114647399775853	118.067408165073	1.93368263838756	1777.12755436618	0.179710785005211
834	1	33.2128882399286	19.0832625173359	12.0176045210737	0.445992752119323	39.0051644431859	2.81068512452906	2491.63429892184	0.189990942614379
839	1	95.8944307678097	22.3581989425809	26.8078052036985	0.137852676128628	848.563139614168	14.1666048884372	8609.82275601525	0.154592097101602
871	1	39.5763371441906	39.6545647316382	41.5151540688964	4.2149456477236	1173.65139130049	13.0607462743457	8188.4543453465	0.655006009845392
876	1	77.6747863642021	16.8188673759545	19.3657557172263	0.160680117288652	499.162447529526	13.4067464671922	8323.12510380621	0.168452367701913
890	1	111.257394388546	49.2112612729554	47.1166733258001	1.20449918411313	842.3504321431	13.4248199920295	8330.08731139858	0.242237590111991
891	1	29.8340548091547	16.8465994776689	10.8791367124988	43.2344126121404	51.726332145376	4.64100314580962	3830.99894346894	0.198542739863573
895	1	31.4713739355135	32.1414058516599	40.0083129310634	0.845593473204286	688779823.272152	8.00094666907706	5863.62120722277	0.153223212185675
905	1	27.0462235037946	16.2689608163453	19.0353467727325	0.436065908228857	180.261394453951	4.77236575430582	3920.06904113336	0.243522650127929
908	1	129.738377350909	44.0825697420303	73.2739585486232	0.0468872128144629	10067.4545107671	8.10251764438975	5917.98983645773	0.125658763887938
915	3	156.602460305582	71.6372592048931	116.50110381671	0.0360740282462384	3757.41120728018	5.27010020504998	4249.75686512133	0.161993398586257
921	1	72.6744914320383	33.4173282115497	16.8382446848029	12.3618137118748	71.3578587902721	4.16858484330669	3503.27203486705	0.262643460852759
938	1	48.4611303700449	25.445744371928	33.3116944314522	0.240640370835939	795.672435820749	6.94654542744806	5276.64629048137	0.141066838115934
947	1	31.4735699517984	18.9364667812027	23.6644442166482	0.818994105065074	1e+09	13.3137501214069	8287.18860762899	0.178699135576555
950	4	172.950472735881	84.7930936916175	116.06985771345	0.0819085835879701	4314612.04980772	11.0544252099258	7351.89370804052	0.164580159566138
971	1	44.8886727208209	14.6676214291526	9.12335129813489	0.74381747489516	57.3110004963632	5.64877406982827	4492.61670601533	0.201707449515194
977	1	211.867303166349	48.9263236819874	43.7378849123253	0.0906278578465322	605.137367943866	10.3980506423613	7055.68222968884	0.15073514784564
986	1	51.4425592748894	23.9299344924559	22.9759552492743	1.22663081592942	304.005483113274	9.60671277996625	6682.18065546087	0.179923839136191
999	4	491.680052115671	58.1791767337158	55.2135057718941	0.11281020556492	2588.97842826434	34.5140628835076	13417.1343521482	0.23932962848771
1007	1	26.6730033764708	26.2682938467931	21.6804900559767	346.670104363057	120.062959798789	5.40940755246162	4339.8823231025	0.268747225893881
1022	3	72.9636893053032	64.1999053902991	78.8418371404902	0.408877738952144	219571651.265496	9.96634855090256	6854.22019399647	0.18495052338589
