# Supplementary material for: Nanoscale clustering of mycobacterial ligands and DC-SIGN host receptors are key determinants for pathogen recognition
Source: Sci Adv. 2023 May 19;9(20):eadf9498. doi: 10.1126/sciadv.adf9498 (PMC10198640; doi:10.1126/sciadv.adf9498)
Supplement: Supplementary file 2 — Data S1 [file sciadv.adf9498_data_s1.zip › Figure raw data/Figure 4/Panel A/M. smegmatis/map-4-ct-0.25-data-2021.08.04-14.49.46.964.polymer extension.tsv]

curve_index	peak_index	rupture_force	rupture_length	contour_length	persistence_length	stretch_modulus	bond_stiffness	loading_rate	goodness_of_fit
5	3	112.870509853856	70.211539535564	57.1817994590041	0.369457353430453	293.212124470019	4.25879967634648	3566.76869773267	0.217815370734046
21	1	193.026788679776	80.0705179424821	90.525697396596	0.257221538690536	6781.89935170373	21.2294400908815	10791.8795610481	0.255110997318996
47	1	64.3875149020282	27.1230611033622	46.000588368672	0.0948898701345195	1e+09	6.82160154665703	5204.24020328783	0.219022047747432
50	1	19.2921031102689	26.4614337402642	22.748035098985	1.24526445709776	52.1135616756479	1.79043983015067	1655.41029879161	0.137986307349156
59	1	141.193465299814	52.3237821383144	53.5768522419003	0.743478878918253	1867.26021513878	21.0630234633983	10748.708686413	0.363072875021719
76	1	59.2208217350141	26.9133444580129	18.5938154067805	0.30683299122765	86.4038708199431	3.95956106182919	3354.45395141087	0.232582888278582
80	1	55.097624331401	28.9960124489634	33.7696007222367	0.196045338275595	329.374944350102	5.07333905625598	4120.87836622999	0.151300068623468
81	3	281.570409053563	85.459067248725	75.4908882348018	0.178099215761551	1022.82856098195	10.7517675040902	7216.78641974912	0.164760993344863
83	1	78.1506201543672	25.5297636801275	29.9706408570655	0.267468543077259	1060.51274285527	14.1236802751245	8593.94899946214	0.291163765711182
84	2	58.7196343079109	42.7325649942796	73.4644714290023	0.100133025620893	1e+09	3.82141014944181	3254.77001026213	0.134546822112042
86	1	95.4149775110867	69.9843459811221	56.893083269798	0.941777500255342	283.038634730243	4.29349351048807	3591.07132648123	0.236924051375968
87	1	41.2452479768041	68.7757114504452	138.941539560287	0.0978191769931718	1e+09	1.17565028396233	1115.88343483598	0.227082309331097
90	1	110.474447376173	42.0638392994132	52.4032921666743	0.239246060432068	1e+09	21.3694599173752	10827.9457796915	0.258534324055367
96	2	74.4286314275095	73.338105494782	63.8223219108401	36.8183280105699	441.777904244399	6.54557699647124	5042.03071769303	0.236404200358058
97	3	98.9046884700029	70.7076794922533	75.1060877024419	0.655898240835444	1467.90715264652	10.102671246901	6918.42404877758	0.181949574407476
102	1	160.006748754709	39.2985244757325	59.3924526978239	0.0561796730736117	1e+09	15.9258577980825	9229.44876217792	0.24730191391918
115	1	55.833594367662	33.5552197881644	42.1988870270704	0.439233223555979	1e+09	12.9189491373625	8132.49175037454	0.142388790953406
125	1	143.143023344697	56.4958525614718	70.1944549496183	0.188741481822208	1e+09	20.8988777549287	10705.7984200844	0.180208298879233
154	1	91.6586614325665	69.8189294383083	82.8098339652449	0.456137858019697	1e+09	14.1111807236627	8589.31949265918	0.144797535641556
179	1	32.9078037166699	29.4400751136337	14.7363362078949	44.62440315205	32.1284276984881	2.15240555361768	1960.19115944863	0.185717275113924
180	1	71.118786075885	25.3628058633956	27.1633624790881	0.392560233453468	565.827340392828	11.8107715152725	7678.93804956545	0.26598886636755
188	1	36.6126562246205	18.6687555869378	16.0135286276789	1.19918160267553	114.810243230024	5.78180797628075	4576.36274685627	0.167804249921862
200	4	99.4759496463124	81.9006256826073	76.3054222830344	74.8517282667423	1169.18165507292	14.3322862212218	8670.74034656755	0.215075011208619
202	3	266.282851133408	76.2582210209505	99.3558077161236	0.031602448634097	2272.07029372299	9.17732674020191	6471.56791182857	0.200746539156083
204	1	63.3844929653777	54.6233276416614	35.0641807825099	1000	112.816129393726	3.20592299721133	2797.3552442572	0.167724954952583
205	1	138.724532944768	43.2184113012026	75.0295134486002	0.0412608683515418	1e+09	8.72175985177688	6241.66636357576	0.142047491601129
206	1	115.33608290577	16.210621141159	22.7903292479918	0.107030484226626	1e+09	35.0580733386306	13498.5617169589	0.142737920158431
213	1	153.596650364989	94.1221442968792	92.9243803435815	0.606172599309538	1301.51143595655	9.69021653968197	6722.47509842063	0.164863876404548
236	1	98.6349103973633	36.777852175449	50.877499797516	0.135827945704517	1e+09	13.9911021500595	8544.68147760852	0.19761900253271
238	1	307.220021790353	94.3306256093669	110.487220188906	0.15662395642473	1e+09	38.0300544085781	13917.3306831672	0.245403758733747
243	2	193.21946538419	90.466230410597	138.61078789432	0.0441401086360527	1e+09	8.02662452520355	5877.40077676003	0.143805602770966
245	1	85.5601075256689	63.5926461760955	80.5782768799078	0.157402872231078	1304.04491279701	5.20974606745538	4210.42346574529	0.250594684880102
246	1	133.139104643542	56.4540514576576	28.5133675709229	0.0366537709277421	92.5160130658973	2.79823219631997	2481.84313842523	0.178272780855706
251	3	404.850366209229	66.2135530815714	63.3736087161552	0.423002653793257	3309.61319374512	39.6587530578903	14129.6860260508	0.181910186132277
299	3	216.311286941094	98.9055826786129	117.79297328622	0.150720231624004	12498.5903915646	17.3026410145136	9675.62358489415	0.205465840662402
307	2	68.2489676089088	48.517557661747	112.553439105046	0.0465757284576723	1e+09	2.13158440266626	1942.90777827212	0.163072172294749
309	7	247.621871006537	113.857124270058	141.782654967773	0.107112051441638	1e+09	17.7343764561741	9809.16014063925	0.194565933684562
315	1	47.5966262441012	59.5615918188892	46.8514011453409	6.04833113096303	143.765378235145	2.81442771397275	2494.57499918561	0.177047620662668
319	2	126.001751102221	36.8958159231934	50.9223245536415	0.0573414894426028	1236.24475831823	8.51450226785116	6134.79831448038	0.217185930381063
330	1	36.6324847361962	27.5193025811991	13.9251569279899	45.452288590146	36.5926669300658	2.59558344581182	2321.1135262229	0.15139706391338
338	1	42.0878476849689	82.2163737933799	122.352315740748	0.227188178823743	1e+09	2.09726392071356	1914.35344205626	0.140602436960748
345	1	30.3708738613977	36.2527816699419	45.4155771350229	0.832302512719489	453915750.888004	6.62916546836353	5091.48334908736	0.155099324224824
346	1	54.9610722302849	30.1231476859232	50.469984142762	0.115186696738125	1e+09	5.40241721295107	4335.38177148822	0.146002102896705
369	3	366.838174038687	101.733143148502	127.390298805171	0.0662180334628602	83288.3590094316	26.8348772849247	12073.969530883	0.169442133854276
377	1	211.067823967546	57.3981212837684	68.5184470566148	0.114016326773881	4745.4247290263	20.8327773332752	10688.4257369664	0.225630115519391
392	1	127.736850260574	42.2002300247276	56.0546334376404	0.131860832853566	1e+09	18.4398632554159	10021.2246016987	0.258211932492329
396	1	256.024633517346	161.207263692021	162.99267224284	0.755469429859219	4130.60907677893	15.9549766856471	9239.22083923777	0.361442569767645
407	1	115.18137409803	35.5206136212964	36.5237421827296	0.564818149231425	1171.77834072139	19.5660994136892	10344.8268546175	0.242225941701974
409	3	127.18896724968	66.2161342127241	81.1143131459929	0.198328048527738	6951.77216411081	13.1459030106983	8221.84553077561	0.186758274747835
424	1	92.5425245119806	78.3537213318498	74.8620804349119	0.481698734518147	466.050271199472	4.50285533925051	3736.37381371271	0.145294979839245
427	1	54.8683962361832	88.8222452883952	111.894822273253	0.441052365463641	521137058.325961	4.75614945172856	3909.12102426763	0.245668694626526
456	1	22.2218143054336	31.4530982272108	14.7469495893048	0.160862979844539	13.311571368896	0.777696416161989	751.085320944247	0.0908705044666866
457	1	38.8899593980192	38.2519456450706	41.621957246944	0.552148070321089	281.948243771056	3.77698336538247	3222.48599850189	0.252204920197018
466	1	39.1612556014917	29.7786776188321	20.3849098719085	6.29417774344375	74.5319729071652	3.44445906186407	2977.26073918413	0.147004520119292
470	2	129.153395477976	69.0434959574962	55.6056662000691	0.466202341440057	346.8265949256	5.30594774184309	4273.03660780137	0.172948360418781
471	1	197.016332671941	91.5465685838634	85.9151474020182	1.5063562683654	1583.38078049519	14.9033303849412	8876.50417808681	0.187831155106575
473	2	44.0839510908247	32.5815195529758	24.3887174823329	1.25407984237795	93.3290809905154	3.3438479407593	2901.79293220744	0.177483293442023
475	1	197.243366103249	66.785419599032	77.1701960906018	0.107761410489581	2308.31749592834	13.0767120970233	8194.72714152275	0.312536614305288
479	1	140.817995018562	55.7539316352799	45.8271421880921	1.81049264692634	502.666948676986	9.85171909909137	6799.80718113936	0.136869393900127
482	1	63.208272449649	31.4598770223522	32.6283047955184	0.15533333404014	219.539850877796	4.30710193315338	3600.58633296763	0.128544571071032
483	1	144.798977242003	28.9117095313946	28.5162337752514	0.0871653064671133	483.647666282944	11.4842817910534	7539.57884465758	0.163228667676214
508	1	244.367972728385	69.6226270700871	68.0935743829208	0.593816345934921	2291.06246203562	24.1234111547902	11492.750398758	0.258076325567427
522	2	37.0320459907187	34.1848485186307	41.5219010405952	0.597998441054133	953.215506796392	6.08260308421034	4762.78557769379	0.173138483387154
527	4	299.594826222072	121.96932891963	124.015160610553	0.176348054117286	2434.60886194733	12.5278775904325	7975.76344929114	0.16930531659555
529	1	476.400603300507	73.4926992733898	78.7134344752154	0.101199886262021	5972.71877363133	39.6077307827518	14123.2040630219	0.211850964142043
530	2	90.0521334032882	66.7870526336254	87.5039449899748	0.203843469173433	1e+09	8.69358483861595	6227.22340705947	0.175677791419951
540	1	167.530163536518	81.4061968609675	55.543426117699	1000	357.886476932415	6.42635224595749	4970.99080698646	0.116310677299166
549	1	42.5202217004824	30.2797837211181	23.5097268367595	1.38000500720653	101.145039817923	3.71686650752021	3178.62240413641	0.171469206749949
552	3	152.866757203818	121.858018159928	151.890915816094	0.172163267233002	1e+09	10.1799303151576	6954.56884901513	0.208029977944304
561	1	21.9280418495302	23.4020657181391	14.1692856345339	1000	33.3022520689567	2.33815059847036	2113.06452915671	0.281721883118185
565	1	70.9685697228404	26.9600435387148	47.6729373726039	0.0768035266036106	1e+09	6.85259486343271	5222.25969133948	0.123303763252408
581	1	151.513952264907	48.3297928364857	64.6620989055652	0.0981259501806066	14440.1819040743	16.4978580956777	9418.69726775453	0.149170143039306
592	1	32.8373622590835	39.4329866984267	90.226968000591	0.0988701046941939	1e+09	1.29296249953417	1221.0377439403	0.162265953782081
593	2	172.027585340431	52.326748382149	38.7217139952676	1000	486.228635749183	12.5137511566342	7970.03548841605	0.237630866559075
596	1	255.272100961865	52.991505970984	59.0682354107176	0.156479723200322	4430.36999640445	31.3466692493279	12910.0252427503	0.176883439134772
602	1	227.286291136858	49.9008374117965	39.3019123206469	0.316006369185741	583.728807702997	12.8737660827966	8114.56376066998	0.224993257482907
610	1	53.0806082494412	16.4124847451696	7.27391506839263	0.044851810124142	27.7363571657063	3.25419142305143	2834.03443093058	0.146755923530914
621	1	149.599759734176	49.9763547076639	76.4543501166192	0.0573440044114742	1e+09	11.299916293399	7459.67501803759	0.170332578671633
624	1	38.0253588967436	34.7092912942841	37.6291959671248	0.40511033802305	210.260428103192	3.25901436462304	2837.69166668453	0.205855618552332
630	1	114.805374544341	28.8369029968028	38.7356047740977	0.0734093181043022	1223.08890570844	11.0355471290555	7343.53897782692	0.12149586609495
641	1	28.2066215883619	44.1190974685784	52.8106565850712	0.959767746914492	928.608300620096	4.17753493910741	3509.59104896187	0.172132826728877
642	1	388.468308986808	60.9979284044908	41.3169010643811	10.6449895862569	789.381581036362	18.804168611249	10127.8577202787	0.163418604932488
646	1	43.5619306057581	30.5373424131295	28.3056511358071	0.811783549515466	174.65363616389	4.5980000308663	3801.64927749658	0.189294717711975
647	2	137.301311576201	62.2304611873985	67.079261310231	0.294426362924931	1573.57539717487	12.2548473884141	7864.21768761095	0.173982799066487
648	3	483.664196193756	62.4153175607902	82.1573480377286	0.036842457560071	1e+09	48.9981287621403	15159.1385701869	0.110894411806021
652	1	15.0084303882115	41.0315384635892	33.9011227623423	4.76590642702841	45.4433936474897	1.13447554240616	1078.7225390104	0.261051059821587
662	1	78.7263680537506	32.4285276209976	26.7208123740797	0.297896657432725	186.085798483625	5.58220356482961	4450.40615782399	0.200504727702207
668	1	40.5237538851473	20.6044330783343	15.2682318075942	1.30565496994159	82.8793735381339	4.75074971769405	3905.4725823705	0.156968615159137
691	1	175.186724643448	83.7835916407781	91.183957753947	0.13123463837188	1343.52202045201	8.13501639513669	5935.30815549834	0.206875364742472
695	1	114.129489865331	69.1600591571391	60.8726169122692	1.23358789723435	514.948831039185	7.0917302532147	5359.99960620459	0.148977685366621
696	1	69.4683468972527	54.4093190755952	73.9976413646703	0.21136796750926	1e+09	7.09282716315582	5360.62619073558	0.189939599770803
697	3	93.9617122806502	69.2238650142083	86.6756534332516	0.27011464681874	1e+09	10.7681320077781	7224.1555043271	0.185599751948343
698	2	58.5358507255683	53.6177535677912	73.9585066952276	0.232383442771116	1e+09	5.75552075023262	4559.8784593548	0.203932536972306
699	2	42.2893040505785	40.233471091084	92.4208060993894	0.0763068898636487	1e+09	1.6206726993231	1509.23896073295	0.14289124363114
702	1	146.615192826084	65.1161682901229	75.3977708237267	0.186853078850116	2552.72332258744	12.5996097298845	8004.77698731507	0.184417065512291
704	2	70.5043355721272	66.5267932626812	88.583198185798	0.235397735444705	1e+09	6.39308862217933	4951.06408707506	0.166277686608851
715	1	23.2812361735163	25.0914869548832	16.236378476169	1000	42.1734861522193	2.58192215189924	2310.18261444144	0.192050292978394
718	1	103.177615142104	32.1741028244574	32.6156191953273	0.514537531427343	820.956760810179	16.1988494001467	9320.47701112114	0.173842082568188
727	1	64.9601020144347	60.1325697829466	98.4942452666065	0.10441546507078	1e+09	3.38671701337885	2934.0220525025	0.221373716409832
731	1	80.2515620165094	49.1302613697553	106.310143992043	0.0443194498918717	1e+09	2.80698463915046	2488.72580732585	0.180668821050838
742	1	41.8303843455613	28.729077546296	22.5933485613476	0.138344860161465	60.3408447531797	2.0479105154716	1873.14867768962	0.161968549339866
743	2	75.7631882876611	50.8528735059611	75.6188214475712	0.12661247872626	854862784.484267	6.11833045603636	4784.66274171666	0.167933621218265
754	1	29.4401104336861	16.9335943533928	21.2141424293589	0.499673220894408	469.584059192425	7.11926525357147	5375.71403573815	0.183271383519016
770	1	54.6863758130661	23.5426284272618	26.1665433212049	0.162142586511543	227.509711386281	5.08880299498227	4131.07515649318	0.143212363696518
778	3	242.545839803326	87.4821668870375	72.3327524441582	1000	1146.78747557584	15.7775087149782	9179.42975467889	0.225267542078943
795	1	51.7403383219511	62.6285879662362	31.8265622650447	2.93128228791444	49.2683027207571	1.48960892861424	1394.9433253191	0.181910886169879
800	1	35.7870051765225	33.6493288976501	39.3041833997594	0.175664513902568	137.277770969858	1.96666846109891	1804.94996377785	0.17655097736199
818	1	98.7963273780172	27.8934988566367	37.0894607899043	0.129467887204356	2768.74150832449	15.0074271185777	8913.32804417151	0.212817029939124
848	1	69.351103909941	50.0716067228034	109.697419932196	0.0502175820516298	1e+09	2.32620986219358	2103.30732867437	0.165192914114147
855	1	15.323919721095	25.5502562416041	21.4897698091971	3.99438847387944	48.0972676138599	1.85974298924932	1714.48192609429	0.171454099865984
872	1	40.977111111328	24.169294331055	10.4489757142832	0.0314084412730449	18.5651690044888	1.4774849076779	1384.30581573969	0.11541152772872
914	1	61.867208554289	45.2622539297609	33.5343092181304	1000	174.861032141362	5.18451249404987	4193.92662124323	0.140385135334683
915	2	92.1890953838426	96.8514436520665	125.984949241489	0.180297685464235	5250.46542185146	5.15458581736239	4174.32177040615	0.136707658716688
940	2	55.3168329577582	26.2295376551095	33.0011736627117	0.441772938820425	1e+09	16.3377913869556	9366.30835390743	0.32705071209926
941	1	91.7837299557077	39.8514453180368	54.0141822477028	0.163057327027688	1e+09	12.961284817443	8149.24783153077	0.158629683395289
947	1	164.000066075602	46.4127799369651	52.8239399839324	0.130045501893319	1668.74775712113	14.9190339159953	8882.07256707685	0.181883438062634
979	1	53.4134955466035	67.1160830316001	90.4190919090199	0.162836533018061	619.470321917902	2.28790673981719	2071.94360398105	0.135785321422073
988	1	50.3761593322952	32.2574174753528	21.8342398813425	5.63647227212664	93.7100407232233	4.06432478744216	3429.34122480317	0.162325795199659
1005	1	29.4145242190233	15.0215628886149	16.9943497809888	0.421893047743528	171.153260119442	5.4802332172158	4385.35226023897	0.220849119511763
1013	1	18.403276045772	35.1575215467466	60.1139871425246	0.324395500485753	1e+09	1.47483012189763	1381.97506044442	0.186920214409123
