# Supplementary material for: Nanoscale clustering of mycobacterial ligands and DC-SIGN host receptors are key determinants for pathogen recognition
Source: Sci Adv. 2023 May 19;9(20):eadf9498. doi: 10.1126/sciadv.adf9498 (PMC10198640; doi:10.1126/sciadv.adf9498)
Supplement: Supplementary file 2 — Data S1 [file sciadv.adf9498_data_s1.zip › Figure raw data/Figure 4/Panel A/M. smegmatis/map-5-ct-0.25-data-2021.08.04-15.08.11.975.polymer extension.tsv]

curve_index	peak_index	rupture_force	rupture_length	contour_length	persistence_length	stretch_modulus	bond_stiffness	loading_rate	goodness_of_fit
25	2	95.4069957896059	50.4495357932	67.8250369296307	0.164327243289493	461990621.217398	10.9817569361071	7319.68092698796	0.168739268297361
29	1	31.0738439001755	21.204779459311	10.1981065360511	0.020832157382954	13.279233772549	1.02579260956797	979.994597786093	0.151295257542143
34	1	15.3414574614697	12.0335823782728	5.69759032754525	0.157102777955177	8.68992740000765	1.28702981098764	1215.74539178209	0.13323069151816
53	1	30.6238283149188	21.8369554500111	10.6643910513519	0.0157067340045086	12.1995998661409	0.885878921828787	851.512921638387	0.164016759022454
59	1	57.8964193106024	18.6515877243075	26.6887960013551	0.195966004447306	1e+09	14.4070886114771	8698.06171460174	0.17706400946819
61	1	53.3077894409682	21.8680858143878	19.4493297624784	0.600929600672183	175.596313204032	6.97079277508718	5290.62535723361	0.202959704500237
75	1	45.8896397996218	15.9632495949062	6.69379226666388	0.0153955082670122	17.7071221812773	2.14571514766133	1954.64079266254	0.183677342772016
82	1	67.280924292897	46.4750873062138	34.0082149394596	0.185272472453376	102.893686537412	2.48059496030224	2228.72534130749	0.182172132639405
95	2	63.0987290645687	38.4309426051779	50.9331177628102	0.270641019481254	1e+09	10.0940323757213	6914.37161451545	0.219692470028915
125	2	77.438403014041	50.6155369399418	76.1227751504802	0.118339805644368	1e+09	6.07187251602156	4756.20396840784	0.179401779091315
160	1	87.3000983744595	50.8847675344367	66.1540739918421	0.221230293704978	1e+09	11.4347039350417	7518.17860175173	0.265830650977308
168	1	35.5266639256386	27.0513957170071	13.7242594116765	2.35793513914515	32.8375288422491	2.27608320899538	2062.24211672425	0.207597354071507
169	1	24.0595408014533	19.7039083606764	8.64540763591704	0.0460351353565423	10.7267073869502	1.02130423427203	975.897255523109	0.150970153903229
170	1	54.7086476588406	19.3481599092182	17.4684915598532	0.212842966965857	135.129030022983	5.65834503291773	4498.66865676294	0.195309511712999
181	1	33.6722553961588	15.3589709052059	7.70294083322963	0.40272927675337	26.5268608019643	3.10665646178736	2721.478433931	0.163544163938396
188	1	50.042393702626	108.435096624525	74.9514988613355	119.731516954688	108.825349831964	1.4315456624031	1343.89903212596	0.149757186160666
197	3	79.5099725285919	53.6552734658943	54.8090101789696	0.562534962706286	608.700808220582	7.02645822349369	5322.62906389816	0.175004842192184
200	2	40.1511377210537	63.9839973055865	6322.13073826062	0.0015641139585281		0.214556531477202	212.479599107257	0.0173028073273649
209	3	90.3174396553116	68.5606602970111	46.3341858345545	1000	186.963785965997	4.02106772127384	3398.4934103502	0.239502039659356
232	6	210.088839370854	131.77758228822	132.28807291187	0.647106716512232	2526.99441478389	12.5407748222944	7980.98889822536	0.216619433577423
237	1	71.6263179597205	14.1753949876505	14.9630049537142	0.112458754971032	235.019924351327	9.90113773532255	6823.31355074392	0.180734181302179
239	1	23.0506698457316	24.2621708092122	37.0790004772037	0.373590902119767	948980818.828825	3.59693708717176	3090.50053653424	0.212827022708831
260	4	47.064579232667	105.57275011948	66.9413038718304	1000	80.8989439694771	1.20366870586032	1141.09496277576	0.158429678291634
270	1	21.2605963797857	23.6434532060115	14.7601594200052	1000	34.9221705663712	2.35253400840028	2124.80499436234	0.154645029264856
271	1	37.9228575259201	33.7782447635178	15.627923304518	0.108941637677008	22.8388425030209	1.27048914338517	1200.9757373114	0.0792859650836896
274	1	33.6149582939667	26.1274289234853	24.0894532826265	1.13732513232394	135.188097973677	4.2198606253006	3539.41559787895	0.205134208463002
291	1	83.6845502331462	52.6114235441091	75.103965504457	0.137084458364127	1e+09	7.44108693711564	5557.19692910396	0.314807421527207
297	3	102.56271212795	41.5258716645203	56.7278611678479	0.139697046589156	1e+09	13.4933120886659	8356.40711036075	0.258530602597866
314	1	26.4384096844959	29.8873291061291	25.0173986758901	2.18846355456969	80.6011012071471	2.67753067629173	2386.42801792313	0.150400639613345
317	1	15.9818617739788	19.5199072495671	25.0799753296435	1.21757551719719	1935.98683487952	5.17113203524308	4185.16648180198	0.18155766717566
337	1	37.012980489486	30.824852586332	15.5752667540665	0.67523662503968	31.3140590130069	1.85157684776496	1707.53926702522	0.159907938250853
339	1	31.0352640376698	26.3040059234144	38.3006582078097	0.337926222113577	1e+09	5.1739858881779	4187.03561441833	0.148718399572718
345	2	71.776747588869	45.3940177861232	38.6260473270819	1.16861783882208	250.991295090484	5.44380701431431	4361.9960758175	0.187670292832833
366	1	13.2598443058324	23.2532572397143	29.7932054485018	1.04148336835359	248.091285036391	2.34333728637236	2117.29976834656	0.154870270472552
377	1	31.1996627433041	54.4322418136699	26.2267218978961	0.265152123697298	21.8466532996859	0.741443273086271	717.216715472206	0.112565218790091
405	1	53.6664143887548	16.8629593897734	8.46299562893607	0.376256691352932	44.0507090741082	4.76376048579311	3914.26107209347	0.192657367175372
416	1	47.0681027125969	10.4520790395545	5.21510134945876	0.112519247073886	32.5737887159314	5.41947197443888	4346.35800652625	0.215249025950054
419	1	114.234690397247	36.1498089814332	50.102919540023	0.116137031677145	1e+09	16.3740621623203	9378.21791700922	0.148129105180149
432	1	24.4369102449159	38.750698925672	84.1567568629976	0.180086104532747		0.864512902257199	831.753969947429	0.0390567384730512
444	1	31.5479586947992	28.3825438452697	35.6569859386057	0.481634590660774	561.224313780119	4.74849068461038	3903.94578212715	0.142101141421142
446	1	30.9789211703644	23.335662079703	15.086709659965	1000	56.0671348399739	3.69704537668657	3164.11506072291	0.205208678056332
447	1	81.3481665865249	20.7544530657044	79.9974014979187	0.0211427103483717	2472.59382672889	2.42328780144439	2182.35607881834	0.193389522074321
463	1	39.1631362531099	25.7467031370324	52.4477460029757	0.101368886346243	413122829.882859	2.93345204322936	2587.63570719078	0.149386602078128
465	1	28.6831599529774	25.7144874610748	11.9557826110205	0.0842800389214783	15.9067810992443	1.12665421679541	1071.64867402656	0.128572544010061
485	4	90.6145339533404	46.6579148972622	38.2872816126455	1000	408.179621154364	10.5806688705798	7139.2951560874	0.294004116701634
490	2	54.9776922105762	20.4305128452779	28.9596700219265	0.215761228453005	1e+09	12.8916985075836	8121.68465537448	0.567840144692289
511	5	99.1748645159695	119.504144971198	146.040213444136	0.314235148508256	1e+09	7.47470954312395	5575.92847639492	0.189140864940912
512	2	50.8797716784067	78.7828198257629	102.12477210121	0.387103939748509	1e+09	4.3595100443547	3637.13812705265	0.148664785363297
536	1	76.9514276562329	22.0627972770332	23.7956047978222	0.144389130728505	332.417898849497	8.4292721158427	6090.42804872647	0.134456598710458
565	2	60.38931835222	37.010833962862	48.2102208792705	0.311023790730693	34495.8833911978	10.5459755034563	7123.48288348983	0.159645860264092
572	1	56.5034342259545	34.2882183355647	33.8756708120674	0.211123818054675	184.732345640432	3.6843958391541	3154.84497234142	0.211144772932987
592	1	50.7009296863996	11.8168793024985	7.69429350331022	0.137247569325374	55.0899679221612	5.92256540551484	4664.10042380673	0.173934164397811
599	1	33.6710672047916	18.7540658473038	42.0280218312693	0.0996473223978163	919908594.992139	2.89345400080101	2556.46219949824	0.127267426876842
602	1	46.1862244352683	26.514477945735	19.0167729225145	1.15714753846498	86.6499377913639	4.03174104991162	3406.11440271941	0.184137179865114
613	1	20.7172784041428	22.2310012912724	36.864660641963	0.315185951413671	333769893.245208	2.83145427800658	2507.94223034018	0.141973200698324
624	2	76.0156469723839	29.6074862500432	44.2917094656297	0.123147280514993	1e+09	10.3533695407371	7035.08075407809	0.306636714944505
645	1	40.4929282332791	15.1512689738464	12.2226406227033	0.123462228523262	58.4083870585713	3.60061427711135	3093.2147594907	0.189999553067099
658	1	19.5029895248617	39.3799335656818	29.5459245469698	0.161086074548065	21.5473155522511	0.554108205902272	540.464721163933	0.23077803306975
666	1	18.5836214273331	35.0050947916658	36.8139472020132	2.2345352478356	171.632669433321	2.69973368942105	2404.04973899026	0.212817686966625
671	3	37.6683414492375	59.8768188410293	37.7085133034457	1000	63.5096193195362	1.6768369388572	1557.82949384098	0.152214869151821
676	1	84.4465136403052	39.3753765333259	36.3768188602256	1.80540832719093	513.097948151726	11.2878945830622	7454.43403599134	0.234893873757228
684	1	20.1386073488267	17.5914728600351	41.3203202190289	0.154927922817104	1e+09	1.69739430874674	1575.55701538515	0.150447361494637
685	1	26.7617109865053	18.1701147961124	25.6668762272326	0.450681350411684	284592187.568013	7.13953228591021	5387.26157493863	0.235722921971395
691	1	17.4461624386225	14.7910915256305	11.276495525712	1.54001193455819	34.3854924290917	2.55631431417658	2289.65999364304	0.173919890404613
700	3	110.429945109626	50.1109517419688	67.0440693502356	0.146064521044058	1e+09	13.0430559586894	8181.4973300695	0.176931483261077
709	2	35.4677318786449	36.9124219326141	63.5894511264926	0.164834010648095	1e+09	2.65904592487912	2371.73308956737	0.172641821564792
736	2	81.6030250234868	48.7425532419759	44.6653958825449	0.442805631053658	313.824002416159	5.30482221982624	4272.30661392076	0.170356190132646
753	2	87.2017451611781	50.4018959587188	67.663890440166	0.160668151985566	5490.07501031387	8.51321077582664	6134.12782466054	0.171504008422037
795	2	89.5623587645375	58.0666040840659	54.0298583205092	3.25056141123831	667.563441605756	10.1145039918772	6923.97116316621	0.239931928002758
797	2	68.8239944487807	35.0083310363405	58.2136930833829	0.0940846281766891	1e+09	5.93172893929092	4669.78157415051	0.180880571598826
818	1	20.2095086872615	69.6509146354147	61.5467902886738	3.18389633248333	78.292292772417	1.02179426009716	976.344667527883	0.152208774254168
822	4	57.4339041302619	67.313081039567	62.2938948158658	6.11148465072	426.337090715396	5.69878676199169	4524.1946808217	0.217854440401453
837	3	66.2413224428685	51.8410372245671	41.2830628911318	46.2172029068902	241.687322860511	5.66493483404415	4502.83310838523	0.260485500588014
851	1	85.106318147004	20.0759737679667	9.45810741114747	0.0610650580242065	54.2917124608574	5.02680402454381	4090.12303978636	0.171855135667859
856	1	27.4303448085649	24.5403616169489	11.9809770530996	0.0780524197518744	15.7508307393092	1.0964275835592	1044.26557669416	0.151862499791105
860	1	45.0675008357332	22.1627681502169	11.3139804281721	0.871729977536073	40.2130824103676	3.31494020751008	2879.99825394339	0.189821620265339
864	1	36.1855487926558	27.5244172733139	14.1984039799985	11.8835249503023	36.6445850148396	2.51851520902856	2259.28855342463	0.201053819457832
868	4	67.8393388188582	80.2930061362289	76.0465987723878	1000	1135.68970792734	14.4626652952361	8718.2882628769	0.53217078540998
874	1	69.6472646034135	36.0026771289172	46.2235745767804	0.178648969229213	1048.12977518689	7.16703753615778	5402.90751839585	0.12497067254538
897	2	107.235429754788	51.4094623667713	54.0670204320159	0.0573720052092663	298.041812495053	3.51490781007866	3029.74895732104	0.187934373761684
898	2	45.4650826232794	30.8416027266138	43.2791070924726	0.170554884732716	591.304732694998	4.05564869591486	3423.1622904724	0.174589278546958
932	1	22.1884087997477	20.2659499077738	32.0398701684925	0.192068232947421	179.104895607632	1.87388667859527	1726.49529365219	0.147119676500437
943	1	32.3639007588826	24.2020390885624	28.1581449823602	0.276349920625164	162.889890848235	3.12092028795668	2732.4183052437	0.138504244146065
961	2	67.2188747872523	54.4175236223822	68.8982725820784	0.331420096700139	14197.2353521489	8.69619529567992	6228.56268482769	0.181172157912986
968	2	15.2881174601571	42.7363970534039	31.0987053931006	1000	39.9771190454714	1.27184940176778	1202.19114651754	0.158371553901164
989	2	23.2289319630432	40.7964448555501	20.5121212465653	5.23727469065756	21.4911559610326	1.00497514089088	960.977255407973	0.197826570038052
1006	2	27.0859578727426	66.0555766098044	109.849864678847	0.23900385635329	619473688.926242	1.2369626339478	1170.97427732724	0.185435736062257
