# Supplementary material for: Nanoscale clustering of mycobacterial ligands and DC-SIGN host receptors are key determinants for pathogen recognition
Source: Sci Adv. 2023 May 19;9(20):eadf9498. doi: 10.1126/sciadv.adf9498 (PMC10198640; doi:10.1126/sciadv.adf9498)
Supplement: Supplementary file 2 — Data S1 [file sciadv.adf9498_data_s1.zip › Figure raw data/Figure 4/Panel A/M. smegmatis/map-6-ct-0.25-data-2021.08.04-15.44.04.557.polymer extension.tsv]

curve_index	peak_index	rupture_force	rupture_length	contour_length	persistence_length	stretch_modulus	bond_stiffness	loading_rate	goodness_of_fit
7	1	47.5877312544696	11.4465411944091	15.8711989193766	0.162266724291549	551.766605473178	11.1562342863037	7063.18189451124	0.171314450108581
15	1	34.7175359565613	12.6462821902881	16.4231477550799	0.0984749162444521	108.959715646334	3.56526086640369	3008.17331520972	0.156976452203798
52	1	28.8794699790542	15.7580825592501	7.4837761262498	0.0229198805794776	12.2765039201722	1.29677044826021	1214.93429915636	0.133787790320609
58	1	34.7362854138935	23.1278046550071	41.9117336142437	0.147468758995889	1e+09	3.69851029702221	3102.4837142521	0.177596469000285
85	1	18.6992841726794	12.0516493027102	9.98818385904685	0.487316485768072	34.4612366606953	2.63447436609814	2317.35945183936	0.17554123348627
95	1	55.7689537233627	38.4448847644281	25.4131178422727	0.967482620307036	85.680964660701	3.04817266817569	2631.51887404761	0.13857966021776
101	1	29.4560885769959	23.8114125560601	13.5496649816715	1000	38.592798169774	2.83726226623534	2472.82545936789	0.172732137211143
110	5	180.853086240671	103.226042812952	89.5864775438014	1000	1169.5444593297	12.9550074118676	7743.92392715452	0.172619229437579
111	1	125.010420870444	82.7052335884738	74.3131291603636	0.818188884455315	586.278440620186	6.38710890074009	4795.96457435302	0.152256554314874
115	1	94.5290845421271	23.4362915679348	12.0594302845007	0.204899818823544	80.526861569962	6.08056463208883	4621.03618150778	0.172901024380389
118	2	22.3767461825717	30.8813685108806	25.1289568657705	24.6966987768108	82.2477815497989	3.03254776657859	2619.86539649453	0.153835612559591
134	1	24.6701618713136	57.4004379191493	33.1870621423875	1000	33.5164639868979	1.00551446794843	955.603570965984	0.156459211838365
144	3	288.011949461224	53.5692953642671	37.4035782871474	1000	663.488717802464	17.7001078054316	9221.68081473144	0.215344564162317
145	1	32.4907944507608	28.5053103441801	63.9719574146635	0.103030005280644	1e+09	1.83218834720333	1672.97185934461	0.117773625217574
162	1	32.2870171141207	49.7865803282684	50.4397237895725	0.699960462995193	161.092624795065	2.08428968552829	1880.67837582058	0.140595175192641
176	1	24.7298754816016	31.5023870530934	42.4875745994441	0.167142136148379	102.879007839454	1.18823784427046	1119.16208670782	0.134591998474993
177	2	38.0338487816832	38.7752724599369	50.8387740582942	0.353180732477564	963.512298671954	4.20636357135896	3452.10523178608	0.129740792521534
191	1	27.8296447682266	31.1023990990681	27.0450559201671	0.716307484108311	73.7772974416492	2.09657079828741	1890.67148685004	0.13498116052537
194	3	134.27241882809	54.3457797867812	43.0606492359255	159.821916551118	499.154651662149	11.4445989290156	7177.68267586314	0.203358433650937
206	1	34.8326256210843	36.0303843334205	26.425966555	20.826391151095	86.8411713770124	3.1388485539292	2698.82635100601	0.142822657822315
223	1	35.7847565416068	18.1363047479163	16.1649605842654	0.206975063424653	72.3401920789223	3.25053330249591	2780.98289240293	0.148711792524412
311	1	60.1423858895716	22.3257437151471	25.8259563457276	0.0749704117734461	175.766825827892	4.00803269893189	3317.38519677533	0.124438729973107
342	1	40.3040875379562	27.4863683563525	22.7188468619333	0.387066445500858	86.365911808016	2.9811972002724	2581.45137194312	0.187149631080436
354	1	36.2573876904535	19.6133424471182	36.137189760246	0.135729708995783	1e+09	4.38849117622652	3573.82788154988	0.138969182939225
355	1	44.6140364333822	13.3708397078383	5.82534254267095	0.0441491639391925	22.107492137339	3.21867258025259	2757.62904925845	0.142504299993735
365	1	25.5423597322902	12.2362062154331	5.8177025427794	0.0480616835253301	12.6523737458616	1.7728219752292	1623.33524849525	0.130648384990757
395	1	26.3497965889754	34.7554802226217	57.0584089182317	0.255577894599764	1e+09	2.36289965499575	2104.58924291117	0.153391472892162
402	1	25.2688876347791	56.7847012958385	71.3643598407632	0.662698276771089	579.812100020652	2.1136594015405	1904.5573267188	0.121353989635428
436	1	38.5546897329329	17.2472642811687	32.8406050180296	0.106100644126808	1443.52111733744	4.23102806845561	3468.69996644984	0.168828599625872
458	2	86.6247189195707	55.9587673521058	60.9670711296602	0.20682095373388	549.996058283362	5.12339507159188	4046.51314389075	0.148129392551834
491	1	34.9770470449535	18.5762501813573	10.0115794985507	1000	40.6284556444624	4.0454031913521	3342.94520042665	0.154751824853893
498	1	45.6931272651731	15.5430886770758	34.6540900911127	0.0740416771889608	1e+09	4.78186515896737	3830.43886797783	0.132616069702333
499	1	20.9057625889423	19.4104988965386	9.67503902799054	0.290133287705463	14.7419312779675	1.33049626170151	1244.48920613928	0.127438858900329
503	1	22.3964984986643	23.1829045740784	38.0752815062119	0.289877674340759	3211.9410918978	2.85508284144922	2486.35115000104	0.150325483094606
506	1	17.7229886833202	18.4534844273406	24.9690760726433	0.733205002295962	866.848967224585	4.40481791972261	3584.64811277643	0.137406546810792
524	3	70.0842636594454	60.3778102114319	79.8729447654954	0.10487862985812	538.831276465232	2.76675638927302	2419.09732995528	0.18565533965587
525	2	36.3035582701751	70.722577525564	94.3642123798053	0.451539137638092	1e+09	3.07115330326883	2648.62881675905	0.144077771654741
531	1	95.5484701764665	33.2611448057329	25.6226899080595	1.17090752030347	242.500750819683	8.43748341505417	5866.40936698481	0.146378059901237
546	1	52.2901893995217	18.2884867569568	34.4486016448251	0.0894167923920166	1e+09	6.47150992136184	4843.39572678936	0.128648868568801
555	1	11.5042857831804	40.0548423163376	30.2492556587064	2.31038936856059	22.0848912615318	0.614118416687981	595.134046037427	0.137011135053141
560	1	51.831186252197	20.6882163575435	9.6294901816551	0.0141410890728661	22.2141451205506	1.83976835288992	1679.28943515854	0.136096839120129
579	1	49.4908563125255	22.1586636964516	10.6959436736364	0.0147820432351259	21.9216090404599	1.62319141618235	1496.97560910228	0.146715066753435
589	2	40.1531117028157	45.7513890747036	53.8058784100903	1.14353399917748	1e+09	9.97036006127898	6568.55217635765	0.168546871142563
594	2	36.6452584051305	63.7933468007556	39.3783593939939	6.96654309022237	53.6144571965994	1.30109561358586	1218.72998871907	0.158919397634087
671	1	46.6637865182183	19.8674247031089	11.7510243241452	1000	67.1041945506546	5.69128193024497	4392.69636359467	0.208290214378098
678	1	22.0446182868022	15.4969943735502	7.1616207285525	0.0309969928536219	9.21983524032505	1.02449924385228	972.734366545442	0.133263488399823
706	1	30.6633120355713	31.710643432662	51.3952297006048	0.228748892267232	1e+09	3.11546346501531	2681.520139549	0.174382556918465
728	1	99.0855432619598	37.0241658038218	50.0027050280114	0.154137912573084	477946579.596024	15.2690998769438	8515.34780174055	0.125444080402138
756	2	55.4956581000142	43.1735960056472	33.9268683693643	1.69761212584551	147.181696112917	3.81018004853846	3180.68121509991	0.18521570724675
912	1	36.8553518700426	18.5645957939516	19.2885479785896	1.22927536779543	325.667107617938	10.1354869654794	6639.81914415436	0.168081054134588
916	1	49.6495672502613	15.3346572979527	22.2317204051915	0.215321365879412	574191751.640651	14.397294895932	8237.18055838198	0.137407338670009
955	3	84.2857509313505	58.7251910148775	51.1590902203918	0.418720013401518	264.5165205363	4.07788073014802	3365.09210278516	0.16318784492002
998	2	47.0189635286733	23.5971121859336	68.5070005438075	0.0506752678118043	29602.8745314135	2.07881459354679	1876.21959850842	0.162483071573056
1018	1	23.1626525852631	13.1158526663109	17.7473429364833	0.351176029768244	244.608698857436	4.78907556880971	3835.064084799	0.145836085085566
