# Supplementary material for: Nanoscale clustering of mycobacterial ligands and DC-SIGN host receptors are key determinants for pathogen recognition
Source: Sci Adv. 2023 May 19;9(20):eadf9498. doi: 10.1126/sciadv.adf9498 (PMC10198640; doi:10.1126/sciadv.adf9498)
Supplement: Supplementary file 2 — Data S1 [file sciadv.adf9498_data_s1.zip › Figure raw data/Figure 4/Panel A/M. smegmatis/map-7-ct-0.25-data-2021.08.04-16.00.01.631.polymer extension.tsv]

curve_index	peak_index	rupture_force	rupture_length	contour_length	persistence_length	stretch_modulus	bond_stiffness	loading_rate	goodness_of_fit
9	1	21.0548371575243	33.6976481604312	47.8411715041392	0.559140901520719	187131359.866881	2.97730807331998	2578.53478730774	0.133550760815156
16	1	46.8561046968907	13.1564216092518	8.13295080112401	0.302197344247379	52.8114219162849	5.63715427406368	4360.38131185186	0.149497005117199
23	1	20.664468857533	23.1476999254629	41.2321197287767	0.258834979815443	1e+09	2.28533358122483	2042.83351440963	0.172481105374466
39	1	20.3157972134167	25.736834983616	31.4395053320088	0.842196550681624	318.220742576752	3.46563603341222	2936.93870042124	0.163609916203487
40	1	25.8442473443309	34.8352586707631	63.2632240783591	0.197166096334975	1e+09	1.81822670139105	1661.32359181592	0.131826355322832
57	1	23.3225236936536	28.1900990909229	28.4027780767584	1.85156169637918	158.794505641181	3.66492327689225	3078.81509774275	0.131349303573729
157	1	18.6517059569332	10.9701661168737	12.41518873333	0.771756177072901	123.548640553633	5.27789685783675	4142.28450043378	0.159809509417795
286	1	83.3676595668861	47.4169935817878	32.3885841870855	0.538678639341514	135.475781580237	3.72472801562304	3120.91112907666	0.179571118311083
294	1	70.2670981480434	34.4505168000391	21.5836128757593	1000	117.117901201975	5.40899233835907	4222.60583615382	0.173967319068104
312	1	31.7399231124316	24.8100855783128	29.6445304207093	0.214077729807725	140.406290864945	2.54544874006412	2248.19482303347	0.163247922940715
314	1	45.892748105552	24.6586354736754	17.685235413931	0.141952301575506	57.9654479020717	2.62003394452336	2306.1788452901	0.163795901734077
329	1	64.1306170562899	37.7059048114207	35.2280354029314	0.103634578008431	138.270868737943	2.75600241323468	2410.87213748333	0.155485045428271
366	1	37.8337678216092	27.6231528449433	19.2638193390653	0.0874730207087545	38.1569386697773	1.5460446480483	1431.11652469716	0.146982120221599
487	1	59.4231953287777	37.8985358010991	26.4285740536414	1.575010230781	110.277891810235	3.80270531562871	3175.47063886919	0.140357430718364
495	1	76.1933207903962	22.8656929053069	42.1976778600014	0.0643416586726083	1e+09	7.88261349808752	5592.69264346158	0.158412114226792
523	1	33.9863167920168	12.6593900796125	6.09818065277631	0.712812549908337	26.5100347298514	4.02378610639977	3328.16993876227	0.163852776528203
606	1	26.1073203469018	10.6973765281042	5.30437827339615	3.28472408358209	23.1808693675517	4.16747670423105	3425.87042161487	0.209796430530824
690	1	14.8296568190084	28.1596009860974	29.0169133958903	1.7512547141944	87.490486051409	1.89972409451343	1729.10015403623	0.201290725295194
723	1	20.3078049311795	34.917289151201	53.3567746925052	0.424232167436526	1e+09	2.20264294311791	1976.50599577759	0.184213248174444
724	1	115.122822570352	34.7878934431352	43.1715159629644	0.110156245755385	1269.95998530048	11.4412247231416	7176.35532214189	0.136820023428403
754	1	15.1504499543671	15.1593742115288	16.2390511791471	4.59409333062991	274.970237906094	8.05035820634214	5676.61423772834	0.285348524505683
756	1	105.060275729931	22.1449268877175	27.5485366808676	0.254551229816402	1e+09	38.8851567512009	12876.637823751	0.244429236973635
788	1	18.9168346791327	16.9976133123283	11.1443439338489	148.309499101649	34.7497034528371	3.064248115113	2643.49134926609	0.193427374286529
790	1	26.7828964343268	19.3108484560338	31.4933352605956	0.256739590683402	507674764.568143	4.39694881774833	3579.43488383074	0.122498780416293
793	1	43.0024918305076	17.7255568963069	15.2912421891713	0.494487173015788	113.412444972839	5.74915619859556	4427.09341187153	0.14576469233951
797	1	20.5936615532954	14.3811297368586	9.96016138271295	0.243155173862975	22.9541941890429	1.83981162424105	1679.32548674565	0.102853883907741
805	1	62.9906433370767	17.3675163502842	32.6529638196811	0.0745414490459077	1e+09	8.24190695560251	5771.19250455754	0.183910221078919
827	1	72.4276317518213	15.8283631719348	8.72120914654102	0.139635312668936	63.8752241319386	6.42100759486907	4815.05222299027	0.182324676907172
917	1	44.5028876288064	13.1513815367438	18.1469604346161	0.305093460615489	1e+09	17.8169004855783	9253.28273531283	0.1881431442553
934	1	75.8805321448096	19.4589074456052	9.7609379621418	0.43965253314436	64.9012874572423	6.18459280030427	4680.87211581572	0.150556238349742
