# Supplementary material for: Nanoscale clustering of mycobacterial ligands and DC-SIGN host receptors are key determinants for pathogen recognition
Source: Sci Adv. 2023 May 19;9(20):eadf9498. doi: 10.1126/sciadv.adf9498 (PMC10198640; doi:10.1126/sciadv.adf9498)
Supplement: Supplementary file 2 — Data S1 [file sciadv.adf9498_data_s1.zip › Figure raw data/Figure 4/Panel A/M. smegmatis/map-8-ct-0.25-data-2021.08.04-16.17.20.869.polymer extension.tsv]

curve_index	peak_index	rupture_force	rupture_length	contour_length	persistence_length	stretch_modulus	bond_stiffness	loading_rate	goodness_of_fit
13	1	43.9252686713894	28.7794010272458	14.3235687521535	0.35940120072033	34.7364139773248	2.20276415484994	1976.60359587958	0.155375764784501
40	1	29.6754667868624	33.0928855133244	56.8698340803012	0.198353129658339	383670030.904743	2.49615296375232	2209.65300628699	0.13011132526421
57	1	22.8903474561893	18.4338138955236	17.7839713076161	1.42920524610643	107.021273004515	4.25416478295276	3484.23512405695	0.212622877908694
64	1	50.7626020496285	20.3648648753242	22.0881248700361	0.0822181709035451	121.295826465347	3.44678267617381	2923.38764461016	0.139677422711946
83	1	43.3010499526826	21.9744897378114	16.0902383255862	1000	116.847382483702	7.2145536788855	5247.91179844381	0.217056210722576
101	2	69.2962977135276	24.8379766266754	43.0517236311864	0.0645772317651936	1227.70979329726	5.43421030397867	4237.95888114789	0.163343163082
143	1	36.3387857939588	20.8982657895961	10.5461264122503	2.06879379230787	33.0774832590309	2.97789911402505	2578.97809399674	0.148262961120937
149	1	21.1095201642746	18.0396252494337	9.57865771452483	0.65158840208212	18.2478798812601	1.70365887401048	1565.15284392967	0.128879501546266
164	1	140.6784557378	67.7463597236132	62.4352356446382	0.457915233871982	665.308621280447	8.20417170122335	5752.66489156603	0.180636861523056
184	1	103.567185866356	45.9056138588741	22.8166663900589	0.28046151497124	86.2956075453042	3.50713007020838	2966.68390925708	0.148990916115034
186	1	71.692462966143	57.8934773708378	56.7374435262958	0.594358705715174	407.880831403809	4.98524278853797	3959.84235331858	0.177878976222847
192	1	70.8044105330715	39.7509110337473	41.2523073141833	0.172046737898871	278.501280769343	4.29578770140868	3512.10599101497	0.158570960518426
198	3	106.8569160518	83.2531206522575	113.451920606267	0.135902185491359	1e+09	7.07688964618048	5174.69015489819	0.169054082282012
208	2	115.168428704994	37.3571757237536	55.6140727511583	0.0829023447800671	1e+09	12.6164163954232	7621.65610449182	0.197013541711435
210	1	45.5444345735325	38.6559865778417	23.544378931236	0.947831019261793	57.2007029176165	2.21476422728721	1986.26063930564	0.168789408211103
215	1	59.4275432414837	47.9146189868357	45.9608947264141	0.436602227693467	245.926976035883	3.7893901631671	3166.18037813027	0.126109157983122
216	1	91.763493483958	51.7277714628173	50.2434054322296	0.264836835113139	389.973463156168	5.4004714710729	4217.41111499449	0.169124622041341
229	2	80.8661051252324	41.3309157062843	36.6239477561969	0.206481266287878	214.635599747364	4.40827205516131	3586.93535991273	0.168226983716507
252	2	81.2971372290351	67.3292777467239	60.8640360242777	8.86437339297576	564.522946019649	8.19944653283858	5750.3412950961	0.187908066715912
255	3	230.02456973238	75.2398321999995	110.251928649972	0.0443445063908084	5868737.31474003	13.1348564240841	7807.82916292907	0.228818370501118
261	1	38.0302553841101	18.3905674663182	34.8111746764152	0.108222026592366	1344.0606778441	3.92559066008233	3260.70647284708	0.162710502713359
263	1	23.1215416327014	26.8000928078214	12.1342376529979	0.10204441809599	12.3710261829324	0.8664444052644	829.128676727524	0.130843816787381
271	2	101.06525192346	30.7977770493529	28.7780304991394	0.906642702164415	573.741060469973	15.326712568303	8533.23621724213	0.188051808647786
272	1	64.3510809673913	48.0968440858968	32.9142108845405	0.183410442446888	85.0599912375224	2.16233905645432	1943.99190437277	0.152803027070569
289	1	43.0476421717883	33.5524430961221	52.1124939755515	0.0813522083519499	231.577461560137	1.80791059131555	1652.70689013893	0.145834275131433
321	1	117.572498873249	82.4579430846612	125.879475256346	0.0703551764372813	15183.4014632475	5.07370990370618	4015.45617060274	0.133771380023564
322	1	128.591281919784	74.4456765645076	76.9671378262763	0.261193256575771	903.87241404222	7.27097406500527	5277.70144396726	0.150549688538542
329	1	93.9882179433378	29.8927118978328	45.8910993559556	0.0841917291990177	7845.53630691102	10.6516166783601	6857.5002812144	0.167846864346465
351	1	33.2246848321782	19.8452247178058	13.5070063583969	4.80969288122859	60.4638773828753	4.1718754686117	3428.84239310027	0.161051240213338
354	1	40.5413919373993	28.8125668546259	47.8254038996773	0.102145465361078	401.729898288645	2.42095746790964	2150.52383235622	0.160949683758448
365	1	40.0468869580631	58.7421453537804	119.650921176182	0.123911670313081		1.0521929068363	997.666123008507	0.019306723829901
415	1	35.7923072334106	20.5403902488655	11.7166875304296	1000	47.19137750916	4.01352021205784	3321.14359173506	0.145454729442844
437	3	65.2167334327088	111.966252226654	129.435402914391	0.866140222617901	1e+09	7.46649222478016	5379.96050354397	0.169897075123772
455	1	48.739054254636	23.8040461455528	12.2160130993128	0.649295566546804	43.1735868434566	3.27280487902251	2797.26867849774	0.151550926987204
457	1	73.5655539462834	43.7261919324011	21.8487475493157	0.416044156205785	62.0981704413245	2.63803839189477	2320.11665631982	0.151963532361734
459	1	29.5169421248322	11.13591956433	5.70714965755755	8.08443643615653	29.0267575871106	4.92695687569177	3922.97920446106	0.273654896783996
467	3	134.31443361795	94.2515152152942	69.798368832996	1000	380.378227967158	5.42839735197862	4234.42265843881	0.219981706778818
471	1	97.5038075790026	36.8097587846866	26.630256424766	0.307666297838944	171.82692342789	5.54711160914213	4306.31192194394	0.146970897451426
489	2	31.42572993684	51.3455650354655	62.1787760418554	0.272403388929232	182.215116692196	1.46151914972622	1358.39511237825	0.156152541459197
513	1	21.3662645086415	19.3645723699204	17.1117064730654	0.633338943836887	52.4450345386502	2.28991129717365	2046.49050031988	0.172284957020618
514	1	39.0805629742924	46.994144421837	35.225978529536	1.16079298401903	80.631725685867	1.98118086062402	1796.32303130696	0.179562335608852
530	1	41.6577127227453	18.6661758986578	25.4115525962247	0.133703242127189	253.450846094256	4.32235619662117	3529.84489693731	0.140313312856718
554	1	89.0678685744991	14.4915112206413	10.3807052182697	2.14432452038702	189.74715069292	16.9533693407653	9014.8081250319	0.205919680065939
573	1	37.7417647711988	116.682327890414	273.7518778868	0.082811956573077	1e+09	0.480573826361905	468.869632500408	0.123291072086184
581	3	224.551261733134	96.8290483230059	126.393266236202	0.0689033243519552	9367.36537727616	11.6185909290844	7245.73483873018	0.146491421321518
582	1	27.0052985472705	15.4389046548763	28.9566971388438	0.134791532464527	416.520007904729	2.82038765095308	2459.99761321343	0.13160820463594
589	1	54.7300448027496	27.7068623275861	22.1433943031113	0.234686929467505	102.437186056958	3.65735116690971	3073.46948028563	0.191802998638003
620	1	134.141269665917	40.1657394876962	37.6163173788478	0.145417379551373	450.980230175942	8.64958847097769	5968.16437311514	0.169982761495697
657	1	186.334028897202	69.8454703611822	81.105866812064	0.161345877413739	4036.48691967162	16.5685276144693	8904.8254913921	0.199252089029446
666	1	29.9553799723539	24.4169986200371	11.9684296973168	1.16472243794874	24.7187957751758	1.92867805805574	1753.05388500622	0.154181580902909
686	1	27.8149363965772	50.0840485602513	80.604192393435	0.0368134082328158	44.5909650206245	0.306740817019547	301.930127729858	0.144148800865062
687	1	19.8893801307453	23.0754716321395	16.7823214159107	0.633581954101179	30.1019879444282	1.47477551572558	1369.83942808344	0.17538470796213
712	1	40.1138216338397	21.5528741328973	36.231313216393	0.156278535239193	708158344.930365	5.46567718537078	4257.0724181029	0.145992793054969
718	1	29.8717480704563	81.9605000071759	101.495607560168	0.520304783755651	460.815054628381	1.52123286691512	1409.83110130054	0.181454249141552
721	2	426.873561170564	60.474911836279	74.2532207734387	0.0175685846955449	2309.3641833326	15.5356018043042	8597.5982695252	0.153688620882131
724	1	34.6042937566011	14.6234082008473	11.168449727266	1.12933136655508	73.374516426025	5.60549453650293	4341.41472426501	0.212229151069955
730	1	26.3876489122969	23.1344490386528	42.9530931763737	0.18315777263846	1e+09	2.66291116603012	2339.33378287954	0.16224413068105
743	1	30.6713433682272	31.3858529718602	31.3224646357083	1.3167894704122	189.754906456263	4.05566537261673	3349.94979995362	0.1372705645886
763	1	37.1040203163941	32.1181693529447	29.7852721050747	0.581015388034699	125.016890500336	3.06807081201921	2646.33583270341	0.151059739897992
772	1	25.3621067361037	25.5241430989022	30.4403505636447	0.327109467149595	133.017251032054	2.27175646182452	2031.97805391304	0.172715296732084
783	1	107.85173436148	22.1045949910766	10.9497229893139	0.349390004622279	91.0926230328773	7.77650349166948	5539.06861531324	0.173929421142792
786	1	84.7475352407842	25.2081110971934	21.6675881272414	0.160128339411824	193.153238824004	6.78524129718669	5017.00856326321	0.150250061744725
787	1	17.7935020271271	19.5504166519343	10.0273757967777	2.49310940910502	16.1465370253406	1.5061689913894	1396.88334423483	0.225576978738758
819	1	78.6104314672629	23.3864151492437	37.5685759367677	0.0812870815827455	3306.57211033436	9.32418144348276	6281.75070452029	0.241029014745179
839	1	23.3714676720463	29.9673963910064	23.7273207590325	1.87213072907213	56.1354862877049	1.99791592435032	1810.06996501882	0.193806063672588
845	1	26.0415648286365	11.9119384279456	9.18341585510597	10.6959453301989	72.7636409306271	7.3032444657766	5294.68312650695	0.260068709582222
846	1	31.2313588929304	18.3481384889064	11.24964860661	1000	49.0491187218446	4.34049434694512	3541.93219172527	0.205528473913411
850	1	36.2088272823421	23.0570931308068	11.7912581962563	1.5612724055837	33.208439395396	2.65227603776776	2331.12224363765	0.254364822459989
879	1	48.3812149757176	22.9691603860877	14.8473832801814	2.32967333378062	75.2942224369893	4.72027487972887	3790.81754478548	0.140592594757071
897	1	27.9789648310083	57.755035223637	96.0151711101052	0.283309519449015		1.19562261412456	1125.71085019146	0.0192158226314016
904	1	48.8533622949057	34.8236424633005	17.2283943001905	0.196832540288361	36.2304584333322	1.87546420366647	1708.97929663538	0.177462162599229
905	1	71.3495076424729	53.4100982942846	80.2122914995623	0.129162102267666	1e+09	5.32415100435814	4170.7219451278	0.177826118262413
919	1	33.5787874620934	29.6795708807661	20.2933656415576	0.185029716608901	38.6196496933502	1.54216952879166	1427.79550135088	0.166983662201766
952	1	86.1439962111134	19.4737451691554	23.4325522103151	0.0972456708780707	474.569140083891	10.3047568014527	6712.04762604299	0.16355270941627
964	1	18.5249901134955	19.837323106132	13.0846585656518	1000	35.3849316213221	2.68519424290518	2356.51305723776	0.184237927241797
980	1	37.5893722466443	29.5501986479571	40.6510898709876	0.367069746634422	1e+09	6.77231331589312	5009.93716175032	0.155008132797262
982	1	150.603651294402	22.8684702347349	13.5540863550028	1000	218.324705314573	16.0772071901647	8760.93041387863	0.313667353810657
984	1	30.2321071809641	21.4992374859487	17.1017973492375	1.43212505043114	73.5052419006236	3.61973387431884	3046.86065337053	0.209038600761501
1012	1	67.2729397718947	64.1200995159811	59.4945536243262	0.45268492512925	257.199294869853	3.19901255520391	2743.18522153724	0.165570818497793
1013	1	60.6741557474867	72.664847431388	92.7160978899901	0.286235631357747	2235.63295390796	4.39666515141033	3579.24689193669	0.13454254718664
1016	1	51.5827157148491	22.0851606536294	15.2690259075144	0.911171691844272	86.7867913139349	5.05469518626709	4003.53694601476	0.152560528147182
