# Supplementary material for: Nanoscale clustering of mycobacterial ligands and DC-SIGN host receptors are key determinants for pathogen recognition
Source: Sci Adv. 2023 May 19;9(20):eadf9498. doi: 10.1126/sciadv.adf9498 (PMC10198640; doi:10.1126/sciadv.adf9498)
Supplement: Supplementary file 2 — Data S1 [file sciadv.adf9498_data_s1.zip › Figure raw data/Figure 4/Panel A/M. smegmatis/map-9-ct-0.25-data-2021.08.05-09.22.12.049.polymer extension.tsv]

curve_index	peak_index	rupture_force	rupture_length	contour_length	persistence_length	stretch_modulus	bond_stiffness	loading_rate	goodness_of_fit
8	1	41.8613989504333	18.6199288371655	9.09425330980054	0.0363178387251587	22.3844697421581	2.01760836212632	1867.43783723603	0.150362992766517
19	1	31.6208729836015	17.2313308885167	8.33710087362984	0.0363772372889243	15.71140227128	1.52596823468051	1438.47974491927	0.15361296326791
24	1	79.973806500782	42.3786900791666	43.5294943760586	0.180794091346508	332.771846882865	4.91622457102123	4110.74593718553	0.185861213438242
60	1	68.6885755352675	14.7349756297608	31.2267595772709	0.0537055319808405	910158414.578706	8.33003225211736	6253.74108933367	0.211087033496028
71	1	75.686027282378	24.1537877721669	22.6069818498687	0.353024129558963	285.97529024943	9.22851790301192	6746.88749134151	0.185386561783976
74	3	103.351785738148	56.5687122241043	60.8646154866971	0.459180610138582	1348.11150275778	11.2987962280041	7790.48369599103	0.166085163592879
94	1	215.220154019262	40.8860726323929	62.7081445953583	0.0394782189325713	1e+09	19.7249605876784	11043.1445792096	0.152340585301755
96	1	63.9782973290849	14.3059938814321	25.0238866989891	0.0747379474026724	1798.48225536686	9.557234477434	6920.91766477485	0.174905107896895
111	1	36.3095316892407	29.2937182575171	115.674508480805	0.0511841349476289		0.834648406257871	807.776620808755	0.0403029334940777
115	1	88.2828852241155	40.1307184856141	22.2352075345254	0.114009624282035	78.504532932867	3.09120142797549	2752.12532191481	0.157227634973496
140	1	57.7594281096922	23.7592443358482	11.9291364008261	0.626135591698216	49.7766422021262	3.88996855173773	3367.81733552736	0.164524077189032
146	1	38.2187272787302	27.7476111483224	12.3265972762185	0.0115717696447392	13.7659007251813	0.876101991991083	846.541964410748	0.0958598424842022
199	4	70.6433631011663	61.9844843214481	75.3149207355156	0.464928228206575	309249981.963413	10.5987662199111	7451.15754030677	0.406448780210687
226	1	62.4989769883347	62.1675989937909	110.301215160335	0.0864521247104159	1e+09	2.59689402594325	2353.3169941868	0.116773878728588
285	1	41.5147420248854	25.6507729296305	17.3283224825265	0.278162581921787	53.3075007349015	2.58157545368153	2340.73031825331	0.138350363472562
320	1	34.2734927243655	18.7090023915195	8.03577409169908	0.0419950078043896	15.7672367479744	1.64266074172516	1541.72249373885	0.107485443967795
384	1	31.5567374869511	27.9164505745163	38.402124338561	0.437328685821192	35286042.7903134	6.01896036991453	4854.40711191518	0.153292260529482
419	1	38.4478332284326	32.3044908872846	15.9930349222731	2.42314179668081	34.175809627447	2.04156259870924	1887.94083186304	0.198384281957231
449	2	55.7106941747037	82.5499522664438	41.6372718495369	5.19522348859976	53.4537930650945	1.24809583122075	1188.95141931969	0.165331468269885
450	2	51.7968386701848	64.2932953806597	32.7251301290309	0.919887654457674	46.5967649689133	1.33560112708058	1268.09691117675	0.154695833158313
457	2	112.716805313545	47.1146578198953	58.3055396234701	0.217201998048482	8623.60153146636	16.7270727242338	10036.1245782671	0.179146961924331
465	1	47.778459923529	52.004485374038	35.8190529371841	1.35124660504043	82.6459517785646	2.08018971500151	1920.9265373552	0.161308261820676
475	1	30.9632545636144	14.4511341856623	6.40697079000282	0.0315964459626549	13.5740213876056	1.72978936592754	1618.2230045611	0.205471871638469
482	1	249.469565118071	26.873075009814	22.4566057925125	0.237157479546281	759.32160878664	28.1609806140745	13268.4315844268	0.141496040539371
494	1	59.3251101331591	16.0678192751298	16.7248222300771	0.154829715067519	200.823301180813	7.66522973329137	5871.44017638885	0.186141043884848
496	2	42.9832087758895	81.4693449169125	56.8739033553599	1000	98.2814124687273	1.71844598154653	1608.29146290642	0.204211481252012
508	1	48.4875830942446	45.874368037731	23.7705584819499	38.7418492940148	50.8636461435579	2.11382699664175	1949.5748586367	0.206722233578791
517	1	86.0528701036241	44.3124007210754	34.1009385942524	0.223391931786507	162.118693180286	3.90341744062439	3377.89337317579	0.195377286868526
520	1	37.1025098647485	25.2442856555778	40.1109530746928	0.201874017429081	1e+09	4.9913672885003	4163.15163657742	0.163864430558306
562	2	41.8471430131229	37.1506695515384	28.6858905697218	10.347328440413	121.708168059051	3.96193689214788	3421.62810177475	0.161798029425661
584	1	21.0151443345708	11.8166741414072	7.36583900254657	0.383046447467767	21.8503999387255	2.50150808494091	2274.71463467511	0.144860676085403
597	1	93.1462784515328	21.6257591452803	18.7014190830225	0.497832484985474	305.068115970619	13.1137070312843	8612.31349742679	0.173679398948911
602	1	33.3297433577613	33.3595101891509	17.0316781959631	1.8084846840074	30.5966314403091	1.69481688780654	1587.5763278681	0.145123701473764
605	3	100.366316253216	57.1030242131798	36.8448919524536	1000	181.48642074054	4.91146949582472	4107.42084213981	0.178632954316503
608	2	54.7318910481034	82.3516736996425	204.246309400714	0.0527817525188635	1e+09	0.898019435804765	866.988094675754	0.139922882044497
612	1	28.5128600896101	47.2235111769408	2351.10967426642	0.00439379035248964		0.211709528661108	209.938060862577	0.0256541753236091
617	1	12.7606383543487	42.2343225084495	26.1439167819362	1000	20.4355068002435	0.776074261470295	752.789150758575	0.112500893803395
627	1	37.0030610538671	22.2626601837328	10.1662499878921	0.0118669380450263	13.6010163035013	1.04412219486197	1002.40674020276	0.116363164925367
642	2	79.1397249633863	51.373238590195	75.1853963044643	0.12961633711119	732971006.846095	6.64699478090245	5254.84256655899	0.150784640094745
674	1	33.6992925312128	14.7096376384629	10.3195775372621	0.199885245226033	41.2857902296681	3.22792784636576	2859.97833000861	0.228297659522258
696	2	148.090636437593	67.2963979962816	45.1453269039881	1000	300.205626240798	6.63204190449676	5245.49285628362	0.160434660321422
730	1	56.316508013492	18.5229916002856	29.3422650848599	0.078757323472586	498.725741066103	5.42565774684443	4460.97619011184	0.153360666282062
734	1	35.1356852473851	11.1951732204282	10.1457462749287	0.292434795975054	83.6794602273065	5.99038706844874	4835.80385743578	0.194604320541948
752	1	32.7485079933068	12.0834541131785	6.1287026607333	0.111720711037489	21.8043257381052	3.02389159256836	2698.6444014224	0.1856914880945
754	1	34.2847313252793	22.5093641960837	16.9704806275393	3.74250290722154	82.4285949103968	4.38512285347076	3732.72894793271	0.152107957388987
761	1	39.0475047127777	38.3904014485567	24.5782811608635	0.479660083680106	49.0331514726207	1.7390559405853	1626.32999191889	0.125001891401653
762	1	27.482008041044	13.8697589664188	15.8136524775425	0.619655045763948	223.64650126128	7.07068412042863	5516.15301628106	0.136772841912491
771	1	70.0455646530053	41.0277568976878	61.3303754615881	0.134045241966796	1e+09	6.90014639922639	5411.80618766089	0.151875246780095
801	1	227.41284280598	23.9342157299833	35.3981162683842	0.0269295990366239	2643.21670536076	22.0784026173767	11744.0001307083	0.175115317875586
814	1	24.4907067466174	28.6951973129806	44.1795954317077	0.342009774680674	918589426.28858	3.16327453865371	2809.10838327991	0.168003610897045
831	1	31.3915187625806	27.4964888065689	71.0342708895976	0.0872521164928086	1e+09	1.44203551202401	1363.65942972407	0.187076110462549
833	1	58.3537565612574	11.7346438007235	13.1044492975219	0.10667872810308	193.208290037592	8.81248783516217	6521.79307933437	0.19118794213601
846	1	38.0952808900169	14.5945788159078	7.4768585315932	1.94055324775529	35.6049686314753	4.51320080472147	3825.13080414922	0.170139832939747
856	2	37.9757894364545	36.5396119000104	18.3906077329	0.654598434676894	31.9041212760126	1.59822154406785	1502.51171864041	0.165711420801959
866	2	130.175769347183	64.2346004310537	67.9038486571046	0.212441092982951	937.505148710591	8.14736968741095	6150.22300984116	0.261374326600899
875	2	59.2478042431216	36.1000074334545	52.3807653256411	0.179765772955366	617806988.183315	7.27825446381684	5641.67535693513	0.168527576858063
882	1	28.6221879116551	27.1451187982393	13.4993834038346	0.249075217570594	20.5804399153492	1.34134173921695	1273.2707775215	0.17995737142214
895	1	41.2136766525802	26.2165012756417	3940.26096347718	0.001		0.532833043149665	521.75259208173	0.0646444775968
907	1	44.8590188633596	51.4112689559184	73.0101651031444	0.215216554607571	1464.74653246389	3.16947837938275	2813.99973066595	0.198773644288971
911	1	71.1022689419861	19.0708421567709	9.48895119511134	0.0229203895575466	39.4054062233631	3.4033993929895	2996.87779303159	0.203900914990667
917	1	33.4205528019405	29.3035968633411	13.4061154179938	0.0644644467934975	17.8061212622331	1.12170428247974	1073.70179610148	0.160800576633731
919	1	35.3677542100556	19.0074917648344	15.378891597536	0.54790891221297	75.8355296527504	3.95427429764893	3415.91146093536	0.172611303314835
973	1	43.4796682147899	29.1312134232333	20.4656326739343	1.3975294006549	78.547161046897	3.4343337599363	3020.83753959445	0.154205488800671
997	3	107.739897380485	79.4945969684145	97.82531684626	0.218808731751381	5003.25789167664	8.74142635104239	6482.79147179399	0.145726239126692
