# Supplementary material for: Nanoscale clustering of mycobacterial ligands and DC-SIGN host receptors are key determinants for pathogen recognition
Source: Sci Adv. 2023 May 19;9(20):eadf9498. doi: 10.1126/sciadv.adf9498 (PMC10198640; doi:10.1126/sciadv.adf9498)
Supplement: Supplementary file 2 — Data S1 [file sciadv.adf9498_data_s1.zip › Figure raw data/Figure 4/Panel B/cluster_data_BCG.tsv]

group	binding_prob	cluster_size	cluster_density	max_cluster_area
BCG	0.165364583333333	0.048828125	2232.32	0.010986328125
BCG	0.1875	0.058837890625	2294.4398340249	0.01220703125
BCG	0.15625	0.059814453125	2340.57142857143	0.018310546875
BCG	0.029296875	0.00244140625	2867.2	0.001708984375
BCG	0.080078125	0.01953125	2560	0.004638671875
BCG	0.1181640625	0.05224609375	2143.70093457944	0.01806640625
BCG	0.1640625	0.083740234375	1910.67055393586	0.031005859375
BCG	0.078125	0.02490234375	2369.25490196078	0.003662109375
BCG	0.0654296875	0.010986328125	2548.62222222222	0.005615234375
BCG	0.1494140625	0.061279296875	2300.94023904382	0.019287109375
BCG	0.0849609375	0.0263671875	2199.7037037037	0.005126953125
BCG	0.046875	0.01025390625	2438.09523809524	0.002197265625
