# Supplementary material for: Nanoscale clustering of mycobacterial ligands and DC-SIGN host receptors are key determinants for pathogen recognition
Source: Sci Adv. 2023 May 19;9(20):eadf9498. doi: 10.1126/sciadv.adf9498 (PMC10198640; doi:10.1126/sciadv.adf9498)
Supplement: Supplementary file 2 — Data S1 [file sciadv.adf9498_data_s1.zip › Figure raw data/Figure 4/Panel B/cluster_data_smegmatis.tsv]

group	binding_prob	cluster_size	cluster_density	max_cluster_area
SMEG	0.180989583333333	0.056396484375	2180.98701298701	0.01904296875
SMEG	0.0533854166666667	0.00537109375	2978.90909090909	0.001220703125
SMEG	0.1220703125	0.0546875	2066.28571428571	0.0166015625
SMEG	0.0888671875	0.02734375	2084.57142857143	0.007080078125
SMEG	0.1171875	0.04833984375	2254.86868686869	0.015380859375
SMEG	0.0849609375	0.029541015625	2200.3305785124	0.0107421875
SMEG	0.052734375	0.010986328125	2457.6	0.0029296875
SMEG	0.029296875	0.0029296875	2730.66666666667	0.001953125
SMEG	0.0791015625	0.0244140625	2416.64	0.00830078125
SMEG	0.0625	0.01953125	2355.2	0.00439453125
