# Supplementary material for: Nanoscale clustering of mycobacterial ligands and DC-SIGN host receptors are key determinants for pathogen recognition
Source: Sci Adv. 2023 May 19;9(20):eadf9498. doi: 10.1126/sciadv.adf9498 (PMC10198640; doi:10.1126/sciadv.adf9498)
Supplement: Supplementary file 2 — Data S1 [file sciadv.adf9498_data_s1.zip › Figure raw data/Figure 4/Panel C/data_table.tsv]

strain	condition	mean	sd
01_no_bacteria	02_test	0.104666667	0.004041452
02_BCG	01_no_DC-SIGN	0.073333333	0.004163332
02_BCG	02_test	0.254666667	0.03356089
02_BCG	03_1_EDTA	0.094666667	0.00057735
02_BCG	04_50_man	0.230333333	0.025696952
02_BCG	05_100_man	0.124666667	0.002516611
02_BCG	06_50_gal	0.26	0.07631514
02_BCG	07_100_gal	0.294333333	0.001154701
03_SMEG	01_no_DC-SIGN	0.076	0.005
03_SMEG	02_test	0.132333333	0.010066446
03_SMEG	03_1_EDTA	0.101666667	0.0090185
03_SMEG	04_50_man	0.117	0.006557439
03_SMEG	05_100_man	0.128333333	0.013503086
03_SMEG	06_50_gal	0.1025	0.010606602
03_SMEG	07_100_gal	0.114666667	0.002081666
