# Supplementary material for: Nanoscale clustering of mycobacterial ligands and DC-SIGN host receptors are key determinants for pathogen recognition
Source: Sci Adv. 2023 May 19;9(20):eadf9498. doi: 10.1126/sciadv.adf9498 (PMC10198640; doi:10.1126/sciadv.adf9498)
Supplement: Supplementary file 2 — Data S1 [file sciadv.adf9498_data_s1.zip › Figure raw data/Figure 5/Panel B/Summarised data.tsv]

HEK	Bacterium	Treatment	Replicate	Binding Frequency 0	Rupture Force 0	Max Adhesion 0	Binding Frequency 250	Max Adhesion 250
1_WT	BCG	1_none	1	6.15			58.79	153
1_WT	BCG	1_none	2	3.12			3.81	103
1_WT	BCG	1_none	3	15.23			20.7	116
1_WT	BCG	1_none	4	0.78			40	125
1_WT	BCG	1_none	5	0.88			11.33	117
1_WT	BCG	1_none	6	11		125	50	169
1_WT	BCG	1_none	7	45		155	93	257
2_DC-SIGN	BCG	1_none	1	66.11	104.61	330	53	148
2_DC-SIGN	BCG	1_none	2	22.46	91.46	110	58	146
2_DC-SIGN	BCG	1_none	3	42.77	95.62	117	28	135
2_DC-SIGN	BCG	1_none	4	49.32	73.57	100	28	135
2_DC-SIGN	BCG	1_none	5	12.11	100.35	128	78	296
2_DC-SIGN	BCG	1_none	6	28.03	127.67	199	48	194
2_DC-SIGN	BCG	1_none	7	41.21	104.69	134	86	294
2_DC-SIGN	BCG	1_none	8	20.02	98.04	112
2_DC-SIGN	BCG	1_none	9	14.58	103.9	124
2_DC-SIGN	BCG	2_mannose	1	3.12			32	116
2_DC-SIGN	BCG	2_mannose	2	12.4			16	157
2_DC-SIGN	BCG	2_mannose	3	1.86
2_DC-SIGN	BCG	2_mannose	4	0.79
1_WT	SMEG	1_none	1	8.5			40	152
1_WT	SMEG	1_none	2	12.4			9.8	183
1_WT	SMEG	1_none	3	2.34			15	134
1_WT	SMEG	1_none	4	2.25
1_WT	SMEG	1_none	5	7.23
1_WT	SMEG	1_none	6	2.93			16	144
2_DC-SIGN	SMEG	1_none	1	12.99	106.47	119	53	146
2_DC-SIGN	SMEG	1_none	2	23.44	103.39	132.6	80	217
2_DC-SIGN	SMEG	1_none	3	2.15	100.12	114	32	151
2_DC-SIGN	SMEG	1_none	4	17.97	83.53	107	29	161
2_DC-SIGN	SMEG	1_none	5	5.57	103.66	119	12	140
2_DC-SIGN	SMEG	1_none	6	18.65	122.93	148	60	148
2_DC-SIGN	SMEG	1_none	7	25.49	96.76	96
