# Supplementary material for: Nanoscale clustering of mycobacterial ligands and DC-SIGN host receptors are key determinants for pathogen recognition
Source: Sci Adv. 2023 May 19;9(20):eadf9498. doi: 10.1126/sciadv.adf9498 (PMC10198640; doi:10.1126/sciadv.adf9498)
Supplement: Supplementary file 2 — Data S1 [file sciadv.adf9498_data_s1.zip › Figure raw data/Figure 6/Panel C/data_table.tsv]

Group	Cell	Bacterium	Treatment	x	y
1	G	none	none	0.259	0.69
1	G	none	none	0.259	0.69
1	G	none	none	0.259	0.69
1	G	none	none	0.259	0.691
1	G	none	none	0.259	0.691
1	G	none	none	0.259	0.692
1	G	none	none	0.259	0.692
1	G	none	none	0.259	0.692
1	G	none	none	0.26	0.692
1	G	none	none	0.26	0.692
1	G	none	none	0.26	0.693
1	G	none	none	0.26	0.693
1	G	none	none	0.26	0.693
1	G	none	none	0.26	0.693
1	G	none	none	0.261	0.693
1	G	none	none	0.261	0.693
1	G	none	none	0.261	0.693
1	G	none	none	0.261	0.693
1	G	none	none	0.261	0.693
1	G	none	none	0.261	0.693
1	G	none	none	0.261	0.693
1	G	none	none	0.261	0.693
1	G	none	none	0.261	0.693
1	G	none	none	0.261	0.693
1	G	none	none	0.261	0.693
1	G	none	none	0.261	0.693
1	G	none	none	0.261	0.693
1	G	none	none	0.261	0.693
1	G	none	none	0.261	0.694
1	G	none	none	0.261	0.694
1	G	none	none	0.261	0.694
1	G	none	none	0.261	0.694
1	G	none	none	0.261	0.694
1	G	none	none	0.261	0.694
1	G	none	none	0.261	0.694
1	G	none	none	0.262	0.694
1	G	none	none	0.262	0.694
1	G	none	none	0.263	0.694
1	G	none	none	0.263	0.694
1	G	none	none	0.263	0.694
1	G	none	none	0.263	0.694
1	G	none	none	0.263	0.694
1	G	none	none	0.264	0.694
1	G	none	none	0.264	0.694
1	G	none	none	0.264	0.695
1	G	none	none	0.265	0.695
2	GR	none	none	0.263	0.675
2	GR	none	none	0.258	0.681
2	GR	none	none	0.258	0.68
2	GR	none	none	0.259	0.679
2	GR	none	none	0.258	0.68
2	GR	none	none	0.263	0.677
2	GR	none	none	0.26	0.679
2	GR	none	none	0.266	0.675
2	GR	none	none	0.262	0.677
2	GR	none	none	0.26	0.678
2	GR	none	none	0.265	0.675
2	GR	none	none	0.263	0.675
2	GR	none	none	0.264	0.674
2	GR	none	none	0.269	0.671
2	GR	none	none	0.262	0.675
2	GR	none	none	0.26	0.678
2	GR	none	none	0.261	0.681
2	GR	none	none	0.283	0.661
2	GR	none	none	0.268	0.672
2	GR	none	none	0.265	0.673
2	GR	none	none	0.26	0.68
2	GR	none	none	0.262	0.676
2	GR	none	none	0.263	0.676
2	GR	none	none	0.263	0.675
2	GR	none	none	0.266	0.675
2	GR	none	none	0.26	0.678
2	GR	none	none	0.262	0.676
2	GR	none	none	0.262	0.675
2	GR	none	none	0.266	0.673
2	GR	none	none	0.261	0.678
2	GR	none	none	0.262	0.676
2	GR	none	none	0.265	0.674
2	GR	none	none	0.26	0.678
2	GR	none	none	0.261	0.676
2	GR	none	none	0.276	0.665
2	GR	none	none	0.263	0.676
2	GR	none	none	0.262	0.675
2	GR	none	none	0.263	0.675
2	GR	none	none	0.26	0.678
2	GR	none	none	0.26	0.676
2	GR	none	none	0.273	0.668
2	GR	none	none	0.261	0.678
2	GR	none	none	0.262	0.675
2	GR	none	none	0.263	0.677
2	GR	none	none	0.262	0.677
2	GR	none	none	0.261	0.679
2	GR	none	none	0.258	0.68
2	GR	none	none	0.258	0.681
2	GR	none	none	0.258	0.683
2	GR	none	none	0.258	0.68
2	GR	none	none	0.257	0.68
2	GR	none	none	0.257	0.679
2	GR	none	none	0.257	0.68
2	GR	none	none	0.257	0.68
2	GR	none	none	0.257	0.681
2	GR	none	none	0.257	0.682
2	GR	none	none	0.257	0.68
2	GR	none	none	0.257	0.681
2	GR	none	none	0.257	0.679
2	GR	none	none	0.256	0.679
2	GR	none	none	0.256	0.681
2	GR	none	none	0.256	0.679
2	GR	none	none	0.256	0.68
2	GR	none	none	0.256	0.68
2	GR	none	none	0.256	0.682
2	GR	none	none	0.256	0.682
2	GR	none	none	0.255	0.68
2	GR	none	none	0.255	0.68
2	GR	none	none	0.255	0.682
2	GR	none	none	0.255	0.682
2	GR	none	none	0.255	0.682
2	GR	none	none	0.255	0.682
2	GR	none	none	0.254	0.684
2	GR	none	none	0.254	0.683
2	GR	none	none	0.254	0.682
2	GR	none	none	0.254	0.683
2	GR	none	none	0.254	0.682
2	GR	none	none	0.253	0.683
2	GR	none	none	0.253	0.684
2	GR	none	none	0.253	0.683
2	GR	none	none	0.253	0.683
2	GR	none	none	0.253	0.683
2	GR	none	none	0.252	0.685
2	GR	none	none	0.252	0.684
2	GR	none	none	0.252	0.684
2	GR	none	none	0.252	0.686
2	GR	none	none	0.251	0.685
2	GR	none	none	0.251	0.686
2	GR	none	none	0.25	0.687
2	GR	none	none	0.25	0.685
2	GR	none	none	0.25	0.686
2	GR	none	none	0.25	0.687
2	GR	none	none	0.25	0.685
2	GR	none	none	0.249	0.685
2	GR	none	none	0.249	0.688
2	GR	none	none	0.249	0.688
2	GR	none	none	0.248	0.689
2	GR	none	none	0.244	0.691
2	GR	none	none	0.242	0.689
2	GR	none	none	0.24	0.696
3	GR	none	MAN3	0.262	0.678
3	GR	none	MAN3	0.255	0.682
3	GR	none	MAN3	0.255	0.682
3	GR	none	MAN3	0.257	0.68
3	GR	none	MAN3	0.264	0.673
3	GR	none	MAN3	0.262	0.68
3	GR	none	MAN3	0.259	0.679
3	GR	none	MAN3	0.26	0.682
3	GR	none	MAN3	0.263	0.677
3	GR	none	MAN3	0.254	0.683
3	GR	none	MAN3	0.256	0.681
3	GR	none	MAN3	0.262	0.679
3	GR	none	MAN3	0.26	0.68
3	GR	none	MAN3	0.245	0.691
3	GR	none	MAN3	0.257	0.679
3	GR	none	MAN3	0.26	0.677
3	GR	none	MAN3	0.254	0.686
3	GR	none	MAN3	0.257	0.678
3	GR	none	MAN3	0.263	0.676
3	GR	none	MAN3	0.253	0.683
3	GR	none	MAN3	0.264	0.677
3	GR	none	MAN3	0.261	0.679
3	GR	none	MAN3	0.262	0.678
3	GR	none	MAN3	0.269	0.673
3	GR	none	MAN3	0.263	0.68
3	GR	none	MAN3	0.257	0.681
3	GR	none	MAN3	0.254	0.683
3	GR	none	MAN3	0.259	0.679
3	GR	none	MAN3	0.254	0.683
3	GR	none	MAN3	0.259	0.679
3	GR	none	MAN3	0.26	0.679
3	GR	none	MAN3	0.264	0.678
3	GR	none	MAN3	0.263	0.676
3	GR	none	MAN3	0.261	0.679
3	GR	none	MAN3	0.254	0.683
3	GR	none	MAN3	0.257	0.683
3	GR	none	MAN3	0.257	0.682
3	GR	none	MAN3	0.258	0.68
3	GR	none	MAN3	0.26	0.678
3	GR	none	MAN3	0.258	0.678
3	GR	none	MAN3	0.257	0.679
3	GR	none	MAN3	0.26	0.682
3	GR	none	MAN3	0.257	0.68
3	GR	none	MAN3	0.254	0.686
3	GR	none	MAN3	0.254	0.683
3	GR	none	MAN3	0.256	0.682
3	GR	none	MAN3	0.262	0.675
3	GR	none	MAN3	0.259	0.678
3	GR	none	MAN3	0.258	0.679
3	GR	none	MAN3	0.262	0.678
4	GR	none	MAN10	0.269	0.671
4	GR	none	MAN10	0.263	0.675
4	GR	none	MAN10	0.267	0.673
4	GR	none	MAN10	0.263	0.675
4	GR	none	MAN10	0.263	0.676
4	GR	none	MAN10	0.265	0.674
4	GR	none	MAN10	0.262	0.677
4	GR	none	MAN10	0.264	0.675
4	GR	none	MAN10	0.268	0.672
4	GR	none	MAN10	0.277	0.665
4	GR	none	MAN10	0.267	0.674
4	GR	none	MAN10	0.262	0.676
4	GR	none	MAN10	0.268	0.672
4	GR	none	MAN10	0.263	0.675
4	GR	none	MAN10	0.267	0.672
4	GR	none	MAN10	0.27	0.67
4	GR	none	MAN10	0.245	0.685
4	GR	none	MAN10	0.262	0.675
4	GR	none	MAN10	0.257	0.68
4	GR	none	MAN10	0.256	0.679
4	GR	none	MAN10	0.268	0.673
4	GR	none	MAN10	0.271	0.67
4	GR	none	MAN10	0.26	0.676
4	GR	none	MAN10	0.267	0.673
4	GR	none	MAN10	0.258	0.679
4	GR	none	MAN10	0.259	0.678
4	GR	none	MAN10	0.261	0.678
4	GR	none	MAN10	0.272	0.673
4	GR	none	MAN10	0.256	0.681
4	GR	none	MAN10	0.257	0.679
4	GR	none	MAN10	0.259	0.679
4	GR	none	MAN10	0.301	0.645
4	GR	none	MAN10	0.262	0.678
4	GR	none	MAN10	0.273	0.667
4	GR	none	MAN10	0.257	0.679
4	GR	none	MAN10	0.261	0.676
4	GR	none	MAN10	0.266	0.674
4	GR	none	MAN10	0.263	0.677
4	GR	none	MAN10	0.273	0.668
4	GR	none	MAN10	0.268	0.671
4	GR	none	MAN10	0.252	0.685
4	GR	none	MAN10	0.258	0.678
4	GR	none	MAN10	0.259	0.678
4	GR	none	MAN10	0.26	0.677
4	GR	none	MAN10	0.265	0.674
4	GR	none	MAN10	0.265	0.676
4	GR	none	MAN10	0.261	0.677
4	GR	none	MAN10	0.261	0.677
4	GR	none	MAN10	0.262	0.676
4	GR	none	MAN10	0.263	0.675
4	GR	none	MAN10	0.254	0.683
4	GR	none	MAN10	0.257	0.68
4	GR	none	MAN10	0.261	0.676
4	GR	none	MAN10	0.263	0.675
4	GR	none	MAN10	0.257	0.68
4	GR	none	MAN10	0.262	0.677
4	GR	none	MAN10	0.258	0.678
4	GR	none	MAN10	0.257	0.68
4	GR	none	MAN10	0.257	0.68
4	GR	none	MAN10	0.259	0.68
4	GR	none	MAN10	0.259	0.68
4	GR	none	MAN10	0.259	0.677
4	GR	none	MAN10	0.258	0.679
4	GR	none	MAN10	0.269	0.67
4	GR	none	MAN10	0.259	0.677
4	GR	none	MAN10	0.262	0.676
4	GR	none	MAN10	0.261	0.677
4	GR	none	MAN10	0.258	0.679
4	GR	none	MAN10	0.259	0.679
4	GR	none	MAN10	0.258	0.68
4	GR	none	MAN10	0.262	0.677
4	GR	none	MAN10	0.254	0.683
4	GR	none	MAN10	0.256	0.68
4	GR	none	MAN10	0.256	0.681
4	GR	none	MAN10	0.261	0.678
4	GR	none	MAN10	0.265	0.677
4	GR	none	MAN10	0.262	0.679
4	GR	none	MAN10	0.259	0.679
4	GR	none	MAN10	0.273	0.671
4	GR	none	MAN10	0.26	0.679
4	GR	none	MAN10	0.256	0.682
4	GR	none	MAN10	0.257	0.681
4	GR	none	MAN10	0.264	0.678
4	GR	none	MAN10	0.239	0.695
4	GR	none	MAN10	0.262	0.676
4	GR	none	MAN10	0.261	0.677
4	GR	none	MAN10	0.26	0.678
4	GR	none	MAN10	0.262	0.679
4	GR	none	MAN10	0.26	0.68
4	GR	none	MAN10	0.259	0.678
4	GR	none	MAN10	0.262	0.675
4	GR	none	MAN10	0.256	0.68
4	GR	none	MAN10	0.267	0.673
4	GR	none	MAN10	0.259	0.682
4	GR	none	MAN10	0.267	0.677
4	GR	none	MAN10	0.27	0.673
4	GR	none	MAN10	0.267	0.674
4	GR	none	MAN10	0.261	0.68
4	GR	none	MAN10	0.259	0.678
4	GR	none	MAN10	0.264	0.677
5	GR	BCG0.2	none	0.262	0.676
5	GR	BCG0.2	none	0.264	0.674
5	GR	BCG0.2	none	0.259	0.676
5	GR	BCG0.2	none	0.261	0.677
5	GR	BCG0.2	none	0.261	0.677
5	GR	BCG0.2	none	0.268	0.672
5	GR	BCG0.2	none	0.256	0.681
5	GR	BCG0.2	none	0.268	0.674
5	GR	BCG0.2	none	0.262	0.676
5	GR	BCG0.2	none	0.275	0.666
5	GR	BCG0.2	none	0.276	0.666
5	GR	BCG0.2	none	0.256	0.682
5	GR	BCG0.2	none	0.274	0.667
5	GR	BCG0.2	none	0.262	0.676
5	GR	BCG0.2	none	0.275	0.666
5	GR	BCG0.2	none	0.273	0.669
5	GR	BCG0.2	none	0.269	0.673
5	GR	BCG0.2	none	0.261	0.677
5	GR	BCG0.2	none	0.261	0.68
5	GR	BCG0.2	none	0.259	0.678
5	GR	BCG0.2	none	0.288	0.657
5	GR	BCG0.2	none	0.284	0.663
5	GR	BCG0.2	none	0.265	0.675
5	GR	BCG0.2	none	0.26	0.678
5	GR	BCG0.2	none	0.265	0.674
5	GR	BCG0.2	none	0.295	0.649
5	GR	BCG0.2	none	0.277	0.666
5	GR	BCG0.2	none	0.267	0.672
5	GR	BCG0.2	none	0.291	0.658
5	GR	BCG0.2	none	0.257	0.681
5	GR	BCG0.2	none	0.267	0.672
5	GR	BCG0.2	none	0.26	0.677
5	GR	BCG0.2	none	0.264	0.675
5	GR	BCG0.2	none	0.267	0.672
5	GR	BCG0.2	none	0.261	0.677
5	GR	BCG0.2	none	0.306	0.644
5	GR	BCG0.2	none	0.264	0.676
5	GR	BCG0.2	none	0.26	0.677
5	GR	BCG0.2	none	0.264	0.676
5	GR	BCG0.2	none	0.288	0.656
5	GR	BCG0.2	none	0.263	0.674
5	GR	BCG0.2	none	0.263	0.679
5	GR	BCG0.2	none	0.264	0.675
5	GR	BCG0.2	none	0.27	0.67
5	GR	BCG0.2	none	0.273	0.667
5	GR	BCG0.2	none	0.276	0.669
5	GR	BCG0.2	none	0.259	0.677
5	GR	BCG0.2	none	0.26	0.679
5	GR	BCG0.2	none	0.262	0.68
5	GR	BCG0.2	none	0.262	0.677
6	GR	BCG1	none	0.261	0.676
6	GR	BCG1	none	0.263	0.677
6	GR	BCG1	none	0.306	0.646
6	GR	BCG1	none	0.263	0.674
6	GR	BCG1	none	0.272	0.669
6	GR	BCG1	none	0.261	0.677
6	GR	BCG1	none	0.258	0.679
6	GR	BCG1	none	0.265	0.672
6	GR	BCG1	none	0.28	0.664
6	GR	BCG1	none	0.264	0.674
6	GR	BCG1	none	0.267	0.672
6	GR	BCG1	none	0.266	0.675
6	GR	BCG1	none	0.258	0.68
6	GR	BCG1	none	0.261	0.676
6	GR	BCG1	none	0.259	0.678
6	GR	BCG1	none	0.263	0.675
6	GR	BCG1	none	0.279	0.662
6	GR	BCG1	none	0.257	0.681
6	GR	BCG1	none	0.259	0.679
6	GR	BCG1	none	0.265	0.674
6	GR	BCG1	none	0.275	0.667
6	GR	BCG1	none	0.264	0.674
6	GR	BCG1	none	0.26	0.679
6	GR	BCG1	none	0.259	0.677
6	GR	BCG1	none	0.259	0.679
6	GR	BCG1	none	0.277	0.665
6	GR	BCG1	none	0.257	0.68
6	GR	BCG1	none	0.269	0.67
6	GR	BCG1	none	0.309	0.637
6	GR	BCG1	none	0.26	0.677
6	GR	BCG1	none	0.255	0.681
6	GR	BCG1	none	0.26	0.678
6	GR	BCG1	none	0.26	0.677
6	GR	BCG1	none	0.256	0.682
6	GR	BCG1	none	0.263	0.677
6	GR	BCG1	none	0.258	0.679
6	GR	BCG1	none	0.259	0.678
6	GR	BCG1	none	0.265	0.675
6	GR	BCG1	none	0.25	0.685
6	GR	BCG1	none	0.269	0.672
6	GR	BCG1	none	0.254	0.682
6	GR	BCG1	none	0.266	0.673
6	GR	BCG1	none	0.273	0.669
6	GR	BCG1	none	0.26	0.678
6	GR	BCG1	none	0.262	0.677
6	GR	BCG1	none	0.259	0.678
6	GR	BCG1	none	0.288	0.656
6	GR	BCG1	none	0.264	0.673
6	GR	BCG1	none	0.269	0.67
6	GR	BCG1	none	0.267	0.673
7	GR	BCG5	none	0.259	0.679
7	GR	BCG5	none	0.312	0.639
7	GR	BCG5	none	0.28	0.663
7	GR	BCG5	none	0.267	0.673
7	GR	BCG5	none	0.264	0.674
7	GR	BCG5	none	0.268	0.671
7	GR	BCG5	none	0.256	0.682
7	GR	BCG5	none	0.26	0.68
7	GR	BCG5	none	0.266	0.673
7	GR	BCG5	none	0.268	0.671
7	GR	BCG5	none	0.37	0.594
7	GR	BCG5	none	0.298	0.649
7	GR	BCG5	none	0.258	0.678
7	GR	BCG5	none	0.269	0.671
7	GR	BCG5	none	0.259	0.679
7	GR	BCG5	none	0.263	0.675
7	GR	BCG5	none	0.251	0.684
7	GR	BCG5	none	0.263	0.676
7	GR	BCG5	none	0.262	0.677
7	GR	BCG5	none	0.26	0.678
7	GR	BCG5	none	0.269	0.67
7	GR	BCG5	none	0.251	0.685
7	GR	BCG5	none	0.256	0.681
7	GR	BCG5	none	0.263	0.675
7	GR	BCG5	none	0.27	0.673
7	GR	BCG5	none	0.262	0.676
7	GR	BCG5	none	0.266	0.673
7	GR	BCG5	none	0.263	0.676
7	GR	BCG5	none	0.271	0.67
7	GR	BCG5	none	0.312	0.64
7	GR	BCG5	none	0.349	0.613
7	GR	BCG5	none	0.258	0.678
7	GR	BCG5	none	0.277	0.665
7	GR	BCG5	none	0.288	0.658
7	GR	BCG5	none	0.272	0.668
7	GR	BCG5	none	0.261	0.677
7	GR	BCG5	none	0.289	0.657
7	GR	BCG5	none	0.252	0.684
7	GR	BCG5	none	0.255	0.682
7	GR	BCG5	none	0.256	0.681
7	GR	BCG5	none	0.268	0.672
7	GR	BCG5	none	0.307	0.646
7	GR	BCG5	none	0.266	0.673
7	GR	BCG5	none	0.258	0.68
7	GR	BCG5	none	0.266	0.674
7	GR	BCG5	none	0.272	0.67
7	GR	BCG5	none	0.271	0.666
7	GR	BCG5	none	0.267	0.673
7	GR	BCG5	none	0.277	0.664
7	GR	BCG5	none	0.265	0.674
8	GR	BCG20	none	0.271	0.672
8	GR	BCG20	none	0.308	0.643
8	GR	BCG20	none	0.269	0.673
8	GR	BCG20	none	0.261	0.678
8	GR	BCG20	none	0.282	0.661
8	GR	BCG20	none	0.27	0.673
8	GR	BCG20	none	0.281	0.664
8	GR	BCG20	none	0.263	0.675
8	GR	BCG20	none	0.28	0.666
8	GR	BCG20	none	0.283	0.662
8	GR	BCG20	none	0.262	0.679
8	GR	BCG20	none	0.263	0.678
8	GR	BCG20	none	0.256	0.68
8	GR	BCG20	none	0.252	0.685
8	GR	BCG20	none	0.305	0.645
8	GR	BCG20	none	0.255	0.683
8	GR	BCG20	none	0.3	0.647
8	GR	BCG20	none	0.259	0.68
8	GR	BCG20	none	0.257	0.682
8	GR	BCG20	none	0.256	0.683
8	GR	BCG20	none	0.262	0.677
8	GR	BCG20	none	0.262	0.679
8	GR	BCG20	none	0.261	0.678
8	GR	BCG20	none	0.267	0.677
8	GR	BCG20	none	0.263	0.678
8	GR	BCG20	none	0.262	0.677
8	GR	BCG20	none	0.258	0.682
8	GR	BCG20	none	0.284	0.662
8	GR	BCG20	none	0.269	0.671
8	GR	BCG20	none	0.256	0.68
8	GR	BCG20	none	0.269	0.674
8	GR	BCG20	none	0.271	0.669
8	GR	BCG20	none	0.266	0.675
8	GR	BCG20	none	0.263	0.677
8	GR	BCG20	none	0.253	0.685
8	GR	BCG20	none	0.275	0.667
8	GR	BCG20	none	0.266	0.677
8	GR	BCG20	none	0.291	0.655
8	GR	BCG20	none	0.266	0.674
8	GR	BCG20	none	0.254	0.684
8	GR	BCG20	none	0.258	0.682
8	GR	BCG20	none	0.271	0.67
8	GR	BCG20	none	0.285	0.66
8	GR	BCG20	none	0.259	0.682
8	GR	BCG20	none	0.256	0.682
8	GR	BCG20	none	0.376	0.593
8	GR	BCG20	none	0.259	0.681
8	GR	BCG20	none	0.257	0.683
8	GR	BCG20	none	0.256	0.682
8	GR	BCG20	none	0.293	0.657
8	GR	BCG20	none	0.26	0.679
8	GR	BCG20	none	0.263	0.677
8	GR	BCG20	none	0.281	0.662
8	GR	BCG20	none	0.279	0.665
8	GR	BCG20	none	0.28	0.664
8	GR	BCG20	none	0.292	0.655
8	GR	BCG20	none	0.258	0.679
8	GR	BCG20	none	0.262	0.677
8	GR	BCG20	none	0.343	0.618
8	GR	BCG20	none	0.263	0.674
8	GR	BCG20	none	0.279	0.662
8	GR	BCG20	none	0.27	0.67
8	GR	BCG20	none	0.307	0.644
8	GR	BCG20	none	0.341	0.617
8	GR	BCG20	none	0.258	0.68
8	GR	BCG20	none	0.275	0.668
8	GR	BCG20	none	0.265	0.674
8	GR	BCG20	none	0.275	0.668
8	GR	BCG20	none	0.306	0.645
8	GR	BCG20	none	0.286	0.66
8	GR	BCG20	none	0.276	0.667
8	GR	BCG20	none	0.271	0.671
8	GR	BCG20	none	0.281	0.664
8	GR	BCG20	none	0.283	0.662
8	GR	BCG20	none	0.269	0.673
8	GR	BCG20	none	0.277	0.667
8	GR	BCG20	none	0.275	0.668
8	GR	BCG20	none	0.258	0.681
8	GR	BCG20	none	0.26	0.677
8	GR	BCG20	none	0.273	0.67
8	GR	BCG20	none	0.264	0.675
8	GR	BCG20	none	0.272	0.671
8	GR	BCG20	none	0.371	0.596
8	GR	BCG20	none	0.264	0.675
8	GR	BCG20	none	0.299	0.648
8	GR	BCG20	none	0.276	0.668
8	GR	BCG20	none	0.262	0.679
8	GR	BCG20	none	0.279	0.661
8	GR	BCG20	none	0.287	0.659
8	GR	BCG20	none	0.289	0.66
8	GR	BCG20	none	0.282	0.658
8	GR	BCG20	none	0.26	0.678
8	GR	BCG20	none	0.273	0.667
8	GR	BCG20	none	0.257	0.68
8	GR	BCG20	none	0.268	0.673
8	GR	BCG20	none	0.301	0.649
8	GR	BCG20	none	0.275	0.668
8	GR	BCG20	none	0.266	0.673
8	GR	BCG20	none	0.261	0.677
8	GR	BCG20	none	0.298	0.647
8	GR	BCG20	none	0.266	0.674
8	GR	BCG20	none	0.264	0.675
8	GR	BCG20	none	0.265	0.675
8	GR	BCG20	none	0.271	0.669
8	GR	BCG20	none	0.297	0.653
8	GR	BCG20	none	0.277	0.667
8	GR	BCG20	none	0.257	0.68
8	GR	BCG20	none	0.256	0.682
8	GR	BCG20	none	0.272	0.671
8	GR	BCG20	none	0.274	0.665
8	GR	BCG20	none	0.355	0.608
8	GR	BCG20	none	0.282	0.662
8	GR	BCG20	none	0.268	0.674
8	GR	BCG20	none	0.307	0.642
8	GR	BCG20	none	0.311	0.643
8	GR	BCG20	none	0.375	0.594
8	GR	BCG20	none	0.359	0.604
8	GR	BCG20	none	0.365	0.601
8	GR	BCG20	none	0.273	0.671
8	GR	BCG20	none	0.262	0.678
8	GR	BCG20	none	0.275	0.669
8	GR	BCG20	none	0.279	0.664
8	GR	BCG20	none	0.273	0.67
8	GR	BCG20	none	0.268	0.673
8	GR	BCG20	none	0.272	0.67
8	GR	BCG20	none	0.282	0.662
8	GR	BCG20	none	0.266	0.675
8	GR	BCG20	none	0.275	0.669
8	GR	BCG20	none	0.284	0.661
8	GR	BCG20	none	0.284	0.659
8	GR	BCG20	none	0.269	0.673
8	GR	BCG20	none	0.268	0.673
8	GR	BCG20	none	0.258	0.68
8	GR	BCG20	none	0.268	0.673
8	GR	BCG20	none	0.275	0.667
8	GR	BCG20	none	0.278	0.665
8	GR	BCG20	none	0.288	0.656
8	GR	BCG20	none	0.271	0.67
8	GR	BCG20	none	0.274	0.666
8	GR	BCG20	none	0.304	0.647
8	GR	BCG20	none	0.293	0.654
8	GR	BCG20	none	0.265	0.674
8	GR	BCG20	none	0.309	0.642
8	GR	BCG20	none	0.267	0.672
8	GR	BCG20	none	0.282	0.663
8	GR	BCG20	none	0.349	0.613
8	GR	BCG20	none	0.295	0.652
8	GR	BCG20	none	0.27	0.671
8	GR	BCG20	none	0.358	0.605
8	GR	BCG20	none	0.264	0.676
8	GR	BCG20	none	0.266	0.677
8	GR	BCG20	none	0.283	0.661
8	GR	BCG20	none	0.306	0.645
8	GR	BCG20	none	0.265	0.675
8	GR	BCG20	none	0.315	0.638
8	GR	BCG20	none	0.275	0.669
8	GR	BCG20	none	0.297	0.651
8	GR	BCG20	none	0.283	0.661
8	GR	BCG20	none	0.323	0.633
8	GR	BCG20	none	0.287	0.658
8	GR	BCG20	none	0.289	0.656
8	GR	BCG20	none	0.316	0.637
8	GR	BCG20	none	0.3	0.649
8	GR	BCG20	none	0.264	0.675
8	GR	BCG20	none	0.288	0.662
8	GR	BCG20	none	0.258	0.681
8	GR	BCG20	none	0.263	0.675
8	GR	BCG20	none	0.282	0.661
8	GR	BCG20	none	0.268	0.672
8	GR	BCG20	none	0.274	0.669
8	GR	BCG20	none	0.267	0.672
8	GR	BCG20	none	0.263	0.677
8	GR	BCG20	none	0.295	0.652
8	GR	BCG20	none	0.326	0.629
8	GR	BCG20	none	0.287	0.658
8	GR	BCG20	none	0.286	0.659
8	GR	BCG20	none	0.34	0.619
8	GR	BCG20	none	0.272	0.67
8	GR	BCG20	none	0.276	0.665
8	GR	BCG20	none	0.29	0.657
8	GR	BCG20	none	0.275	0.671
8	GR	BCG20	none	0.277	0.665
8	GR	BCG20	none	0.307	0.645
8	GR	BCG20	none	0.275	0.669
8	GR	BCG20	none	0.279	0.666
8	GR	BCG20	none	0.269	0.671
8	GR	BCG20	none	0.299	0.649
8	GR	BCG20	none	0.31	0.642
8	GR	BCG20	none	0.267	0.675
8	GR	BCG20	none	0.267	0.673
8	GR	BCG20	none	0.284	0.661
8	GR	BCG20	none	0.272	0.669
8	GR	BCG20	none	0.282	0.661
8	GR	BCG20	none	0.275	0.666
8	GR	BCG20	none	0.262	0.676
8	GR	BCG20	none	0.274	0.667
8	GR	BCG20	none	0.267	0.673
8	GR	BCG20	none	0.28	0.663
8	GR	BCG20	none	0.307	0.645
8	GR	BCG20	none	0.319	0.633
8	GR	BCG20	none	0.256	0.682
8	GR	BCG20	none	0.263	0.676
8	GR	BCG20	none	0.266	0.675
8	GR	BCG20	none	0.285	0.66
8	GR	BCG20	none	0.273	0.669
8	GR	BCG20	none	0.28	0.664
8	GR	BCG20	none	0.385	0.588
8	GR	BCG20	none	0.268	0.673
8	GR	BCG20	none	0.279	0.664
8	GR	BCG20	none	0.302	0.646
8	GR	BCG20	none	0.32	0.634
8	GR	BCG20	none	0.312	0.64
8	GR	BCG20	none	0.301	0.647
8	GR	BCG20	none	0.275	0.667
8	GR	BCG20	none	0.269	0.671
8	GR	BCG20	none	0.287	0.658
8	GR	BCG20	none	0.32	0.634
8	GR	BCG20	none	0.294	0.652
8	GR	BCG20	none	0.292	0.654
8	GR	BCG20	none	0.269	0.671
8	GR	BCG20	none	0.272	0.671
8	GR	BCG20	none	0.385	0.586
8	GR	BCG20	none	0.286	0.661
8	GR	BCG20	none	0.293	0.654
8	GR	BCG20	none	0.291	0.658
8	GR	BCG20	none	0.266	0.673
8	GR	BCG20	none	0.268	0.672
8	GR	BCG20	none	0.272	0.668
8	GR	BCG20	none	0.262	0.676
8	GR	BCG20	none	0.263	0.674
8	GR	BCG20	none	0.262	0.676
8	GR	BCG20	none	0.272	0.669
8	GR	BCG20	none	0.286	0.658
8	GR	BCG20	none	0.276	0.665
8	GR	BCG20	none	0.281	0.663
8	GR	BCG20	none	0.268	0.672
8	GR	BCG20	none	0.267	0.673
8	GR	BCG20	none	0.27	0.67
8	GR	BCG20	none	0.282	0.661
8	GR	BCG20	none	0.311	0.641
8	GR	BCG20	none	0.27	0.67
8	GR	BCG20	none	0.265	0.675
8	GR	BCG20	none	0.262	0.675
8	GR	BCG20	none	0.459	0.52
8	GR	BCG20	none	0.271	0.669
8	GR	BCG20	none	0.28	0.664
8	GR	BCG20	none	0.282	0.665
8	GR	BCG20	none	0.272	0.673
8	GR	BCG20	none	0.301	0.648
8	GR	BCG20	none	0.286	0.659
9	GR	BCG20	EDTA	0.256	0.681
9	GR	BCG20	EDTA	0.272	0.668
9	GR	BCG20	EDTA	0.275	0.669
9	GR	BCG20	EDTA	0.258	0.679
9	GR	BCG20	EDTA	0.271	0.668
9	GR	BCG20	EDTA	0.259	0.679
9	GR	BCG20	EDTA	0.262	0.676
9	GR	BCG20	EDTA	0.259	0.679
9	GR	BCG20	EDTA	0.361	0.606
9	GR	BCG20	EDTA	0.257	0.68
9	GR	BCG20	EDTA	0.262	0.677
9	GR	BCG20	EDTA	0.259	0.679
9	GR	BCG20	EDTA	0.274	0.667
9	GR	BCG20	EDTA	0.279	0.665
9	GR	BCG20	EDTA	0.26	0.679
9	GR	BCG20	EDTA	0.273	0.667
9	GR	BCG20	EDTA	0.286	0.66
9	GR	BCG20	EDTA	0.255	0.681
9	GR	BCG20	EDTA	0.271	0.669
9	GR	BCG20	EDTA	0.265	0.673
9	GR	BCG20	EDTA	0.269	0.671
9	GR	BCG20	EDTA	0.286	0.659
9	GR	BCG20	EDTA	0.257	0.68
9	GR	BCG20	EDTA	0.265	0.674
9	GR	BCG20	EDTA	0.26	0.679
9	GR	BCG20	EDTA	0.266	0.673
9	GR	BCG20	EDTA	0.261	0.676
9	GR	BCG20	EDTA	0.257	0.68
9	GR	BCG20	EDTA	0.261	0.677
9	GR	BCG20	EDTA	0.263	0.675
9	GR	BCG20	EDTA	0.275	0.666
9	GR	BCG20	EDTA	0.279	0.662
9	GR	BCG20	EDTA	0.266	0.673
9	GR	BCG20	EDTA	0.258	0.679
9	GR	BCG20	EDTA	0.262	0.677
9	GR	BCG20	EDTA	0.262	0.676
9	GR	BCG20	EDTA	0.258	0.68
9	GR	BCG20	EDTA	0.268	0.671
9	GR	BCG20	EDTA	0.263	0.676
9	GR	BCG20	EDTA	0.266	0.673
9	GR	BCG20	EDTA	0.267	0.672
9	GR	BCG20	EDTA	0.424	0.557
9	GR	BCG20	EDTA	0.257	0.68
9	GR	BCG20	EDTA	0.266	0.674
9	GR	BCG20	EDTA	0.258	0.679
9	GR	BCG20	EDTA	0.26	0.677
9	GR	BCG20	EDTA	0.267	0.674
9	GR	BCG20	EDTA	0.265	0.673
9	GR	BCG20	EDTA	0.264	0.674
9	GR	BCG20	EDTA	0.411	0.565
9	GR	BCG20	EDTA	0.26	0.679
9	GR	BCG20	EDTA	0.259	0.679
9	GR	BCG20	EDTA	0.265	0.674
9	GR	BCG20	EDTA	0.261	0.676
9	GR	BCG20	EDTA	0.258	0.68
9	GR	BCG20	EDTA	0.258	0.681
9	GR	BCG20	EDTA	0.261	0.676
9	GR	BCG20	EDTA	0.254	0.681
9	GR	BCG20	EDTA	0.259	0.68
9	GR	BCG20	EDTA	0.259	0.679
9	GR	BCG20	EDTA	0.251	0.684
9	GR	BCG20	EDTA	0.265	0.673
9	GR	BCG20	EDTA	0.26	0.677
9	GR	BCG20	EDTA	0.255	0.679
9	GR	BCG20	EDTA	0.259	0.679
9	GR	BCG20	EDTA	0.269	0.672
9	GR	BCG20	EDTA	0.27	0.67
9	GR	BCG20	EDTA	0.281	0.662
9	GR	BCG20	EDTA	0.26	0.68
9	GR	BCG20	EDTA	0.261	0.678
9	GR	BCG20	EDTA	0.257	0.681
9	GR	BCG20	EDTA	0.256	0.68
9	GR	BCG20	EDTA	0.26	0.677
9	GR	BCG20	EDTA	0.258	0.678
9	GR	BCG20	EDTA	0.262	0.677
9	GR	BCG20	EDTA	0.262	0.677
9	GR	BCG20	EDTA	0.26	0.677
9	GR	BCG20	EDTA	0.264	0.675
9	GR	BCG20	EDTA	0.259	0.68
9	GR	BCG20	EDTA	0.262	0.676
9	GR	BCG20	EDTA	0.255	0.682
9	GR	BCG20	EDTA	0.263	0.676
9	GR	BCG20	EDTA	0.259	0.679
9	GR	BCG20	EDTA	0.368	0.591
9	GR	BCG20	EDTA	0.263	0.677
9	GR	BCG20	EDTA	0.284	0.661
9	GR	BCG20	EDTA	0.263	0.676
9	GR	BCG20	EDTA	0.263	0.677
9	GR	BCG20	EDTA	0.265	0.676
9	GR	BCG20	EDTA	0.252	0.684
9	GR	BCG20	EDTA	0.258	0.682
9	GR	BCG20	EDTA	0.262	0.677
9	GR	BCG20	EDTA	0.254	0.687
9	GR	BCG20	EDTA	0.252	0.685
9	GR	BCG20	EDTA	0.257	0.68
9	GR	BCG20	EDTA	0.262	0.676
9	GR	BCG20	EDTA	0.259	0.679
9	GR	BCG20	EDTA	0.259	0.678
9	GR	BCG20	EDTA	0.261	0.677
9	GR	BCG20	EDTA	0.256	0.68
10	GR	BCG20	MAN10	0.26	0.677
10	GR	BCG20	MAN10	0.258	0.68
10	GR	BCG20	MAN10	0.263	0.675
10	GR	BCG20	MAN10	0.252	0.681
10	GR	BCG20	MAN10	0.268	0.673
10	GR	BCG20	MAN10	0.27	0.671
10	GR	BCG20	MAN10	0.254	0.68
10	GR	BCG20	MAN10	0.265	0.674
10	GR	BCG20	MAN10	0.257	0.68
10	GR	BCG20	MAN10	0.264	0.676
10	GR	BCG20	MAN10	0.268	0.672
10	GR	BCG20	MAN10	0.286	0.657
10	GR	BCG20	MAN10	0.263	0.676
10	GR	BCG20	MAN10	0.262	0.676
10	GR	BCG20	MAN10	0.283	0.659
10	GR	BCG20	MAN10	0.262	0.678
10	GR	BCG20	MAN10	0.268	0.672
10	GR	BCG20	MAN10	0.274	0.668
10	GR	BCG20	MAN10	0.26	0.678
10	GR	BCG20	MAN10	0.254	0.683
10	GR	BCG20	MAN10	0.261	0.677
10	GR	BCG20	MAN10	0.263	0.677
10	GR	BCG20	MAN10	0.26	0.678
10	GR	BCG20	MAN10	0.261	0.678
10	GR	BCG20	MAN10	0.267	0.672
10	GR	BCG20	MAN10	0.264	0.677
10	GR	BCG20	MAN10	0.262	0.676
10	GR	BCG20	MAN10	0.256	0.681
10	GR	BCG20	MAN10	0.279	0.663
10	GR	BCG20	MAN10	0.26	0.677
10	GR	BCG20	MAN10	0.261	0.678
10	GR	BCG20	MAN10	0.26	0.677
10	GR	BCG20	MAN10	0.261	0.677
10	GR	BCG20	MAN10	0.263	0.675
10	GR	BCG20	MAN10	0.251	0.684
10	GR	BCG20	MAN10	0.271	0.672
10	GR	BCG20	MAN10	0.415	0.565
10	GR	BCG20	MAN10	0.261	0.678
10	GR	BCG20	MAN10	0.261	0.678
10	GR	BCG20	MAN10	0.259	0.677
10	GR	BCG20	MAN10	0.279	0.663
10	GR	BCG20	MAN10	0.262	0.677
10	GR	BCG20	MAN10	0.271	0.67
10	GR	BCG20	MAN10	0.261	0.677
10	GR	BCG20	MAN10	0.275	0.666
10	GR	BCG20	MAN10	0.258	0.68
10	GR	BCG20	MAN10	0.261	0.677
10	GR	BCG20	MAN10	0.259	0.678
10	GR	BCG20	MAN10	0.262	0.677
10	GR	BCG20	MAN10	0.251	0.686
11	GR	SMEG20	none	0.254	0.684
11	GR	SMEG20	none	0.265	0.674
11	GR	SMEG20	none	0.271	0.668
11	GR	SMEG20	none	0.253	0.684
11	GR	SMEG20	none	0.263	0.676
11	GR	SMEG20	none	0.26	0.678
11	GR	SMEG20	none	0.254	0.676
11	GR	SMEG20	none	0.25	0.686
11	GR	SMEG20	none	0.239	0.692
11	GR	SMEG20	none	0.254	0.682
11	GR	SMEG20	none	0.262	0.679
11	GR	SMEG20	none	0.256	0.681
11	GR	SMEG20	none	0.249	0.686
11	GR	SMEG20	none	0.253	0.685
11	GR	SMEG20	none	0.261	0.678
11	GR	SMEG20	none	0.257	0.681
11	GR	SMEG20	none	0.254	0.684
11	GR	SMEG20	none	0.257	0.681
11	GR	SMEG20	none	0.248	0.685
11	GR	SMEG20	none	0.256	0.683
11	GR	SMEG20	none	0.262	0.677
11	GR	SMEG20	none	0.246	0.69
11	GR	SMEG20	none	0.264	0.675
11	GR	SMEG20	none	0.252	0.684
11	GR	SMEG20	none	0.27	0.671
11	GR	SMEG20	none	0.248	0.686
11	GR	SMEG20	none	0.258	0.679
11	GR	SMEG20	none	0.245	0.689
11	GR	SMEG20	none	0.251	0.685
11	GR	SMEG20	none	0.258	0.679
11	GR	SMEG20	none	0.251	0.685
11	GR	SMEG20	none	0.295	0.646
11	GR	SMEG20	none	0.258	0.681
11	GR	SMEG20	none	0.256	0.682
11	GR	SMEG20	none	0.282	0.66
11	GR	SMEG20	none	0.265	0.675
11	GR	SMEG20	none	0.28	0.661
11	GR	SMEG20	none	0.251	0.683
11	GR	SMEG20	none	0.247	0.687
11	GR	SMEG20	none	0.255	0.683
11	GR	SMEG20	none	0.258	0.681
11	GR	SMEG20	none	0.255	0.682
11	GR	SMEG20	none	0.251	0.685
11	GR	SMEG20	none	0.262	0.677
11	GR	SMEG20	none	0.256	0.681
11	GR	SMEG20	none	0.25	0.687
11	GR	SMEG20	none	0.253	0.685
11	GR	SMEG20	none	0.26	0.68
11	GR	SMEG20	none	0.255	0.682
11	GR	SMEG20	none	0.253	0.684
11	GR	SMEG20	none	0.227	0.701
11	GR	SMEG20	none	0.266	0.674
11	GR	SMEG20	none	0.255	0.682
11	GR	SMEG20	none	0.26	0.678
11	GR	SMEG20	none	0.258	0.681
11	GR	SMEG20	none	0.253	0.687
11	GR	SMEG20	none	0.254	0.684
11	GR	SMEG20	none	0.264	0.676
11	GR	SMEG20	none	0.256	0.681
11	GR	SMEG20	none	0.255	0.681
11	GR	SMEG20	none	0.261	0.678
11	GR	SMEG20	none	0.256	0.682
11	GR	SMEG20	none	0.251	0.686
11	GR	SMEG20	none	0.253	0.683
11	GR	SMEG20	none	0.264	0.679
11	GR	SMEG20	none	0.251	0.686
11	GR	SMEG20	none	0.256	0.682
11	GR	SMEG20	none	0.254	0.683
11	GR	SMEG20	none	0.26	0.677
11	GR	SMEG20	none	0.254	0.683
11	GR	SMEG20	none	0.253	0.681
11	GR	SMEG20	none	0.258	0.679
11	GR	SMEG20	none	0.257	0.68
11	GR	SMEG20	none	0.255	0.684
11	GR	SMEG20	none	0.251	0.685
11	GR	SMEG20	none	0.269	0.67
11	GR	SMEG20	none	0.254	0.683
11	GR	SMEG20	none	0.25	0.686
11	GR	SMEG20	none	0.256	0.681
11	GR	SMEG20	none	0.246	0.689
11	GR	SMEG20	none	0.262	0.676
11	GR	SMEG20	none	0.25	0.685
11	GR	SMEG20	none	0.247	0.685
11	GR	SMEG20	none	0.253	0.684
11	GR	SMEG20	none	0.262	0.679
11	GR	SMEG20	none	0.247	0.688
11	GR	SMEG20	none	0.256	0.682
11	GR	SMEG20	none	0.259	0.678
11	GR	SMEG20	none	0.261	0.678
11	GR	SMEG20	none	0.255	0.682
11	GR	SMEG20	none	0.257	0.682
11	GR	SMEG20	none	0.264	0.676
11	GR	SMEG20	none	0.259	0.68
11	GR	SMEG20	none	0.255	0.683
11	GR	SMEG20	none	0.257	0.682
11	GR	SMEG20	none	0.258	0.682
11	GR	SMEG20	none	0.257	0.681
11	GR	SMEG20	none	0.257	0.682
11	GR	SMEG20	none	0.259	0.678
11	GR	SMEG20	none	0.256	0.681
12	R	none	none	0.587	0.41
12	R	none	none	0.589	0.409
12	R	none	none	0.554	0.44
12	R	none	none	0.58	0.417
12	R	none	none	0.572	0.424
12	R	none	none	0.576	0.421
12	R	none	none	0.542	0.452
12	R	none	none	0.542	0.452
12	R	none	none	0.547	0.447
12	R	none	none	0.554	0.441
12	R	none	none	0.558	0.437
12	R	none	none	0.592	0.405
12	R	none	none	0.545	0.449
12	R	none	none	0.559	0.436
12	R	none	none	0.546	0.448
