# Supplementary material for: Nanoscale clustering of mycobacterial ligands and DC-SIGN host receptors are key determinants for pathogen recognition
Source: Sci Adv. 2023 May 19;9(20):eadf9498. doi: 10.1126/sciadv.adf9498 (PMC10198640; doi:10.1126/sciadv.adf9498)
Supplement: Supplementary file 2 — Data S1 [file sciadv.adf9498_data_s1.zip › Figure raw data/Figure 6/Panel C/script_scatterplot.R]

#load basic libraries
library(dplyr)
library(magicaxis)
library(stringr)

# Graphics
do_svg <- T
graph_dev_h <- 8
graph_dev_w <- 9
left_plot_width <- 0.8
right_plot_width <- 0.2
ylim <- c(0,1.05)
xlim1 <- rev(c(0.58,0.699))
xlim2 <- rev(c(0.38,0.48))
threshold <- 0.67
multiplier <- c(0.1, (seq(0, 11*0.09, length.out = 12) - 0.1))
multiplier[2] <- multiplier[2] - 0.02
xticks1 <- seq(0.59, 0.69, by = 0.02)
xticks2 <- seq(0.40, 0.46, by = 0.02)
yticks <- seq(0,0.09*10,length.out = 11) + 0.05
Pch <- c(
  25,23,
  21,21,21,21,
  21,21,
  23,
  24,22
)

## Import data
data_table <- read.table(
  file = list.files(
    full.names = T,
    pattern = "data_table.tsv"
  ),
  header = T,
  sep = "\t"
)

## Data groups summary
data_sum <- data_table %>% group_by(Group, Cell, Bacterium, Treatment) %>%
  summarise_all(nrow)

## Add colour column based in CI of appropriate data
red_range <- quantile(data_table$x[data_table$Cell != "R"], probs = c(0.05,0.95))
rgb_red <- (data_table$x - red_range[1]) * diff(red_range)^-1
rgb_red[rgb_red < 0] <- 0
rgb_red[rgb_red > 1] <- 1
green_range <- quantile(data_table$y[data_table$Cell != "G"], probs = c(0.05,0.95))
rgb_green <- (data_table$y - green_range[1]) * diff(green_range)^-1
rgb_green[rgb_green < 0] <- 0
rgb_green[rgb_green > 1] <- 1
data_table$Col <- rgb(
  red = rgb_red,
  green = rgb_green,
  blue = rep(0, length(data_table$x)),
  maxColorValue = 1.05
)

## Populate an ordered list for plotting
data_list <- list()
iter <- 1
Groups <- c(12, 1, 2, 4:11)
while(iter <= length(Groups)) {
  Group <- Groups[iter]
  data_list[[iter]] <- data_table[
    data_table$Group == Group,
  ]
  iter <- iter + 1
}


## Draw plot:

if(do_svg) {
  svg(
    filename = "plot_TCC.svg",
    width = graph_dev_w,
    height = graph_dev_h
  )
} else {
  dev.new(
    width = graph_dev_w,
    height = graph_dev_h,
    noRStudioGD = T
  )
}

layout(
  mat = matrix(c(2:1), nrow = 1, ncol = 2),
  widths = c(left_plot_width,right_plot_width)
)
layout.show(2)

# Plot 1
{
  
  par(
    mai = c(
      0.2, 0.1, 0.1, 0.1
    ),
    lwd = 2,
    cex = 1.5
  )
  
  plot(
    NULL,
    ylim = ylim,
    xlim = xlim2,
    axes = F,
    ann = F,
    xaxs = "i",
    yaxs = "i",
  )
  
  points(
    x = data_list[[1]]$y,
    y = data_list[[1]]$x * multiplier[1],
    cex = 1.5,
    bg = data_list[[1]]$Col,
    col = "black",
    pch = Pch[1]
  )
  
  lines(
    xlim2,
    rep(ylim[1],2),
    lwd = 2,
    xpd = T
  )
  
  segments(
    xticks2,
    rep(ylim[1],length(xticks2)),
    xticks2,
    rep(ylim[1]-diff(ylim)*0.015,length(xticks2)),
    lwd = 2,
    xpd = T
  )
  
  lines(
    rep(mean(xlim2),2),
    c(0.2,0.4),
    lwd = 2
  )
  
  segments(
    rep(mean(xlim2),2),
    c(0.2,0.4),
    rep(mean(xlim2)+diff(xlim2)*0.05,2),
    c(0.2,0.4),
    lwd = 2
  )
  
  lines(
    x = xlim2[1] + c(-1,1) * diff(xlim2)*0.005/right_plot_width,
    y = ylim[1] + c(-1,1) * diff(ylim)*0.015,
    lwd = 2,
    xpd = T
  )
  
}

# Plot 2
{
  par(
    mai = c(
      0.2, 0.2, 0.1, 0.1
    ),
    lwd = 2,
    cex = 1.5
  )
  
  plot(
    NULL,
    ylim = ylim,
    xlim = xlim1,
    axes = F,
    ann = F,
    xaxs = "i",
    yaxs = "i",
  )
  
  iter <- 2
  while(iter <= 11) {
    df <- data_list[[iter]]
    points(
      x = df$y,
      y = df$x + multiplier[iter],
      cex = 1.5,
      bg = df$Col,
      col = "black",
      pch = Pch[iter]
    )
    iter <- iter + 1
  }
  
  lines(
    xlim1,
    rep(ylim[1],2),
    lwd = 2,
    xpd = T
  )
  
  segments(
    xticks1,
    rep(ylim[1],length(xticks1)),
    xticks1,
    rep(ylim[1]-diff(ylim)*0.015,length(xticks1)),
    lwd = 2,
    xpd = T
  )
  
  lines(
    x = rep(threshold, 2),
    y = ylim,
    lty = 3,
    lwd = 3,
    col = "blue"
  )
  
  lines(
    x = xlim1[2] + c(-1,1) * diff(xlim1)*0.005/left_plot_width,
    y = ylim[1] + c(-1,1) * diff(ylim)*0.015,
    lwd = 2,
    xpd = T
  )
  
  diff(xlim1)/diff(xlim2)
  
}

lines(
  x = rep(xlim1[1],2),
  y = ylim,
  lwd = 2,
  xpd = T
)

segments(
  rep(xlim1[1],length(yticks)),
  yticks,
  rep(xlim1[1]-diff(xlim1)*0.02,length(yticks)),
  yticks,
  lwd = 2,
  xpd = T
)

if(do_svg) {
  dev.off()
}
