# Supplementary material for: Nanoscale clustering of mycobacterial ligands and DC-SIGN host receptors are key determinants for pathogen recognition
Source: Sci Adv. 2023 May 19;9(20):eadf9498. doi: 10.1126/sciadv.adf9498 (PMC10198640; doi:10.1126/sciadv.adf9498)
Supplement: Supplementary file 2 — Data S1 [file sciadv.adf9498_data_s1.zip › Figure raw data/Supplementary Information/Figure S1/Correspondance Data_Condition_MFI_RSD_def.xlsx]

## Sheet: Feuil1
Condition	HEK Cells | Mean (FL4-H)	HEK Cells | Robust SD (FL4-H)
HEKDC-SIGN	13.8	2.2
HEKDC-SIGN APC-streptavidin	13	2.87
HEKDC-SIGN M. bovis BCG MOI=2	83.4	52.8
HEKDC-SIGN M. bovis BCG MOI=0.1	55.3	26.4
HEKDC-SIGN M. bovis BCG MOI=2 w/ mannose	19.3	3.27
HEKDC-SIGN M. bovis BCG MOI=0.1 w/ mannose	15.7	3.44
HEKDC-SIGN M. bovis BCG MOI=2 w/ EDTA	4.77	2.61
HEKDC-SIGN M. bovis BCG MOI=0.1 w/ EDTA	16.8	4.05
HEKDC-SIGN M. smegmatis MOI=3	21.5	4.56
HEKDC-SIGN M. smegmatis MOI=0.5	16.8	3.17
HEKDC-SIGN M. smegmatis MOI=3 w/mannose	12.3	3.12
HEKDC-SIGN M. smegmatis MOI=0.5 w/mannose	17.1	2.96
HEKDC-SIGN M. smegmatis MOI=3 w/EDTA	4.93	2.69
HEKDC-SIGN M. smegmatis MOI=0.5 w/EDTA	4.85	2.62
HEKWT	3.02	2.42
HEKWT APC-streptavidin	4.23	2.89
HEKWT M. bovis BCG MOI=2	5.1	2.77
HEKWT M. bovis BCG MOI=0.1	4.58	2.56
HEKWT M. bovis BCG MOI=2 w/ mannose	3.71	2.76
HEKWT M. bovis BCG MOI=0.1 w/ mannose	4.4	3.16
HEKWT M. bovis BCG MOI=2 w/ EDTA	4.59	2.97
HEKWT M. bovis BCG MOI=0.1 w/ EDTA	3.96	2.75
HEKWT M. smegmatis MOI=3	4.93	2.7
HEKWT M. smegmatis MOI=0.5	4.64	2.65
HEKWT M. smegmatis MOI=3 w/mannose	4.5	2.61
HEKWT M. smegmatis MOI=0.5 w/mannose	3.53	2.66
HEKWT M. smegmatis MOI=3 w/EDTA	3.96	2.74
HEKWT M. smegmatis MOI=0.5 w/EDTA	3.59	2.47
