# Supplementary material for: Nanoscale clustering of mycobacterial ligands and DC-SIGN host receptors are key determinants for pathogen recognition
Source: Sci Adv. 2023 May 19;9(20):eadf9498. doi: 10.1126/sciadv.adf9498 (PMC10198640; doi:10.1126/sciadv.adf9498)
Supplement: Supplementary file 2 — Data S1 [file sciadv.adf9498_data_s1.zip › Figure raw data/Supplementary Information/Figure S2/Panel C/20061215 DC-SIGN binding exp1.txt]

Ligand	DCSIGN_microg	Abs_450nm
aralam	0	0.07
aralam	0.001	0.072
aralam	0.005	0.075
aralam	0.01	0.075
aralam	0.05	0.098
aralam	0.1	0.145
aralam	0.5	0.274
aralam	1	0.27
aralam	0	0.067
aralam	0.001	0.066
aralam	0.005	0.07
aralam	0.01	0.066
aralam	0.05	0.119
aralam	0.1	0.118
aralam	0.5	0.271
aralam	1	0.246
aralam	0	0.068
aralam	0.001	0.058
aralam	0.005	0.075
aralam	0.01	0.074
aralam	0.05	0.101
aralam	0.1	0.092
aralam	0.5	0.189
aralam	1	0.403
pilam	0	0.099
pilam	0.001	0.071
pilam	0.005	0.077
pilam	0.01	0.081
pilam	0.05	0.262
pilam	0.1	0.331
pilam	0.5	0.619
pilam	1	0.767
pilam	0	0.067
pilam	0.001	0.082
pilam	0.005	0.077
pilam	0.01	0.095
pilam	0.05	0.221
pilam	0.1	0.319
pilam	0.5	0.61
pilam	1	0.677
pilam	0	0.078
pilam	0.001	0.074
pilam	0.005	0.084
pilam	0.01	0.085
pilam	0.05	0.249
pilam	0.1	0.37
pilam	0.5	0.583
pilam	1	0.914
manlam	0	0.088
manlam	0.001	0.098
manlam	0.005	0.107
manlam	0.01	0.17
manlam	0.05	0.44
manlam	0.1	0.532
manlam	0.5	0.904
manlam	1	1.004
manlam	0	0.097
manlam	0.001	0.076
manlam	0.005	0.104
manlam	0.01	0.127
manlam	0.05	0.489
manlam	0.1	0.519
manlam	0.5	0.857
manlam	1	0.922
manlam	0	0.071
manlam	0.001	0.088
manlam	0.005	0.109
manlam	0.01	0.13
manlam	0.05	0.431
manlam	0.1	0.482
manlam	0.5	0.814
manlam	1	0.926
manlam_w_edta	0	0.076
manlam_w_edta	0.001	0.091
manlam_w_edta	0.005	0.075
manlam_w_edta	0.01	0.079
manlam_w_edta	0.05	0.178
manlam_w_edta	0.1	0.119
manlam_w_edta	0.5	0.173
manlam_w_edta	1	0.228
manlam_w_edta	0	0.079
manlam_w_edta	0.001	0.107
manlam_w_edta	0.005	0.066
manlam_w_edta	0.01	0.1
manlam_w_edta	0.05	0.126
manlam_w_edta	0.1	0.134
manlam_w_edta	0.5	0.205
manlam_w_edta	1	0.209
manlam_w_edta	0	0.08
manlam_w_edta	0.001	0.082
manlam_w_edta	0.005	0.072
manlam_w_edta	0.01	0.096
manlam_w_edta	0.05	0.129
manlam_w_edta	0.1	0.132
manlam_w_edta	0.5	0.175
manlam_w_edta	1	0.181
