# Supplementary material for: Nanoscale clustering of mycobacterial ligands and DC-SIGN host receptors are key determinants for pathogen recognition
Source: Sci Adv. 2023 May 19;9(20):eadf9498. doi: 10.1126/sciadv.adf9498 (PMC10198640; doi:10.1126/sciadv.adf9498)
Supplement: Supplementary file 2 — Data S1 [file sciadv.adf9498_data_s1.zip › Figure raw data/Supplementary Information/Figure S2/Panel C/20070116 DC-SIGN binding exp2.txt]

Ligand	DCSIGN_microg	Abs_450nm
aralam	0	0.065
aralam	0.1	0.12
aralam	0.5	0.151
aralam	1	0.218
aralam	2	0.314
aralam	4	0.434
aralam	6	0.51
aralam	10	0.649
aralam	0	0.066
aralam	0.1	0.119
aralam	0.5	0.12
aralam	1	0.284
aralam	2	0.294
aralam	4	0.446
aralam	6	0.486
aralam	10	0.628
aralam	0	0.063
aralam	0.1	0.117
aralam	0.5	0.161
aralam	1	0.219
aralam	2	0.333
aralam	4	0.313
aralam	6	0.457
aralam	10	0.462
pilam	0	0.062
pilam	0.1	0.312
pilam	0.5	0.461
pilam	1	0.561
pilam	2	0.68
pilam	4	0.826
pilam	6	0.917
pilam	10	0.915
pilam	0	0.065
pilam	0.1	0.322
pilam	0.5	0.443
pilam	1	0.585
pilam	2	0.67
pilam	4	0.812
pilam	6	0.848
pilam	10	0.898
pilam	0	0.059
pilam	0.1	0.309
pilam	0.5	0.466
pilam	1	0.588
pilam	2	0.726
pilam	4	0.83
pilam	6	0.897
pilam	10	0.786
manlam	0	0.061
manlam	0.1	0.331
manlam	0.5	0.477
manlam	1	0.637
manlam	2	0.775
manlam	4	0.911
manlam	6	0.894
manlam	10	0.925
manlam	0	0.07
manlam	0.1	0.34
manlam	0.5	0.473
manlam	1	0.649
manlam	2	0.782
manlam	4	0.895
manlam	6	0.918
manlam	10	0.932
manlam	0	0.063
manlam	0.1	0.35
manlam	0.5	0.503
manlam	1	0.663
manlam	2	0.767
manlam	4	0.925
manlam	6	0.92
manlam	10	0.958
manlam_w_edta	0	0.062
manlam_w_edta	0.1	0.168
manlam_w_edta	0.5	0.137
manlam_w_edta	1	0.14
manlam_w_edta	2	0.169
manlam_w_edta	4	0.207
manlam_w_edta	6	0.275
manlam_w_edta	10	0.353
manlam_w_edta	0	0.063
manlam_w_edta	0.1	0.112
manlam_w_edta	0.5	0.132
manlam_w_edta	1	0.153
manlam_w_edta	2	0.186
manlam_w_edta	4	0.257
manlam_w_edta	6	0.273
manlam_w_edta	10	0.37
manlam_w_edta	0	0.064
manlam_w_edta	0.1	0.118
manlam_w_edta	0.5	0.143
manlam_w_edta	1	0.14
manlam_w_edta	2	0.158
manlam_w_edta	4	0.221
manlam_w_edta	6	0.266
manlam_w_edta	10	0.374
