# Supplementary material for: Nanoscale clustering of mycobacterial ligands and DC-SIGN host receptors are key determinants for pathogen recognition
Source: Sci Adv. 2023 May 19;9(20):eadf9498. doi: 10.1126/sciadv.adf9498 (PMC10198640; doi:10.1126/sciadv.adf9498)
Supplement: Supplementary file 2 — Data S1 [file sciadv.adf9498_data_s1.zip › Figure raw data/Supplementary Information/Figure S2/Panel C/EXP2.R]

#load basic libraries
library(dplyr)
library(magicaxis)
library(minpack.lm)

do_svg <- T


## Import map data
data_table <- read.table(
  file = list.files(
    full.names = T,
    pattern = "20070116 DC-SIGN binding exp2.txt"
  ),
  header = T,
  sep = "\t"
)
names(data_table) <- c(
  "Ligand",
  "sDC.SIGN_con",
  "signal"
)
data_table <- data_table[data_table$Ligand %in% unique(data_table$Ligand)[c(3,4)],]


## Summarize data
data_summary_main <- data_table %>% group_by(
  sDC.SIGN_con, Ligand
) %>% summarise(
  mean(signal),
  sd(signal)
)

## Plot Data for ALL
if(do_svg) {
  svg(
    filename = "plot_data_sDC-SIGN_binding2.svg",
    width = 6,
    height = 4
  )
} else {
  dev.new(
    width = 6,
    height = 4,
    noRStudioGD = T
  )
}

xlim <- c(0,10)
ylim <- c(0,1)
error_bar_factor <- 0.015

par(
  mar = c(3.7,4.7,1,1.5),
  lwd = 3
)

plot(
  NULL,
  ylim = ylim, 
  xlim = xlim,
  axes = F,
  ann = F,
  xaxs = "i", 
  yaxs = "i", 
)

sigma_func <- function(x, a, b, c, d)
{
  a * (1 + exp(-b * x + c))^-1 + d
}


Ligands <- unique(data_summary_main$Ligand)
fit_data <- list()
nls_fit <- list()
iter <- 1
for (Lig in Ligands)
{
  print(Lig)
  data_fit <- data_table[data_table$Ligand == Lig,]
  nls_fit[[iter]] <- tryCatch(
    minpack.lm::nlsLM(
      y ~ sigma_func(x, a, b, c, d),
      data = data.frame(
        x = data_fit$sDC.SIGN_con,
        y = data_fit$signal
      ),
      start = list(
        list(
          a = 1,
          b = 1,
          c = 5,
          d = 0.5
        ),
        list(
          a = 0.1,
          b = 1,
          c = 0.1,
          d = 0
        )
      )[[iter]]
    ),
    error = function(e) print("error")
  )
  fit_data[[iter]] <- data.frame(
    x = seq(0, 10, by = 0.1),
    y = predict(nls_fit[[iter]], newdata = data.frame(x = seq(0, 10, by = 0.1)))
  )
  iter <- iter + 1
}

iter = 1
for (Lig in Ligands)
{

  data_summary <- data_summary_main[data_summary_main$Ligand == Lig,]
  
  lines(
    x = fit_data[[iter]]$x,
    y = fit_data[[iter]]$y,
    lwd = par("lwd"),
    lty = 1
  )
  
  points(
    x = data_summary$sDC.SIGN_con,
    y = data_summary$`mean(signal)`,
    cex = 1.5,
    pch = 16,
    xpd = T
  )

  error_bar <- diff(xlim) * error_bar_factor

  for(n in seq_along(data_summary[[1]])) {
    lines(
      x = rep(data_summary$sDC.SIGN_con[n],2),
      y = data_summary$`mean(signal)`[n] + c(-1,1)*data_summary$`sd(signal)`[n],
      lwd = par("lwd"),
      xpd = T
    )
    lines(
      x = data_summary$sDC.SIGN_con[n] + c(-1,1)*error_bar,
      y = rep(data_summary$`mean(signal)`[n] + data_summary$`sd(signal)`[n],2),
      lwd = par("lwd"),
      xpd = T
    )
    lines(
      x = data_summary$sDC.SIGN_con[n] + c(-1,1)*error_bar,
      y = rep(data_summary$`mean(signal)`[n] - data_summary$`sd(signal)`[n],2),
      lwd = par("lwd"),
      xpd = T
    )
  }
  
  iter <- iter + 1
}


magaxis(
  side = 1, 
  majorn = 6, 
  minorn = 2, 
  mgp = c(3,0.8,0), 
  tcl = -0.5, 
  ratio = 0.5, 
  labels = TRUE, 
  usepar = FALSE, 
  xpd = FALSE, 
  las = 1, 
  cex.axis = 1.25
)
title(
  xlab = "sDC-SIGN (µg/ml)", 
  cex.lab = 1.25,
  line = 2.25
)

magaxis(
  side = 2, 
  majorn = 3, 
  minorn = 4, 
  mgp = c(3,1.1,0.4), 
  tcl = -0.5, 
  ratio = 0.5, 
  labels = TRUE, 
  usepar = FALSE, 
  xpd = FALSE, 
  las = 1, 
  cex.axis = 1.25
)
title(
  ylab = "sDC-SIGN binding (OD 450 nm)", 
  cex.lab = 1.25,
  line = 2.5
)

if(do_svg) {
  dev.off()
}
