# Supplementary material for: Nanoscale clustering of mycobacterial ligands and DC-SIGN host receptors are key determinants for pathogen recognition
Source: Sci Adv. 2023 May 19;9(20):eadf9498. doi: 10.1126/sciadv.adf9498 (PMC10198640; doi:10.1126/sciadv.adf9498)
Supplement: Supplementary file 2 — Data S1 [file sciadv.adf9498_data_s1.zip › Figure raw data/Supplementary Information/Figure S2/Panel D/20071030 inhibition exps.txt]

ligand	ligand_conc	signal
manlam	0	0.638
manlam	0.1	0.634
manlam	0.2	0.607
manlam	0.3	0.525
manlam	0.4	0.423
manlam	0.5	0.352
manlam	1	0.14
manlam	5	0.093
manlam	10	0.122
pilam _smeg	0	0.709
pilam _smeg	0.25	0.479
pilam _smeg	0.5	0.422
pilam _smeg	1	0.423
pilam _smeg	5	0.395
pilam _smeg	10	0.393
pilam _f	0	0.631
pilam _f	0.25	0.513
pilam _f	0.5	0.453
pilam _f	1	0.359
pilam _f	5	0.289
pilam _f	10	0.266
lm	0	0.621
lm	0.1	0.541
lm	0.2	0.382
lm	0.3	0.179
lm	0.4	0.102
lm	0.5	0.1
lm	1	0.089
lm	5	0.091
lm	10	0.077
manlam	0	0.657
manlam	0.1	0.625
manlam	0.2	0.571
manlam	0.3	0.496
manlam	0.4	0.372
manlam	0.5	0.326
manlam	1	0.103
manlam	5	0.106
manlam	10	0.085
pilam _smeg	0	0.625
pilam _smeg	0.25	0.474
pilam _smeg	0.5	0.42
pilam _smeg	1	0.39
pilam _smeg	5	0.429
pilam _smeg	10	0.396
pilam _f	0	0.647
pilam _f	0.25	0.546
pilam _f	0.5	0.493
pilam _f	1	0.416
pilam _f	5	0.284
pilam _f	10	0.286
lm	0	0.673
lm	0.1	0.528
lm	0.2	0.341
lm	0.3	0.281
lm	0.4	0.121
lm	0.5	0.103
lm	1	0.089
lm	5	0.107
lm	10	0.093
manlam	0	0.633
manlam	0.1	0.588
manlam	0.2	0.58
manlam	0.3	0.5
manlam	0.4	0.443
manlam	0.5	0.315
manlam	1	0.126
manlam	5	0.093
manlam	10	0.092
pilam _smeg	0	0.612
pilam _smeg	0.25	0.465
pilam _smeg	0.5	0.421
pilam _smeg	1	0.395
pilam _smeg	5	0.436
pilam _smeg	10	0.423
pilam _f	0	0.667
pilam _f	0.25	0.583
pilam _f	0.5	0.489
pilam _f	1	0.391
pilam _f	5	0.294
pilam _f	10	0.307
lm	0	0.669
lm	0.1	0.589
lm	0.2	0.37
lm	0.3	0.161
lm	0.4	0.117
lm	0.5	0.735
lm	1	0.085
lm	5	0.107
lm	10	0.094
manlam	0	0.663
manlam	0.2	0.627
manlam	0.5	0.414
manlam	1	0.113
manlam	0	0.657
manlam	0.2	0.579
manlam	0.5	0.44
manlam	1	0.115
manlam	0	0.644
manlam	0.2	0.549
manlam	0.5	0.378
manlam	1	0.138
aralam	1	0.579
aralam	0	0.607
aralam	5	0.684
aralam	10	0.512
pim2	0	0.595
pim2	0.5	0.568
pim2	0.75	0.57
pim2	1	0.574
pim2	5	0.234
pim2	10	0.148
pim6	0	0.664
pim6	0.5	0.6
pim6	1	0.581
pim6	5	0.265
pim6	10	0.182
aralam	1	0.629
aralam	0	0.612
aralam	5	0.553
aralam	10	0.584
pim2	0	0.617
pim2	0.5	0.643
pim2	0.75	0.6
pim2	1	0.517
pim2	5	0.216
pim2	10	0.147
pim6	0	0.533
pim6	0.5	0.549
pim6	1	0.523
pim6	5	0.245
pim6	10	0.17
aralam	1	0.584
aralam	0	0.58
aralam	5	0.52
aralam	10	0.512
pim2	0	0.628
pim2	0.5	0.597
pim2	0.75	0.617
pim2	1	0.531
pim2	5	0.219
pim2	10	0.145
pim6	0	0.576
pim6	0.5	0.524
pim6	1	0.542
pim6	5	0.205
pim6	10	0.152
