# Supplementary material for: Nanoscale clustering of mycobacterial ligands and DC-SIGN host receptors are key determinants for pathogen recognition
Source: Sci Adv. 2023 May 19;9(20):eadf9498. doi: 10.1126/sciadv.adf9498 (PMC10198640; doi:10.1126/sciadv.adf9498)
Supplement: Supplementary file 2 — Data S1 [file sciadv.adf9498_data_s1.zip › Figure raw data/Supplementary Information/Figure S2/Panel D/EXP1.R]

#load basic libraries
library(dplyr)
library(magicaxis)

do_svg <- T


## Import map data
data_table <- read.table(
  file = list.files(
    full.names = T,
    pattern = "20071030 inhibition exps.txt"
  ),
  header = T,
  sep = "\t"
)
names(data_table) <- c(
  "Ligand",
  "Ligand_conc",
  "signal"
)
data_table <- data_table %>% group_by(
  Ligand, Ligand_conc
) %>% arrange(
  Ligand,
  Ligand_conc
)
data_table <- data_table[-30,]
data_table <- data_table[data_table$Ligand != "pilam _f",]


## Summarize data
data_summary_main <- data_table %>% group_by(
  Ligand_conc, Ligand
) %>% summarise(
  mean(signal),
  sd(signal)
)

## Plot Data for ALL
if(do_svg) {
  svg(
    filename = "plot_data_sDC-SIGN_binding.svg",
    width = 6,
    height = 4
  )
} else {
  dev.new(
    width = 6,
    height = 4,
    noRStudioGD = T
  )
}

par(
  mar = c(3.7,4.7,1,1.5)
)

layout(
  mat = matrix(c(2:1), nrow = 1, ncol = 2),
  widths = c(0.6,0.4)
)
layout.show(2)


xlims <- list(
  c(0,1),
  c(2,10)
)
ylims <- list(
  c(0,0.8),
  c(0,0.8)
)
mars <- list(
  c(3.7,4.7,1,0.5),
  c(3.7,0.5,1,1.5)
)
majorns <- c(6, 3)
minorns <- c(2, 1)


error_bar_factor <- 0.015

par(lwd = 4)

Ligands <- unique(data_summary_main$Ligand)[c(5,4,3,2,1,6)]
colours <- c(
  "black", #"aralam"
  "red", #"lm"
  "blue", #"manlam"
  "darkgoldenrod", #"pilam _f"
  rgb(red = 0, green = 210, blue = 0, maxColorValue = 255), #"pilam _smeg"
  "brown",
  "purple"
)[c(5,4,3,2,1,6)]
i <- 1

sigma_func <- function(x, a, b, c, d)
{
  a * (1 + exp(-b * x + c))^-1 + d
}

fit_data <- list()
iter <- 1
for (Lig in Ligands)
{
  print(Lig)
  #Lig <- "pilam _smeg"
  data_fit <- data_table[data_table$Ligand == Lig,]
  data_sum_bis <- data_summary_main[data_summary_main$Ligand == Lig,]
  fit_data[[iter]] <- tryCatch(
    {
      nls_fit <- minpack.lm::nlsLM(
        y ~ sigma_func(x, a, b, c, d),
        data = data.frame(
          x = data_fit$Ligand_conc,
          y = data_fit$signal
        ),
        start = list(
          a = -0.5,
          b = 1,
          c = 0.2,
          d = 0.5
        )
      )
      pred_seq_x <- c(seq(0, 2, by = 0.01), seq(1,10, by = 0.1))
      data.frame(
        x = pred_seq_x,
        y = predict(nls_fit, newdata = data.frame(x = pred_seq_x))
      )
    },
    error = function(e) {
      print("error")
      return(data.frame(
        x = data_sum_bis$Ligand_conc,
        y = data_sum_bis$`mean(signal)`
      ))
    }
  )
  iter <- iter + 1
}


for (ty in c(2,1))
{
  par(mar = mars[[ty]])
  
  xlim <- xlims[[ty]]
  ylim <- ylims[[ty]]
  
  plot(
    NULL,
    ylim = ylim, 
    xlim = xlim,
    axes = F,
    ann = F,
    xaxs = "i", 
    yaxs = "i"
  )
  
  i = 1
  
  for (Lig in Ligands)
  {
    data_summary <- data_summary_main[data_summary_main$Ligand == Lig,]
    
    lines(
      x = fit_data[[i]]$x,
      y = fit_data[[i]]$y,
      lwd = par("lwd"),
      col = colours[i]
    )
    
    
    points(
      x = data_summary$Ligand_conc,
      y = data_summary$`mean(signal)`,
      cex = 1.5,
      pch = 16,
      xpd = T,
      col = colours[i]
    )
    
    error_bar <- diff(xlim) * error_bar_factor
    
    for(n in seq_along(data_summary[[1]])) {
      lines(
        x = rep(data_summary$Ligand_conc[n],2),
        y = data_summary$`mean(signal)`[n] + c(-1,1)*data_summary$`sd(signal)`[n],
        lwd = par("lwd"),
        col = colours[i],
        xpd = T
      )
      lines(
        x = data_summary$Ligand_conc[n] + c(-1,1)*error_bar,
        y = rep(data_summary$`mean(signal)`[n] + data_summary$`sd(signal)`[n],2),
        lwd = par("lwd"),
        col = colours[i],
        xpd = T
      )
      lines(
        x = data_summary$Ligand_conc[n] + c(-1,1)*error_bar,
        y = rep(data_summary$`mean(signal)`[n] - data_summary$`sd(signal)`[n],2),
        lwd = par("lwd"),
        col = colours[i],
        xpd = T
      )
    }
    print(Lig)
    print(colours[i])
    i = i + 1
  }
  
  par(
    lwd = 3
  )
  
  magaxis(
    side = 1, 
    majorn = majorns[ty], 
    minorn = minorns[ty], 
    mgp = c(3,0.8,0), 
    tcl = -0.5, 
    ratio = 0.5, 
    labels = TRUE, 
    usepar = FALSE, 
    xpd = FALSE, 
    las = 1, 
    cex.axis = 1.25
  )
}


magaxis(
  side = 2, 
  majorn = 3, 
  minorn = 4, 
  mgp = c(3,1.1,0.4), 
  tcl = -0.5, 
  ratio = 0.5, 
  labels = TRUE, 
  usepar = FALSE, 
  xpd = FALSE, 
  las = 1, 
  cex.axis = 1.25
)
title(
  ylab = "sDC-SIGN binding (OD 450 nm)", 
  cex.lab = 1.25,
  line = 3
)

if(do_svg) {
  dev.off()
}
