# Supplementary material for: Nanoscale clustering of mycobacterial ligands and DC-SIGN host receptors are key determinants for pathogen recognition
Source: Sci Adv. 2023 May 19;9(20):eadf9498. doi: 10.1126/sciadv.adf9498 (PMC10198640; doi:10.1126/sciadv.adf9498)
Supplement: Supplementary file 2 — Data S1 [file sciadv.adf9498_data_s1.zip › Figure raw data/Supplementary Information/Figure S3/DC-SIGN BCG/cell01-map-1-ct-0.25-data-2021.05.17-17.07.25.779.jpk-session.polymer extension.tsv]

curve_index	peak_index	rupture_force	rupture_length	contour_length	persistence_length	stretch_modulus	bond_stiffness	loading_rate	goodness_of_fit
9	1	13.7585692393445	27.2521705767426	20.8081881650147	2.25028902359335	27.9654257614417	1.1338873355977	1066.18140394544	0.223172612307832
20	1	17.714831282831	30.0077153514228	17.2162964740055	10.2906733744895	21.6533282159881	1.20250892007691	1126.63422526527	0.153592167950065
24	1	37.1209074232864	63.177340498826	67.5246327496717	0.540573311758803	229.055679849423	1.99700681804533	1796.12450678201	0.144828136794626
32	2	170.422363778576	49.1661671745174	51.8587838642182	0.491706526149925	2894.04671145118	28.7533793000428	11015.2320730202	0.316703813991853
37	1	108.754099702774	23.7707458101454	32.2086363276343	0.137852928487148	1e+09	25.7775243791735	10548.7074665284	0.434300256490263
41	1	32.4061349061539	24.8022487924593	13.8623078621276	24.8587832919823	39.2837424799579	2.77376816087531	2400.81479729884	0.253483779828457
43	1	30.289413708546	36.9499510288103	27.5737756881173	0.558003907381295	51.6202998549518	1.54685839083795	1423.53527178405	0.161642085898054
44	1	28.0694234036482	35.3974320319845	38.3056100191101	2.05245043564569	486.299020635995	5.88381341047803	4425.5099062117	0.180088140786936
46	1	27.1312768368683	46.485881735101	58.7322198329899	0.196889233242558	117.772996396319	1.02698740029559	971.131522999541	0.153844934705645
49	1	20.0242578963209	38.2120400153375	63.7569885569382	0.277354941253044	672.796054512241	1.28205721917892	1196.17046434301	0.18245464961324
53	1	27.2893488929121	44.657754326405	93.827805069342	0.13729466746154	926347839.596758	1.10999862226679	1045.03376721989	0.149966993772042
55	1	33.189339756298	37.4287825379575	62.2930406367402	0.194535936960496	629700.921992644	2.66858533880084	2321.61176313181	0.123856656117261
73	1	20.533305413083	60.0392683808512	45.4027395737858	1000	62.3260320758281	1.35814608141931	1262.14390687528	0.196205239461442
78	1	52.8069095394488	31.8831076464201	24.4234282468888	5.94946485115033	145.610264234811	5.52591235720491	4219.93541972619	0.21065861912618
80	1	21.8167345145235	43.9033297447239	39.7351433864156	5.51776349480439	110.54776593844	2.25412688269108	2001.45862509911	0.147908818522808
81	1	24.4105692355254	71.9743574805072	138.949760430989	0.181422860224673	403215921.228397	0.728941042902607	700.34979443549	0.130186669975858
83	2	22.0962506052501	72.525510939646	45.076733044331	35.6705953609304	34.2542827760734	0.739208546220194	709.822415934911	0.174308909557625
85	1	21.9850563232722	59.5047493910482	46.6086534756128	33.5776106272018	70.0110152297939	1.41782148587204	1313.52145549594	0.183446848280616
86	1	27.4177609846911	38.7810122087586	30.3880878232215	1000	97.1168436592382	3.16158376004674	2685.99125966845	0.182249430778218
87	1	21.2282954253162	41.5575889916299	19.6451910308236	0.0774616609120869	11.1350729775657	0.469421711647463	457.396797008667	0.123219574452447
99	1	59.1896533192689	10.6500515058719	5.50572781794881	3.3439238240643	58.8097688468927	10.312187560108	6536.90926804695	0.227383262797723
115	1	26.6668163743207	61.0548253292022	111.321899865737	0.189237789889448	1e+09	1.06100511699316	1001.49484865126	0.136815465657261
134	1	63.6051655995618	12.9178221926894	11.3913926254259	0.156875739710433	139.754923307784	9.06902737893303	6014.30441558751	0.295025795202556
135	1	38.8169874395107	32.9121665285115	49.6701004026551	0.232869270109604	468656177.677163	4.63266643047621	3678.31965811996	0.163883533513127
140	1	23.3169199684413	36.6877566448017	52.6154346866063	0.481543173938918	1e+09	2.92784855636639	2515.39054501507	0.146144904734375
146	1	34.6623776021981	33.5741273796519	34.7737994460909	0.149477738072593	84.3097304513875	1.57236518779202	1445.1087772356	0.175840348130897
152	1	62.7106500339722	12.5859050502284	7.36661149501313	1.09766410538956	75.4852013216672	9.54461493882305	6219.83459566807	0.247353371818296
166	1	128.38104262912	36.2050780835223	26.3902500511661	100.29189565749	337.090335718839	12.6251207597101	7395.79204472706	0.484364250680955
182	1	17.0008064899423	33.1105876117638	121.620771295858	0.119658410833212		0.366866179796617	359.480195882635	0.039559895910475
199	1	34.3591375917946	57.6249386174416	27.0423477594977	12.0949290651715	29.1013016229461	1.05392951713271	995.18835123524	0.129377172115929
203	1	37.3298841207447	35.927872649217	29.9108301237311	0.328344236602751	76.0437557249321	1.96304447603175	1768.60408994012	0.155577101103928
209	1	17.4786515172669	48.1801722745527	77.0062026560165	0.420105929029629	438317109.758854	1.21269877954854	1135.57397412087	0.140277173429285
211	2	24.3387328749215	54.8690066043785	45.0128759220101	8.26765695470431	83.7908381768683	1.65746900849694	1516.68108673707	0.163934987565235
213	1	21.2114780318	58.9699046479283	191.703847244757	0.112362083010799		0.287813416315128	283.247759869773	0.020654967863199
218	1	29.8520756904548	31.5725487125793	28.9871194214198	0.309218929106581	70.5625431337508	1.74551581830447	1590.07433657691	0.151728579198412
221	1	76.4947687091175	14.1678525823318	17.6385662039925	0.231189557505791	1721.30392330901	26.2765322830871	10631.327413071	0.469671297958513
252	1	66.9366341267462	22.5403792605152	11.5136831945353	5.7828996469812	66.3224460750768	5.61684992055159	4272.76304816067	0.233330354308719
267	1	16.8011015065114	29.233370184977	22.5308793302787	25.0823062747468	48.4330849253963	2.00670945626071	1803.96947913329	0.160850248725564
272	1	25.6151389943763	48.4581481578494	41.8900141735146	0.393320013279381	53.7716847284204	0.961220366451665	912.118292067586	0.132246899336481
278	1	23.0941332785017	61.771195473146	74.9675714556303	0.928966285473132	537.435206227329	2.02042465286354	1815.04570061185	0.196101255867369
298	1	14.0407318438791	40.018862142485	31.0833762132969	9.16964273089114	37.2566602879512	1.07151609752701	1010.85460334056	0.125406932322875
299	1	25.6825838027398	37.0058974273896	18.4378876485479	12.8930255325082	24.1649973234469	1.27712392220738	1191.87489673599	0.181440250575977
300	1	21.2312274689451	36.8948573546872	25.8558276659418	1000	48.9303582995289	1.87737044073854	1698.75967618597	0.204745513340946
301	1	15.8258673426861	36.057140594012	44.8240470120286	0.859465029581395	199.181860455055	1.62722941636576	1491.32120694758	0.149850459984609
303	1	24.9697848333862	44.0825392485764	55.4384275849426	0.982086556338487	1e+09	4.39767897716238	3528.61217234383	0.202981431871966
327	1	54.9630517548194	11.305573787505	15.3059923184039	0.145319952368212	563.408721305707	12.9631009095262	7510.50181179869	0.225436180356785
328	1	24.7097960527037	30.2098876472485	13.7900291730882	0.57725084521922	16.9327943762367	1.12442611938799	1057.81216824221	0.169341693964125
330	1	20.0168081116674	34.244015997806	48.1662560700191	0.615258645375147	715176332.632346	2.87551460010566	2476.66547994615	0.244338513397806
331	1	21.0652123392208	33.5233101404542	40.1976901064915	1.77173658322312	251030193.01999	6.31225087806394	4663.59282786135	0.165290856147414
341	1	23.9333964218841	45.7035838740843	28.1345281186621	0.414637385940552	25.287111892732	0.768129036557667	736.447818344818	0.164255909371562
342	1	11.8904006590608	30.9899502229638	16.403379627218	0.299838677571142	8.33560231768486	0.427637581724673	417.635306922006	0.14592252835147
344	1	23.4810622430113	27.7732318459576	50.1400168820254	0.22020587114145	162372674.443047	2.09963473685855	1878.71689109064	0.148087913908377
353	1	67.3773203244494	14.9068685375201	12.9994732139918	51.9926073083319	411.171144794007	30.0580071359684	11201.4866182489	0.306150527620585
357	1	61.5365614158656	22.8211257495332	16.2407833184657	10.1994783009984	138.078702268277	8.13254742107578	5587.60479427418	0.207392446546138
358	2	133.836388542327	58.9475249586623	53.77639958954	0.253361245798556	495.040140159426	6.96249173864014	5009.22698051544	0.153971663852363
368	1	38.5075577378045	39.1106082147607	73.3589677239239	0.122593069746672	1e+09	2.24872366216303	1997.19768023387	0.214331532481573
369	1	15.7836613125502	40.4694701289805	29.2672528160724	1000	40.3849766188891	1.36576170159433	1268.71833454401	0.286988094169519
370	1	17.3749056326017	41.1433878075731	2547.20473185471	0.00578655262405881		0.146605377256958	145.411459957308	0.0337519841185127
371	3	174.984983519963	100.779836223	112.832067482821	0.388495838638362	10794.2596760625	19.9531675957185	9423.09769035435	0.246618955489176
373	1	13.3450194461937	24.7712507455938	18.5731496194509	1.08411408300594	22.2270273241756	0.979248435851617	928.336009631601	0.165439139154796
390	1	148.424813243485	47.744496490185	40.8844755449322	0.311204525691504	468.156454576418	9.26897632365435	6101.59255578916	0.222301867356237
391	5	71.4618421730429	164.238139922537	169.926158425184	0.48095622982583	512.091173228412	1.86032840311135	1684.79404114056	0.178932114570442
400	1	22.975530642953	50.7243116231267	25.8606401285552	7.73100469353467	22.143842672596	0.825981006508049	789.461353209457	0.175069211642192
401	1	32.5290427882174	53.7279798598175	26.8519879890707	2.21906291822398	29.0363976058255	1.02664419771723	970.824631889671	0.183530850495441
407	1	27.7082271578679	37.6221799623067	18.9783021611131	19.6613143225623	27.0103390958266	1.39370031775476	1292.79268983397	0.164752575037788
414	1	122.156356719164	15.5837111387863	14.8756443161307	0.398609925973154	633.051684383106	30.9126032425817	11318.0907618305	0.238975276831091
418	1	56.6200959523344	100.684561019601	50.6873117822487	0.706168541226001	49.3720827114726	0.910378983661224	866.214478158123	0.198550259614305
423	1	50.5767292715281	30.2349167445382	45.9145465229156	0.174446686835797	208975537.44549	6.45125203255736	4739.032617834	0.203342229234795
429	1	19.2636110788457	42.6148796625258	24.6719946186782	16.3478596746652	24.557860850507	0.960382630362021	911.363924578746	0.178116226948597
430	1	17.6304742068175	36.7755038735246	18.7392391482815	0.698815462231072	14.087765273445	0.673963815828469	649.45015811214	0.24697757127685
433	1	17.5297457673905	30.0588718303884	26.3899779201716	1.04260104140411	46.584795677713	1.34211543659067	1248.28789427857	0.176819487543492
435	1	16.3217766614924	39.6742420620248	75.4653736655786	0.34978847945714		0.730766713576323	702.034891731043	0.0419656921448903
437	1	24.1864755433271	40.1545605926144	29.2525632700679	22.6913047330319	58.1427936455546	1.88928773506724	1708.51135520345	0.239878919698027
440	1	28.0391929170222	31.2153183086715	49.6998365952658	0.195994548172641	461.339557999847	2.03577504453126	1827.42437082039	0.138421143659395
443	1	20.0421954705169	27.7952712385279	20.2193864300365	1000	52.4871907472181	2.57175609119337	2247.97794408844	0.19965284475425
444	1	15.4863302722438	33.4585262657811	15.0593533883084	0.0509318924408581	6.55110147069736	0.350375427262049	343.632422223832	0.133021261099172
454	1	32.5288001797423	40.6214643751099	32.4610498502651	0.164907047059524	47.1872665182583	1.10320985664313	1039.01424437016	0.167012831721771
455	1	99.9798821277735	42.1614305316311	20.1906753282777	0.0174230027591687	53.8476376446689	2.20963639073419	1966.30536427246	0.139422436302795
458	1	19.9077480729862	34.3429510486543	19.4660713398568	0.538859843308032	18.5369701068723	0.832267461666854	795.202271053459	0.197180953180634
460	1	25.2910788894496	33.3137957317293	14.40838321596	6.68723020551967	18.193575685155	1.22824941496849	1149.19842748545	0.577540852338681
466	1	26.7849578178373	45.0875010873092	90.875685334046	0.151315226788734	1e+09	1.16995045716752	1098.0059137077	0.209409920828852
467	1	24.166910869544	33.5688566460912	49.9927086895626	0.394481985547488	1e+09	2.9429034640947	2526.49448874322	0.161527878113305
468	2	87.4633938398005	53.6284489444292	83.3541626692322	0.0925014535861225	1e+09	5.88469163745276	4426.00672676827	0.216057846549936
470	2	70.7873382264174	56.7130083023206	65.3683384065947	0.44663763689966	1474.99326616149	7.8362090666311	5446.10146565418	0.225824517761867
472	1	34.5414851141177	30.4320068542694	15.0289744482643	1.15335253482331	29.1342199499566	1.81549080789762	1647.93487522651	0.179040912376204
475	1	129.056302384262	25.3921063457093	24.8101905846704	0.287490452910049	679.300097643296	19.0366516442357	9213.60876193626	0.235338226311085
476	1	37.090138471939	12.7152084925456	11.1874133787915	0.622092806081878	106.661940613856	7.31345570848482	5188.36015912703	0.190813804993053
481	1	69.4051145803262	25.158805188274	28.704911737315	0.352726215806108	851.860018901689	13.1420626613847	7570.22812526438	0.220864061977962
489	1	28.5868924934664	30.6796369273569	17.6687050661032	1000	38.5069696982681	2.17061762313379	1935.3469150139	0.16912884969143
490	1	22.20010267347	28.78437170458	26.0691639368775	2.48852101268582	92.259681125458	2.75716552146273	2388.3666763254	0.208146693671257
492	1	18.2794491199814	27.6229071471968	13.9814975807158	1.24238473049798	15.3798750645122	1.00961044761723	955.579054150448	0.195997082894859
495	1	62.7864366017402	77.5717818536905	78.5385174912853	0.267698445040972	267.049029947934	2.22793951158705	1980.78606150577	0.181190633870231
496	1	15.3380355487303	43.4448051044692	39.6949155668184	1000	149.408767420489	3.61953709493991	3009.48032534837	0.355788579304952
499	2	23.5900269166771	52.2465754188795	48.4021198903799	12.4374245592714	170.144889272753	2.89662735508232	2492.31159036576	0.20970753406545
502	1	62.5744991930972	18.0703692485184	15.9564493384325	0.215782953219519	153.170263665151	7.17511136628565	5118.34854452672	0.151712810117818
503	2	14.6469996730247	55.1242272985573	37.9092005636528	1000	31.6696312949959	0.827905756825256	791.219484424988	0.224497809627771
512	1	51.5037135842505	11.6483764006121	6.22763371489939	17.5212261223287	56.9604912813218	8.9787565817147	5974.47029994123	0.254149066423503
521	1	24.1976096710092	36.7938882487632	91.6143452657017	0.144543838664004		0.725294741826962	696.983260890093	0.0461699334201888
522	1	35.0305473012457	41.1819097617953	32.5114522831226	0.256655242984471	57.9033473326284	1.39186352181691	1291.21209218897	0.151384005211293
531	1	28.860884529863	38.5121567091122	26.5233041077731	1000	63.0173839870287	2.36053755433139	2084.90926831026	0.159808177615834
532	3	47.0930473235007	48.573998939676	52.6609491490192	0.448740473875274	329.212301216421	3.52941629545137	2946.91577192112	0.172119060999535
533	1	34.0988153340477	44.7088435376926	24.7628246823019	1000	42.0466629195745	1.6922439955199	1545.7474971328	0.218925163545621
534	1	57.5496846581587	35.5315942838396	16.8810909525541	0.169891268544084	40.266505539822	2.14218620625332	1912.71264390993	0.158306787662006
549	1	20.9179269794445	26.2224710402912	11.6445088795897	0.199893861096712	11.9669384035286	0.899985693731768	856.799917293518	0.141470490485102
558	1	45.4696152298642	16.0210478987801	22.3336580898736	0.0964694763672957	225.459863897879	4.58709150069644	3649.52950848495	0.181403653664832
559	2	42.1004656915795	81.3583893616702	102.547704404277	0.287453252001571	495.554100961307	1.77918548614588	1617.96640644633	0.164825360795405
566	1	26.909553790262	67.4471057343199	120.018921993455	0.199283812013189	1e+09	1.02372528649953	968.214095894869	0.192162725747397
578	2	83.7066944845191	27.3745623067405	19.6892397013297	1000	212.541412182806	10.7469647322179	6708.96050471174	0.289875818074381
590	1	17.0199233488495	56.0968073064461	23.271378939533	0.0445027388648576	6.60693079711639	0.23153090024564	228.56710364324	0.0728659075107781
592	1	13.3556445004754	43.3680294937839	143.283615519979	0.174665177386857		0.24249463986698	239.245476198798	0.0296778698627611
608	1	54.896400560776	25.4021204516726	21.7784235969905	14.4663091103653	271.248352454685	11.4377814082142	6971.82813152148	0.198816328504884
611	1	17.7044827289229	26.2106003383843	41.9837442714497	0.411744306086294	819491396.076223	2.244889129243	1994.17240258603	0.17719181734661
612	1	30.1385966440513	30.0926248105777	51.9944050527193	0.192405008925778	745646752.541571	2.75215874098005	2384.60881819296	0.192428147764174
616	1	22.8742106303608	41.3030750279193	28.1263282609775	1.30185200488748	34.9562410429312	1.0882615259096	1025.74451716138	0.18819275365876
618	1	31.4507591108459	45.3051600376374	21.1159646302994	0.0525368509560234	16.2564442659422	0.639452968559819	617.344340703027	0.0923032511331819
622	1	31.0551044018175	66.8381558930444	101.814650127359	0.280750159298625	1e+09	1.77576950803927	1615.14095929745	0.15712737707926
627	1	26.5709084985199	61.5548547078857	73.2379955562224	0.656392456234848	318.726384955052	1.77140613912148	1611.53046930353	0.16204795972736
634	1	21.0383677347392	34.0091457081752	16.8886708050859	0.189957411739755	13.8307066314421	0.701871368064861	675.32553211728	0.188212471846238
647	1	68.9867144913729	29.9755200606797	36.2659264902759	0.148056638049851	479.275176288977	6.28559816461283	4649.02840128557	0.187675287746214
652	1	29.377078188077	59.0596729897757	43.6909217464604	0.799107833443758	52.3546567489123	1.00989672085887	955.83550239864	0.144848466189249
655	1	16.6805523389768	35.1808493384617	18.0349473425619	1.42544303026574	14.3955744653526	0.732456378268391	703.594160320819	0.189525781684178
656	1	41.8080275401387	82.8263418846421	52.8013312815277	0.483524551540892	52.6384642873555	0.872936103397739	832.248582391211	0.0922742846828098
657	1	29.038220766715	39.1545402723336	24.1317083426368	1.24447490586303	36.698080201754	1.37421573971108	1276.01045445579	0.170679673994597
664	1	41.8110291177379	64.6185636944618	50.2144780403758	0.977119575331416	93.8414045851351	1.58630233194725	1456.87281985571	0.164367669792557
665	1	17.5533399561081	50.5140245247737	21.0007440697077	0.0719689505920815	7.60599450281305	0.302943754341732	297.889662311138	0.0713659827396553
666	3	62.4460114717116	52.551300099439	52.2669671099454	1.7906248340181	616.04277151384	8.00076859620941	5525.0801000685	0.209314243364402
671	1	25.3262251993076	21.1541054217521	29.7199549398022	0.467652750427618	3881.05048187523	5.53719567562692	4226.5124666417	0.191532896856481
679	1	36.9088420980132	35.3055991698971	47.6190431840159	0.37814668281866	2853.46335296637	5.21264738429174	4034.76421064666	0.249841677405753
681	1	17.0362479993181	33.2880975421417	15.7696499666396	0.178113928590043	10.0615115655034	0.544414996095556	528.30697699056	0.14360305147594
682	2	29.7993284625977	39.7687417473462	18.6562963281126	1.47547840476858	23.196846889078	1.17350731397626	1101.13818674971	0.139810459544994
683	1	23.2605938561392	41.9326341295627	68.5621283703363	0.293229035013633	774170003.315391	1.74697936413217	1591.2887349554	0.146702157485766
685	1	28.1779128359383	47.9493110499666	38.7986866870353	5.33485458689687	88.448065302884	2.01768011717555	1812.83047141888	0.205427263048555
693	2	25.1144356262493	65.7463160636348	50.6337454442832	0.547034127990568	43.8959111989903	0.699609218101196	673.231006762562	0.149512005321383
695	2	28.5389750000732	42.1414972651167	20.9543941533457	1000	28.0588888534871	1.33510472101947	1242.22093961956	0.212504419598082
697	1	29.9032374635467	41.7326439936216	65.3695985991767	0.263169408247683	1e+09	2.53021004978186	2216.16979679675	0.193268829776605
699	1	26.909704262292	33.9260285643388	37.823439981348	0.888590538773339	257.767488584899	3.41858667126795	2869.24776612623	0.181887104005164
702	1	62.370285881041	21.6401553492353	21.5468985479421	0.124900361341187	169.59555343029	5.26799671599385	4067.84616967714	0.137396953815062
714	1	30.0223180005055	38.8938763618275	55.5625220959709	0.380806236945324	1e+09	3.60224933277644	2997.51938055635	0.185573000286993
716	1	17.4672976643323	41.2288928308462	28.0448618859822	6.77548074795989	31.0063058776183	1.02109413720696	965.860228668833	0.140781532138875
717	2	19.0944584715795	46.4845775346738	43.734499191087	10.2514627052849	141.040776349085	2.54379366426891	2226.5838303455	0.22113446369718
719	1	37.5314567511667	59.0399639123992	53.9156960863165	2.00212669811052	176.985706656527	2.57278887420061	2248.76700706113	0.193812736586931
723	1	16.8436683124394	45.665317853445	70.700463060403	0.44165426139617	946.046978964608	1.16923417750588	1097.37499502778	0.202103590068719
724	1	28.8018354084071	51.2564846279775	71.7480881427237	0.267821737252349	361.744243930518	1.53082335393084	1409.94386590066	0.171218080273037
725	1	18.8732571855317	48.662595331677	38.8437607710358	12.6767939399614	59.2833875859717	1.38368675964797	1284.17217149598	0.278159002273725
729	1	26.9576833924931	39.2021970512946	67.5557468081125	0.203312412422351	1985.87580193309	1.73335122175841	1579.97356387104	0.215938981420234
730	2	32.9230575917431	64.680105077472	64.4234592941634	0.628177917573735	145.014306577664	1.50946547482156	1391.80582681011	0.181460021275748
743	1	17.2305873413548	29.3235485854308	40.1945365790177	0.816358554385582	680820759.754869	3.17001224072799	2692.07225923352	0.215258626357795
751	1	59.0777020604217	30.4809051482244	14.8331175723821	0.0287263379993357	32.2200528183815	1.79173023144813	1628.33407274684	0.108310732173869
755	1	20.384967011814	48.4664005776322	87.168095693929	0.256053183872444	1e+09	1.05344037994931	994.752207795207	0.222616916893341
758	1	32.6508595520744	22.2295087243244	9.81152072935131	0.0284149317625227	14.0811763771151	1.16957579528705	1097.6759072211	0.123334890226438
759	1	15.0011493494005	43.2295799080218	35.6881556164594	4.18568981312175	44.2087519794242	1.04217126720925	984.697753010549	0.146183375290429
