# Supplementary material for: Nanoscale clustering of mycobacterial ligands and DC-SIGN host receptors are key determinants for pathogen recognition
Source: Sci Adv. 2023 May 19;9(20):eadf9498. doi: 10.1126/sciadv.adf9498 (PMC10198640; doi:10.1126/sciadv.adf9498)
Supplement: Supplementary file 2 — Data S1 [file sciadv.adf9498_data_s1.zip › Figure raw data/Supplementary Information/Figure S3/DC-SIGN BCG/cell02-map-1-ct-0.25-data-2021.05.18-11.09.52.931.polymer extension.tsv]

curve_index	peak_index	rupture_force	rupture_length	contour_length	persistence_length	stretch_modulus	bond_stiffness	loading_rate	goodness_of_fit
5	1	77.098427268596	14.5797218598628	12.5587068170585	1.58124738516934	304.984473625927	20.550525594522	10676.8810074523	0.0715987974179696
20	1	68.0004829285963	17.8496386122744	22.547993252033	0.117601148070571	452.346826735088	9.14774829642749	6480.19791621106	0.0736224234457152
23	1	26.5629079716327	14.2873882529772	22.7939666232207	0.278124605864549	1e+09	6.24526128920082	4875.16747272348	0.0648411068172341
39	1	51.7309374248669	19.0517816628245	9.55980882573041	0.583811866855024	43.9335100563408	4.26162772415788	3575.87440315579	0.0660934377129101
42	1	46.9525206837685	13.2690379466679	17.0263173509109	0.386651659587864	2699.29686677642	20.2130429752872	10585.0615822842	0.057897874963295
46	1	48.1260805159229	23.3529720911482	17.2039338290845	46.7423511751797	127.046325788899	7.18198363609503	5427.78978449613	0.0805372750104898
48	1	68.0389290064517	39.3824454408597	43.8149165653278	0.62757764549343	1258.39408541839	11.7924205406011	7704.1609780049	0.0755597370101396
51	1	65.0532386112082	13.383570332578	18.12535395826	0.13522857735071	809.243886983215	14.277099102871	8692.47788137054	0.0706458848427409
52	1	87.7896323269292	18.5640383281706	7.75660891238245	0.0159317725117896	38.9998355007249	4.22334079590021	3548.87884461255	0.0746436087462644
54	1	38.7974734563101	30.3077756232291	19.6313813829726	0.354222932259086	47.4606467126866	2.07098920787155	1894.43885787916	0.0660261381156004
55	1	31.4720789706016	64.4890272977482	87.6426910472878	0.468437354467923	1e+09	2.71853889416685	2422.22003269754	0.0717534585696573
61	1	114.256456298058	31.7213758167365	22.0015547267557	1000	256.883233705819	11.6364303306908	7637.27449524143	0.0606553427575454
81	1	39.3637493768184	20.3501606929436	10.3012787056625	1.12047070015938	34.8896586924242	3.17220360282974	2775.94231627678	0.0594454446849957
84	1	112.451240087454	16.9120083743433	19.6225179176666	0.133996633447047	912.887876517724	22.5762065220852	11198.9385822626	0.071676152240507
87	1	46.3111554512528	13.3794779295445	13.9901870611472	1.46363617538581	582.137083370748	23.4509285875657	11410.0558227892	0.0863771476385323
109	4	181.478919283146	86.3705849522544	101.143737952586	0.17730606950039	5539.70572363915	14.6866467353801	8842.60727424692	0.0719979690068154
114	1	25.241858537642	62.6206365102871	31.4490472889183	1.97368127624989	22.2416854144858	0.665117038599397	645.788520939534	0.0650038028161682
115	1	31.449777374529	56.011698774403	27.532912993961	1.21462169176961	26.2414982942489	0.892018534880412	857.594176401889	0.0614416909577606
138	1	24.0689730177635	53.2866071245527	34.4349243282717	1000	43.4460729029395	1.25428476496443	1187.27214760127	0.0543152091593097
139	1	66.1102922660013	17.4901356969711	9.89473470042328	1.27045533492343	75.2705004282475	7.1562189825318	5413.06115872771	0.0694956256458899
140	2	83.9466522337912	30.0474432996684	23.9255067229364	1000	323.648636471067	13.4366648584136	8373.59738979972	0.0716846720563251
142	1	70.3208836447897	12.2825256718993	15.2421109855929	0.184841329037594	806.608575505033	20.2477348854467	10594.5675578058	0.0567300299989693
143	1	57.8663160144509	22.0117765824356	39.3280163936286	0.0917183099882581	1e+09	6.68347098796916	5138.14918847201	0.0732684975071972
156	1	43.1898212508982	12.0054028557456	12.620088176845	0.889419914566743	375.709645913289	17.3909732237918	9756.01663082322	0.0676367094711939
160	1	91.4582031403715	13.9146943402803	7.44084693105537	0.0749919239792457	72.7379703304498	8.47080640556756	6133.00260856453	0.0654387338812962
163	1	55.2762966833352	11.5042355322521	10.7712572262835	1.72930032191635	321.749050495188	22.9433219480541	11288.5389857056	0.0814669310856511
170	1	54.3180711806966	18.2713903981463	27.8624469770731	0.15986235941361	1e+09	11.3268116020635	7502.67168881224	0.0596564147021672
173	1	58.7966622884222	12.8061418198983	23.7866655421188	0.0821208300920804	1e+09	10.70925965086	7226.64012646597	0.0612056614880433
175	1	78.9476353419124	20.8962682735738	27.1704599747704	0.237900494411876	25147.5016314704	24.1796575688408	11579.8594284217	0.0610622271132214
177	1	45.0165351472088	38.3439272385249	5277.77640344118	0.001		0.398537142869162	391.515671846438	0.0301980277652986
179	1	138.320064321932	13.2602175765574	15.2132581745166	0.101038317484759	967.556398747763	32.6318231010795	13219.6990073431	0.0775716139386549
182	1	40.6693291479004	30.2189135388314	37.558630456449	0.662489160768975	1e+09	11.0819815567961	7394.46298505401	0.0570910286413792
185	1	25.0469379757118	39.9501238296902	34.6089198820714	7.3261158366615	109.273910310652	2.71405911086254	2418.66297342838	0.065596717402371
190	1	34.2709334203869	14.6957540116229	6.94101543358067	9.32646171502522	29.1923009120177	4.10653439073855	3466.03519781975	0.0654357256173043
199	1	53.5574595331275	45.0319284755627	51.0662646078638	0.254979812464722	342.602852444752	3.57250168248877	3077.72187506817	0.0722326784798413
203	1	30.195653218097	29.7586150446324	43.2060221261114	0.351764526522097	1e+09	4.49092442083735	3735.92871567433	0.0638670343377191
206	1	35.7985877360651	14.9811428001273	25.5388409518145	0.168183315374385	436247317.524634	6.78150973885805	5195.8971378649	0.0627818891673262
207	1	43.6075674323788	20.992620691622	22.3966576652257	1.01454127312016	485.538171376771	11.7247336576745	7675.21325753644	0.0657626767340272
208	1	42.5866978951133	43.166425867071	40.6268249035377	29.225682684832	466.638138888089	9.92286237467573	6859.78666431851	0.0567098710185105
209	2	30.6864087745769	32.0821378839802	28.9456717019928	1000	268.831083557711	9.05769424871479	6434.8768741668	0.0711413257050413
221	1	57.4084350019905	29.3951972703419	31.7943379098308	0.0687477514044892	131.932293533683	2.61519901307569	2339.83900033125	0.0592858346354508
225	2	39.4256792121274	33.2631120821405	31.4192854432039	16.4867438491098	400.378460666471	10.601376527335	7177.35310819994	0.0690259741047762
230	1	23.3335259321072	18.5721053978652	52.033778960268	0.106630171807892	1e+09	1.39464174430336	1312.28467721008	0.0629407073643728
240	1	53.2545232729418	41.0975278335309	19.2892866698876	0.0635307875487713	31.6603253002123	1.41017620965383	1326.0295756512	0.0647295414686325
243	1	63.9345825485575	22.0052949120228	2135.94497481709	0.001		0.993846319814492	951.301417422225	0.0462773557827966
245	1	26.8239283830719	24.8122831591957	15.4558387260225	1000	43.8614995174244	2.82356205939905	2505.24644282329	0.0659951267538314
246	2	19.2752911542653	48.0666552444521	49.7975202674598	5.7920412089274	314.734330202091	3.54321248587632	3055.95907735524	0.0723450227853396
255	1	64.9559371335152	12.5836075077657	11.4459477347944	0.361707734025071	210.443049351195	13.7310805949106	8487.00212920779	0.0818794792508773
258	1	59.6623870456556	14.2752564468674	16.0553657492933	0.0629372246524791	144.603564764924	5.51074953293763	4415.72702841128	0.0677401546763621
265	1	45.6457733617174	16.8386474557814	11.3885428499392	1000	94.4444599664239	8.25240234425338	6017.69476126543	0.0702380472511404
266	1	69.8708505656909	12.2529151514843	15.14447177881	0.281086507728216	1840.77506429421	30.2727656087007	12815.1326530032	0.0695276382491122
271	1	42.9094136058529	11.1437640663862	7.87002706953912	15.4623804759629	94.2327713834669	11.4773339683739	7568.41830581727	0.0885178607942528
273	1	49.2883914451332	26.4812016790326	89.7884545692924	0.0457444438926962		1.42941175649579	1343.02417160306	0.0380506912725315
275	1	49.0762445809235	17.2530609178531	10.7771734943818	5.35608540946267	73.9707801559636	6.55459651884894	5061.63943992897	0.067724273056462
279	1	50.1669652732935	18.9581961212833	2342.54760357274	0.001		0.900151809414598	865.109168575189	0.0455370807755191
283	1	49.9566336861171	32.3491752738808	18.1210093228838	3.94796349095544	58.2650035932905	3.08537129360148	2709.22053107622	0.0719844075042825
289	2	47.6301871791767	33.7685357284346	66.4988075041771	0.0720179543647452	858.327721667717	2.17485983559253	1980.98452367805	0.062736665991375
294	1	40.4884902450873	20.6564067171003	57.9362956318608	0.0613770034768759	1e+09	2.17213536739464	1978.7238917183	0.0638674671970338
302	1	116.107817746371	27.8020250009473	27.4306896732036	0.672269250609409	904.618825494376	22.7866776257412	11250.4862066587	0.0727502751494042
303	1	76.4032525435795	22.8474047803983	33.6127765730038	0.13128761166435	1e+09	14.1942515941959	8661.69752892668	0.0807437117819613
304	1	39.7739181835471	20.5799117367317	13.4406133202759	1000	74.1691271067875	5.49223863089603	4403.83377567676	0.064420147013402
305	1	45.1377657498582	18.5406298130274	22.903221851712	0.62827347757583	787798532.664367	20.6930763259158	10715.2311872808	0.0663853255101656
306	1	66.7130289398419	23.9254178432418	20.9259239595575	9.046122452455	361.334192737058	15.5306432014567	9141.72135213557	0.0764752449395544
307	1	51.501635572926	10.560503523836	16.8019137255269	0.144110570008358	59538.0042118148	16.3887144965228	9432.41802480984	0.0721412076212403
315	1	58.3117353218586	11.2102886541702	15.9198469316929	0.155506061269816	1421.40523709148	17.4878040691896	9786.41503044322	0.069935582341384
318	1	91.3976810647405	12.388873324113	12.6314431087424	0.0565256013565001	214.010431651842	11.1283181106769	7415.06446153723	0.0979304007205428
335	1	35.2740600247166	18.8568160956874	9.43097817943213	1.05178772105724	30.2525033080674	2.99397181563642	2638.49293984722	0.0687400381503686
339	1	47.6939118418689	18.1099959115555	7.89489573800786	0.0344903964989995	22.8773105817363	2.43572366295105	2195.12289527103	0.0734304500428605
350	1	66.6873186100578	12.1858586625334	5.47817296652972	0.0359168806104799	35.4745939278576	5.5143265054997	4418.02340277256	0.0701827483227827
352	2	47.2195870419778	22.144277255644	15.2371448269221	1000	103.104747589671	6.73236073963503	5166.99569299296	0.088740075613127
357	1	75.4997629220639	22.5280240314758	18.3728299101642	37.6001893806451	307.913613394209	16.1328721514869	9347.10487036503	0.0446491073520459
370	1	69.0565480590738	15.8371873695534	19.5559596479086	0.0780382367225444	279.814407233225	7.58960773491616	5657.42469419216	0.0747774837052763
371	1	48.3250823522962	10.8459411730867	10.6620530107433	4.12011554088092	542.161121206191	36.236949997264	13774.8831748237	0.0764589696728335
372	1	39.5302356769165	17.1101789267565	8.5966082248497	0.638819798207921	33.1575176564354	3.55600674740137	3065.47170057248	0.0506296615633164
375	1	51.2298353862472	14.2071596837049	7.97995548008988	7.487245585683	61.5633233449013	7.48190846975054	5597.36495730152	0.0672203313211995
384	1	23.0109102468008	30.8170570184678	32.0701097198717	1.42945237392454	166.997116526236	3.17171125821889	2775.56528587129	0.0564584793195106
386	1	61.2125466880653	14.2088616965388	15.0022318640009	0.556197654111129	506.057198445558	19.6276838285065	10422.2901427752	0.0751371360733092
395	1	27.1307187844142	18.2307399122941	18.8653574649933	0.77345185808596	144.469732399459	4.81763463097575	3959.29059767125	0.0719139510392013
398	1	25.3192808260525	43.8402078693114	77.67622021629	0.214166474434818	883111986.274891	1.49658745640713	1402.15764974766	0.0849042634607196
402	1	59.5782178355547	17.9830992429449	28.1760896730302	0.131964054023214	1e+09	11.6900312638284	7660.32723919981	0.0573919473257415
404	1	57.6843918218924	16.1680054424082	7.66388237948184	0.0336191045992044	31.3836935193253	3.41778986488703	2962.20378683874	0.0619237694890419
405	1	55.7678116481592	20.5032164095937	19.1180622028177	0.907133595133611	259.303618931787	10.1860187996264	6984.53087153091	0.0828077336751185
409	1	65.0666158548454	29.4479890258986	42.5289878039654	0.167153297724083	893457173.059403	9.9482571233478	6871.91352099073	0.055078265751003
412	1	170.899892839912	34.8944961440146	33.5849253960458	0.117814343825747	644.778218609437	13.458960040831	8382.25066989206	0.0740929578666163
416	1	65.0581966295921	21.5313131495081	11.3517182518285	3.57052399084928	67.5368626163679	5.75082190350521	4568.54765205286	0.0800800169580307
426	1	25.1744908547066	99.1895212513486	173.907366267415	0.221417312761411	506626926.691805	0.673854609018663	654.02249355682	0.0594169321835084
440	1	35.9479638938317	38.3414849137408	18.4202211042247	0.0491996236634185	19.4921757251112	0.876866755631665	843.580105735634	0.0595220815189823
441	1	27.5720408755262	17.9432248977579	8.85000323775505	0.530802461975329	21.3301501270744	2.18598636432228	1990.21154012822	0.066054684997317
446	1	38.1469477977368	18.7380005857013	29.8277705637058	0.195128954848184	1e+09	6.87966227099065	5253.32234818805	0.0631517064321879
447	1	31.2193286962159	29.6210568780075	26.1642826579471	1000	226.458452529714	8.47871072963942	6137.14498626847	0.0793430348262793
456	1	27.3522981812755	19.2584145066356	13.2417489469145	5.06587588008832	50.6014888708145	3.53924957749064	3053.01071058346	0.0712962860487437
458	1	45.5185904765412	29.942495923546	35.9687073873934	0.80529866106008	1e+09	15.1068556585459	8993.22085654944	0.0615567374235746
459	1	40.8824391977722	13.6751130051683	21.5629662440327	0.18808214004392	1e+09	10.3659194086617	7068.64986030585	0.0700403058517964
467	1	101.696800507867	24.9475134003012	31.2768282087657	0.247063949680968	1e+09	32.1351205508133	13137.4354886421	0.0775199802935984
470	1	28.0511364348634	30.9235351586262	23.3612744217668	1000	85.0638407534012	3.6080999162962	3104.10604126018	0.054219260991796
471	1	61.5854222739084	19.1791860569629	21.9728425100421	0.178041272808118	343.685367794751	8.43307723144823	6113.20064466917	0.0628119094532446
473	1	53.6239297487332	17.1943446909696	21.6662947664202	0.18047955340506	448.135661138798	8.75512815980895	6280.67604057172	0.0798080382316969
474	1	50.965690281628	13.1546246592441	10.86329794021	0.186714383428412	94.4248715921626	6.66260754800218	5125.80936981268	0.0645528697135604
485	1	75.9719650157954	14.631507693506	30.9022266142146	0.048853723163083	1e+09	9.33848498029423	6575.33498135973	0.0669788006205948
490	2	42.4708638913546	30.3590517277658	40.8111135807806	0.369356631811976	138072153.444294	8.12676225229719	5950.61029612679	0.0518565625501594
495	1	102.143509013026	31.3463344196617	42.064030416091	0.155164678778884	1e+09	19.0606985314166	10260.2270724186	0.0614556391590074
502	1	29.7830138122959	32.2677590206105	36.1362410193972	3.01453826077913	554467121.447098	15.3977549798666	9095.51571634163	0.0701507700696566
505	1	101.280167985503	16.0595766716048	35.24187112442	0.0342907771256908	1e+09	10.5597494291646	7158.24879776101	0.0634035099440609
516	1	38.6502893317552	24.0127079085627	38.2972214273844	0.191353264065385	1e+09	5.41149368029924	4351.76881405328	0.0766821371144319
522	1	54.7017124049944	18.6320097470146	38.9022164597918	0.0692813572180835	763965280.526771	5.39725032202371	4342.55300165447	0.079538109946924
527	1	36.6734705922301	16.6180140764882	7.90119201131467	0.039062975885189	18.7999919272514	1.95476354879118	1796.71731905961	0.0673128088127737
533	1	44.7972823902716	18.4276377813209	12.2551860329571	304.042466983505	87.4345834886197	7.07449040456512	5366.16876316953	0.0649712953087206
534	1	43.8625564144732	39.1011133100713	35.1692068179315	16.7077083547222	293.847120622506	7.42350156563145	5564.61117638983	0.0804193180530996
539	1	34.3301953341895	45.9350180094092	27.9653831294706	1000	52.9752861228367	1.88634858838504	1738.7540585138	0.0796608909222915
541	1	70.9252776899351	17.0736301615647	8.62191414717887	0.549406759993147	62.0650727547365	6.72069380898356	5160.1206869093	0.0770858214144319
544	1	83.0973474243231	21.7860811318303	35.09363830638	0.0861107514336683	287805362.33599	12.4887169780986	7995.3926032143	0.0620663803810013
546	1	88.6707939474698	21.3900200746132	18.0275980881065	1000	466.880785798548	25.6679227223145	11910.5913042329	0.0740712318185063
557	1	199.899516969366	13.0358792259574	16.9785601884012	0.0954533212902973	1e+09	101.402574863194	18227.7394917351	0.0834054737072267
566	1	44.2868971503743	15.5241938470219	8.10594463377098	1000	48.1388901918323	5.9231976156287	4676.66728580397	0.072291437206672
572	2	36.0101187987	51.1767398778903	26.1642932175023	0.703754252087453	31.1109543851683	1.0938506477335	1042.53398520364	0.0779841500399248
573	2	29.792272115662	43.8504425131028	33.6113226818579	1.92844994968071	67.947861160619	1.7539143060644	1625.61173752188	0.0660723134893249
574	1	24.5543771300842	38.2485989328793	18.6741187408278	0.121157804431376	15.0058891904659	0.681159713209929	660.901739517224	0.0610321892276736
575	2	22.7321866640528	39.9777608934392	26.1150155010561	2.62653364579501	34.3330077752931	1.19610983082036	1135.0178902326	0.0652586907581841
580	1	20.1387573029623	37.5255428576503	35.9604596406335	3.62611262560676	124.14192316416	2.52748159168283	2269.37215824241	0.0672009956621465
583	1	28.8364508335261	39.1335994725566	23.6989313755417	0.667985421420579	32.6795119221513	1.21926800538477	1155.85024496346	0.0554713229000554
585	2	180.970777041853	45.6778984433503	58.1690397459265	0.123297836105474	1e+09	28.9757861384348	12576.8239712232	0.0656437032680474
592	1	28.7527372951058	20.8818317511083	19.0911518883986	28.9107104184934	222.926469667021	10.2754981268052	7026.48655622881	0.0686631826438989
593	1	44.4869269035758	19.3381095013841	9.96708708679462	0.840310115535727	40.2196034811806	3.75373071487104	3211.28944954545	0.0790906845364613
597	1	27.7284703008834	55.6054606141255	71.3200716749347	0.764316296564689	46935957.652047	3.52897658861454	3045.36347772519	0.0650880382596377
601	1	25.5263566418349	32.1715217969084	26.4361156497858	1000	114.312987492237	4.26351219747299	3577.20110271731	0.0497422220387878
604	1	29.0286466799433	33.5993790724798	40.1026179523281	1.22913739801858	3794.00813909042	7.82049524511137	5784.73066675962	0.0755135128105592
606	1	58.9811209452993	17.8507613638527	17.5960042930287	0.117193813724204	147.343329412309	5.65057827766089	4505.05662300023	0.0583649552353439
614	1	36.7821925404192	36.8471932928592	29.3128048875262	0.136256949233877	51.7961007549053	1.33963618130841	1263.47003726458	0.0715958697457025
621	1	53.5117301350044	18.2853878768559	18.3121400257703	1.04314053793755	398.428872327489	14.4526883852847	8757.2549030846	0.0593903703711394
622	2	38.0527664891798	106.375910900611	129.814819780538	0.829415882014901	662845497.264045	3.24697112714188	2833.02902179932	0.0637966609444545
623	1	53.6355200515488	18.7461098883687	9.00328342378595	0.0350079764147085	29.4312725762795	2.71710542834869	2421.08196424576	0.075976966548958
625	1	95.6329491862056	57.2740726611871	79.3751318289522	0.138777796848926	1e+09	8.65414186003234	6228.53636325702	0.0718848669232445
629	1	46.593907517356	10.9005099379021	7.32301057942088	0.977789371711811	72.9386087850481	8.91192004599919	6360.95814090192	0.0818383679953001
635	1	42.3754008517416	26.6105959073704	16.9420621178994	41.5358735578895	71.2358710285814	4.1209274672105	3476.28301320602	0.0747264224823588
641	1	33.9251465991217	18.7305834099209	24.9038333600286	0.338199954635051	657.710420076807	6.76681342281005	5187.26542655345	0.0572747649210206
642	1	54.8592583290422	24.492799667203	25.50809489035	2.07360903444461	991.988555837996	20.9096583596298	10773.0127322085	0.0980058090284873
643	1	49.4408225921165	14.7962791277262	12.1694070999749	0.426627603766621	113.208700124826	7.42516281444438	5565.54456476227	0.0798287612544607
644	1	35.2255127921344	16.2947018528811	20.1791047641488	0.235039233554136	220.115742814411	5.19079615695004	4207.89651110184	0.0630408097297646
645	1	40.9246188512347	19.937656618007	28.3876488080035	0.233963344364257	1357.42494248302	7.42899010552452	5567.6945664436	0.0619869753572425
655	1	61.4415534097462	23.9128278544702	32.4006337207364	0.190435696390329	1776.86996749674	10.3708409013079	7070.93803164579	0.0677149701255696
662	1	261.570560273676	54.7823777760141	32.3282105152364	0.0949131576882286	291.233012404204	8.09158923905281	5931.73033476252	0.0602278976788871
663	2	120.532063388133	121.285059243667	138.55725927037	0.549344664523616	1e+09	13.956729724449	8572.66954615123	0.0677391230802374
670	1	64.3188709810033	19.9895284126981	21.4867428754091	0.539644216162078	627.538234638429	15.8733683962265	9259.40017822193	0.0790385543696158
671	1	61.3211918597313	23.8382790516104	14.0622144264275	1000	87.6897440273357	6.21763132494986	4858.31436892273	0.0697811233578607
674	1	45.0611917122598	20.9266776396714	19.5292855945001	0.382191533683707	142.607050511416	5.26560729425832	4256.92458393761	0.0588942034399054
675	1	31.0155512620827	20.5102157011054	22.5873894352347	1.35572203090457	481.104308593518	9.62375207163236	6715.4958535719	0.0534752911528625
676	1	22.3147934528943	19.4048278887738	12.0238045490479	1000	35.9534479991088	2.97392065431898	2622.90813163747	0.0552969985778054
677	1	51.955345622728	24.7679800179508	11.7888038539609	0.386276754985672	39.1406328181929	3.05923250926016	2689.04578762731	0.069380654232036
695	1	40.3989487410381	20.8954696128813	10.0654303823095	0.0811456678227144	24.6906431931988	2.09444272880479	1914.04510561855	0.0591066803033509
696	1	73.9012986456912	12.9661017380882	6.57295546663893	0.802714666637097	66.9187228131415	9.60801025353948	6707.82688537617	0.0860986103777228
697	1	55.5756185361104	12.9485120071688	17.3005627606917	0.0918791696899925	281.628608276636	7.61614960081733	5672.15948143181	0.0635815639803096
700	1	59.0038294155002	21.9054080549498	24.8125709193111	1.27030866684013	1e+09	40.5919743930499	14360.5600562799	0.0705961855771747
703	1	93.35593703053	16.2457392547822	38.205666353225	0.0333608246253226	1e+09	8.50238628967303	6149.53976011134	0.0647305916068849
712	2	109.575615875002	63.8992963058374	141.82248371403	0.0311048243887041	1e+09	2.81239908071967	2496.45459956344	0.0679692630905504
714	1	25.0354100718325	13.8974204645234	11.4812052440592	1.37199089902336	65.2768372985886	4.63883672913472	3837.72499697291	0.0651188276293827
715	1	63.1710785403304	21.6275080533244	20.154437784513	0.595120315754088	264.839932404091	9.75692560397894	6780.07211495583	0.0969426992361566
719	1	34.1331827548192	102.493515978628	107.66211574497	0.562045910459832	185.929239508682	1.05900170015011	1010.83074539485	0.0661570515097761
724	1	57.6195993987015	20.887440421122	27.9085429719152	0.282148894186925	1e+09	16.4132511642302	9440.54064193208	0.100256249516201
737	1	123.272520719285	16.6028965555936	11.4772917637554	0.0826343643589596	161.265973621344	11.6326141656297	7635.63045154903	0.0707203319742411
739	1	36.102670158272	11.3490507050774	11.5404232866706	0.225786558586114	106.591970377764	6.05872154287847	4760.74682510404	0.065434992127306
743	1	50.1364046178156	18.468608698832	9.0988655742716	0.0512105991436564	30.1514762414898	2.78384653006088	2473.93119882672	0.0720233508891306
747	1	57.1740223179735	20.3611677974772	21.7903169089195	4.17068978367801	560246.364710973	79.6395224834435	17374.2820724925	0.0742676601946109
748	1	40.7974179254946	18.626668892352	20.7409601557868	0.422982044515868	286.811047820962	7.44126690288177	5574.58738037967	0.0665213780344572
750	1	98.3761166692583	13.5760666750671	14.0295627573142	0.29882758006979	635.668923399902	28.2400242606812	12436.1883736075	0.0805226289660717
754	1	50.1243028647581	19.7905971928497	31.8383890567625	0.143358645624698	1e+09	8.32090784970788	6054.0401923042	0.070311448794368
759	1	41.5722670391384	26.4560613896903	12.5366476352588	0.0415806580795705	22.0915913707387	1.46238317154641	1372.09019001408	0.0757240454908565
