# Supplementary material for: Nanoscale clustering of mycobacterial ligands and DC-SIGN host receptors are key determinants for pathogen recognition
Source: Sci Adv. 2023 May 19;9(20):eadf9498. doi: 10.1126/sciadv.adf9498 (PMC10198640; doi:10.1126/sciadv.adf9498)
Supplement: Supplementary file 2 — Data S1 [file sciadv.adf9498_data_s1.zip › Figure raw data/Supplementary Information/Figure S3/DC-SIGN BCG/cell13-map7-data-2022.07.07-09.55.36.278.jpk-session.polymer extension.tsv]

curve_index	peak_index	rupture_force	rupture_length	contour_length	persistence_length	stretch_modulus	bond_stiffness	loading_rate	goodness_of_fit
2	1	26.4240963590845	51.5510764930281	11.5252665475175	178.286330563953	7.576468143235	0.655989148996651	634.356136134134	0.421416980280483
4	1	111.985152809013	31.5681709102162	37.9246463547794	0.348469931142755		33.0707265343491	12161.8519763473	0.887153806346565
18	1	85.2219521175127	17.302772983319	1262.18258353674	0.001		1.6993319947207	1561.39573928145	0.336489852707599
20	1	33.198750913387	45.7732339799878	17.9101566166571	6.66251353269431e+29	21.3398836238622	1.19149620411557	1121.99824541638	0.54235414642269
23	1	103.74031566235	10.6880914298192	8.72400292586687	0.389623824046138	269.675402790248	25.6025234553991	10983.6101560391	0.901603633421753
25	1	32.1148897679177	26.4747883202877	54.837161973198	0.149602040371267		1.81300831026853	1656.84832623474	0.204072429243757
32	1	14.3790584577654	63.7785529853571	265.639859872403	0.121082789440209		0.145800835875594	144.704034813395	0.122308015612764
47	1	41.1677244977812	26.9194934074716	13.1821532051683	4.6430136236776	36.9056456289828	2.71052722657906	2375.75958557084	0.280969022333592
48	1	33.6765460799664	16.7505273882125	5.826776361804	1.59678196415627e+27	17.963216313844	3.08287382223856	2657.03924149342	0.471679021746246
49	1	25.3899871152528	25.6515809147093	18.6836993597362	6.95331465636459e+28	68.080790734794	3.6438603203769	3063.53471331809	0.333676990332436
51	2	85.735765537065	49.0781377917991	29.376974140941	66.9225112195789	125.340247451401	4.22525564683385	3464.30524608761	0.860354717566901
56	1	91.6128829858935	17.7704721757383	17.9161264799627	0.199288851892095	399.592331884796	14.6953012955852	8330.89943083795	0.912226069778319
70	1	48.6026856268332	21.1233049990582	33.3093649377296	0.190703028925532		6.61607276424507	4922.87905305501	0.6460865586929
74	4	402.711163779921	77.6175179317656	66.934768072273	6.32045237662238e+23	2523.26214712978	37.6973315931232	12736.7161810469	0.828027923269697
78	3	138.57360542802	41.415033705481	50.1736356160947	0.260751781913837		29.5688600925732	11654.2701610545	0.957785354516869
93	1	42.2575099345546	47.1475409597876	60.5226711496783	0.55008757507102		5.72697612142813	4413.0955032373	0.442812380730425
98	2	110.4346923594	74.3846718060491	227.755965892244	0.0234008540675987		1.26441813670801	1186.43143224729	0.732339493395225
104	1	223.974890618719	20.6372178421379	25.1276317778468	0.154350076975475		92.9720108251473	15938.2814505106	0.821849049949206
107	1	25.2000831410467	33.1984007463272	60.1617133443814	0.252565314547426		1.50439553581523	1395.27440186403	0.373443839999966
119	1	25.1468093123478	57.9242622071983	95.196229372772	0.131745656876094	151.702100499547	0.5944000405622	576.58330630662	0.253333760563795
128	1	43.9635467492754	24.7189639032658	30.5323950644525	0.697966078643039		13.989587679024	8099.2756431934	0.185273957786253
142	1	31.4352178970857	18.1460867237243	11.13155294408	210.039082827254	48.9163477235796	4.35211568441256	3549.12737161836	0.529627586766266
144	1	17.4624814121586	37.5336035780685	55.1738616322695	0.677827918154007		1.6836336485146	1548.13251257977	0.191552143882083
149	1	22.1587282541526	34.8357117419269	57.3423024997887	0.367821428696842		1.61361222485854	1488.72955006294	0.088752977667754
176	1	29.3560372333667	10.9821506757902	5.75174641338987	1.33763189835805e+30	32.2821092591545	5.61257519698762	4344.85215633531	0.287998665624623
183	1	46.29226442126	28.6286657039104	90.5728938656524	0.0533948185909585		1.33017857049583	1244.14496178273	0.469373433049894
205	1	28.5322588477979	23.2650436115258	54.1029932514211	0.136965979546356		1.49964508843713	1391.1871709277	0.16657024251101
208	1	167.764671318807	29.7395875212871	25.0391065191748	1.91436151694736e+27	893.669706019052	35.6909582749961	12499.3129966309	0.627682656087746
218	1	177.383355903534	22.3177969519698	18.4848398877577	0.548095600022164	571.777677514291	26.5329994657348	11151.3783858057	0.959628052509334
222	2	195.74661616272	33.3424109600492	22.9027580135518	1.11636176180257	373.246043652082	15.2962994708675	8520.69013841049	0.934851864335934
236	1	27.0374671023864	37.2278916104299	85.9531525490016	0.146297291654967		0.898338295767429	858.256759930909	0.311910744756365
256	1	25.4991366331484	38.6973249686486	15.5467485900848	4.44936553975814e+29	17.1239221010002	1.10144716123609	1041.79409560003	0.374005713285139
259	1	284.952638847256	23.1496496586398	12.0377951744253	4.70098976203482e+25	308.697482110494	25.6440218194052	10991.2406717866	0.955812425897079
262	1	69.9191034438492	26.708985505153	31.7391616273944	0.381806717592126	1847.80999571813	16.1979110254612	8793.33834037357	0.675789792044106
264	1	279.629550620042	24.50555690748	19.9064750345041	0.186596050354739	752.782660228774	31.8043342976768	11986.3329328642	0.941829596097148
275	1	63.0587418552712	137.459711862828	94.6713298385713	0.502776909895994	99.7580470480201	0.922304862043309	880.106375713763	0.597457953553023
277	1	24.5115967885829	48.7557399048612	31.149241401164	2.79020737341701e+29	43.3656723587165	1.39219032015001	1298.23141820154	0.292187691534467
279	4	103.994051711614	171.641083345148	235.93544668138	0.152132064254564		2.83310075526471	2469.40257776779	0.617947002790504
280	8	140.445007101596	198.297130320688	182.580089811707	4.08174884316948e+26	1631.50702548363	8.93584304381789	6101.46906019206	0.780653132708787
295	2	31.8898749009429	65.8683760964079	15.4222244840394	9.44487119906697e+26	9.74926319988479	0.632156743015536	612.042954230173	0.262567962489186
298	1	57.3352097123455	90.2749139290503	47.1813882542263	11.3362295291286	60.1536387965848	1.24887801206373	1172.73877645282	0.774439896851618
315	2	187.875080133442	54.7745827547268	57.006673612323	0.315960149090855	2031.05026997795	20.8152350507033	9997.21766472903	0.945563793759463
316	3	187.589346139302	97.8478941281128	102.792090336349	0.087613776661305	928.156439097647	5.57720604465063	4323.62611897149	0.890123287575481
321	1	22.9133932526578	49.9043245274874	5.03930882712962	2.09751456143385e+28	2.57366821509192	0.510718494019719	497.509487349253	0.250818370880139
333	1	55.3943802590211	44.8007549607335	59.014771626956	0.35801822118039		6.97077328193555	5116.60215146199	0.553715386334266
346	1	43.1063844590201	63.3900255044005	72.0557276044899	1.71046434419901		9.59901812514033	6403.54835766009	0.206657837463717
355	1	118.241885997577	153.098003935824	126.824812533667	0.238409165604466	296.93307201904	1.88830884243013	1719.5116010301	0.891004916392094
356	2	144.61119309755	46.0061234764636	32.4552724859111	7.66394775831262e+24	346.354312342858	10.6717425494794	6863.81815804577	0.540593643832647
367	1	615.401655222215	106.52814862214	123.141162102547	0.0959756678751653		70.911257564494	15131.2874621784	0.949921869375725
371	1	45.0854003679267	44.4584881792125	68.0066559887371	0.227199357336008		3.20803771474485	2749.49517236094	0.463366039661738
374	1	28.3515463499229	47.050702692138	31.809686222678	1.31809983850885e+28	59.172811414901	1.8602136154589	1696.18375135082	0.318845084339587
376	2	60.1812619227923	29.8464373662433	19.8902481309987	Inf	120.228754616631	6.04460808255356	4599.333773643	0.902525206332891
385	1	60.947844957324	23.3157838715767	12.3480121124851	9.67075723234483e+30	68.6178327096437	5.55699428252616	4311.46927155243	0.685708925929331
396	3	107.436978754937	71.823804716601	89.1378987002721	0.275128112518158		11.4500027481143	7177.60083354004	0.6238739808837
397	1	118.888624808811	26.7747637724562	10.6345540401624	2.1584624323916e+24	78.334019585888	7.36599008195837	5326.36867593798	0.773114290493937
401	3	80.2077564568481	52.3459763972079	42.1399024091535	9.78059291383309e+26	331.170147649791	7.85882569053726	5579.37420196966	0.712794497457002
406	2	100.603098975729	39.9554664536005	56.4540176451803	0.138475814099245		10.546137869043	6811.63931425391	0.829127177506778
413	2	130.511662785089	55.7416969151555	48.3843826813735	1.00190971655714e+25	858.292311014817	17.7390360990418	9228.58743327616	0.656260139498751
416	1	308.397391988747	36.4432570219204	47.9952818460835	0.0461793597738704	10975.2923049256	39.5434049308186	12940.8354787416	0.971007047522727
426	1	46.4517142438094	25.2698344666927	8.70541857757456	1.36225432383777	22.8793928986868	2.54815780862122	2250.09100410095	0.52115318610329
428	1	58.9075483094231	37.0714788318681	49.9925641169101	0.295815655805512		8.05949403463211	5679.77332663301	0.373993524472664
432	7	667.941924848999	129.532026340701	248.492994145131	0.00839300120012158		8.99316698099032	6128.14077685753	0.891976863460114
437	2	293.079249332947	25.3487717092226	26.0703271327767	0.363650217585554	4152.5283204145	93.9120324609324	15965.6778341373	0.957802745267598
455	1	166.525147172816	20.1263740340047	15.1254517234167	0.155160709605516	314.089217073859	17.4766201533072	9157.05650156717	0.927494354265322
456	1	142.80436860083	60.3035413580152	46.2300505521589	0.340226922578512	317.379749244781	5.90957107355574	4520.73199190595	0.89688634836074
464	1	44.4247100711735	17.8561429039771	46.4155614238978	0.0736565044732254		2.58394416517023	2277.9491460414	0.517272581641235
466	1	75.0405801134036	42.9231609798168	31.2088326949985	1.01200863507847	152.5981732356	4.37213236350564	3562.4278099027	0.80877162937433
468	6	133.43482656008	130.894207562869	163.388427417549	0.211959367802457		7.55416931150061	5424.07226847916	0.66093837284746
487	2	307.057932673341	59.1827016287056	70.120588403133	0.145679442789048		53.0771565557426	14118.99054279	0.980097649717803
489	1	38.6253523225283	48.1123226559182	89.5771722066048	0.154914118388219		1.49512846485278	1387.29938220567	0.363477823072129
492	2	37.0204823028055	44.5017882918487	63.1329708163996	0.369707037092881		3.43043000252385	2911.25272387572	0.47218612681965
494	1	45.0693933528642	26.1533868486322	38.2198657237208	0.268703803424612		6.3676314245104	4783.99401383882	0.0929408604171569
495	2	134.761118909561	25.0070277366206	31.7038910714199	0.187575198262488		36.7155889188299	12622.6792349811	0.896645253222244
497	7	99.6769702500455	92.9557735400897	105.488476069971	0.757388008259573		15.3593382395625	8540.21520061577	0.883641197802244
499	1	186.618564981936	25.6603717300414	22.665818541584	0.296229272501072	694.925162100746	24.449214857474	10765.7453632737	0.906028352863966
500	1	42.0972076060178	21.1388731384497	10.7132870779789	0.517439992017295	35.3614366268144	3.02461697992436	2613.65155812295	0.731578679027836
505	1	80.2936213926649	164.413489455103	288.084897239634	0.0859746163820273		1.05021430318882	995.844630017119	0.12719977889716
514	1	72.8992690935549	26.742674815593	10.6643325727293	2.06830926846798e+28	48.3521272392126	4.53400406537003	3669.16329769228	0.736806923121302
529	1	71.3408983791173	49.3685800337974	48.9244094283195	0.906526584208485	527.618832335623	7.35417436947441	5320.1877570395	0.734083323090221
531	2	55.3239609898934	29.0619611255003	20.5630606523893	1.20953671463322e+28	133.856134562918	6.50954334209798	4863.65465282507	0.734022517982525
534	1	67.482765300602	17.1008863528126	64.3763580946089	0.0292269133812971		2.76170541362277	2414.98529003028	0.766895913264464
535	1	25.1570885532976	55.1925517539922	32.4593361685159	1.25353317257847e+29	35.9202327230074	1.10662253031066	1046.42288338744	0.29214242516041
543	2	140.92619586081	29.2018005350217	29.0716616121065	0.68400321409904	1307.3841343697	30.4015689827657	11781.4583416133	0.851903749753546
551	2	185.722411537913	38.0003211991019	52.6486905095815	0.0820224701243807		22.1253194191547	10289.8460294389	0.843504607011228
552	1	64.6494390814549	16.5933973582655	3.88207696959594	5.0205024248631e+25	19.7441407250753	5.08597353419562	4022.44059989903	0.640093757877449
560	1	84.955992605223	16.6659538193565	25.43513741295	0.121523827845571		16.2459209446657	8807.46802568096	0.66970214957529
576	2	95.2130222070486	67.5094414741834	75.2333377129846	0.383318966431372	1459.44150777297	8.48282636558106	5886.80843080737	0.766405665790373
577	1	41.3286268269319	13.5166383898786	20.4113447141384	0.259245661634221		10.0901937976231	6618.47443803124	0.54405190996837
613	2	169.373016589042	33.2420220906598	35.1949816352445	0.552975468408335	3433.89685621882	47.3055097181368	13675.1607403504	0.823649444249512
620	1	304.337737794889	34.4580903951691	35.211725265918	0.229280334515231	3042.5098400948	53.7691368803113	14167.4914249621	0.957988954666342
622	2	76.6197037207963	175.085654283656	228.667843157076	0.272276195370497		2.5689417344934	2266.28152988562	0.638596898830694
629	2	150.108049716496	43.4777354750948	64.8759301142046	0.0745280514186465		11.8612679362604	7337.07393493738	0.699824101033465
635	1	30.6215202605836	27.619213545459	22.6300782671645	7.6496216252005	106.791481386261	4.23013624335954	3467.58551079528	0.472947262664182
650	1	34.2788411656555	50.7513848197606	36.1523284841281	2.62177649790373e+27	84.8863034284829	2.34801759631472	2092.58743992262	0.336623654749793
653	1	57.8153324319428	44.6543382050977	61.110465640326	0.13873856376993	650.551667585528	3.53081343794964	2983.23169152007	0.622724153614158
666	4	86.8860836739214	73.5253508836186	46.529853574798	5.26648708260215e+25	149.758187626133	3.21853984314372	2757.20600266242	0.631733469018282
667	1	77.5811046879106	17.4387467743717	7.21711631096786	1.4698047868002e+28	54.7771569389693	7.5898952682423	5442.46654053209	0.812753910991331
668	1	12.7914340074889	29.2310882381302	12.9270718174428	1.57801598125421e+29	10.1420276940519	0.784557232858182	753.812197364979	0.239678715957644
678	1	44.0182535344303	63.800071860714	20.8736069611028	3.3003580387808e+27	21.4045047860485	1.02543392840226	973.536353542234	0.550053468394369
680	1	22.6985286478229	34.2224246864985	18.1099570199122	6.56256453588244e+30	25.5125029097676	1.40875557472147	1312.62458995915	0.349843539592559
681	2	160.12206990349	66.1917177273352	55.9064733052879	3.73119028893568e+26	870.359503315019	15.5681346337525	8604.38081378874	0.870572171590214
682	1	41.363550069429	23.31429714488	12.1520894424768	1.48020579032359e+28	45.0317332828213	3.70567822891558	3107.11244871364	0.510837489743405
683	1	41.3068251460481	26.1535044739503	137.473249662018	0.0320348599577121		0.880059646315663	841.557655133561	0.315372037241663
686	2	57.4482989173962	87.5914060770683	45.0874479435907	3.38986236855452e+27	60.9401406511786	1.35159880256299	1262.86445780264	0.558588227035019
689	2	42.654862147735	43.7782112610214	194.570340382634	0.0377494610430458		0.60189629150133	583.634236953693	0.219930372445471
692	1	58.6966755756455	21.1936792840629	40.7550193937094	0.0950253665337441		4.80553708633137	3844.97991887722	0.663946333333368
699	1	234.357598517469	47.2037714433017	47.9273926095314	0.657655988481666	3518.47809558036	45.503609230129	13520.3878752819	0.9814335133185
700	1	88.965292359148	46.1890818086413	64.2362808240522	0.168222129031925		8.58743210719084	5936.99624787647	0.76633563602541
703	1	44.1137729191883	17.6406913584426	28.138148708605	0.120803175023771	664.9872226515	5.48088280755764	4265.51180124988	0.306969231942021
712	2	123.093367431684	105.127590080621	67.9547358538048	1.3511876018793e+26	225.023809528754	3.31137788560992	2825.05676551218	0.787676245643837
716	1	60.3008765183493	98.4532871379709	252.054962413529	0.0555438403962072		0.649504073644439	628.289756069673	0.225429994407414
728	2	129.482011359255	64.8076164374977	43.0774906756019	1.71982271628002e+24	256.683288357513	5.95864068059274	4549.39168351624	0.486218818894718
732	2	92.1525213119719	62.9949650019133	76.5462301493089	0.381848762280244		12.6891281999924	7645.62720226102	0.722918677593401
733	1	52.9234627199643	25.0989632495027	45.9768134621887	0.11729679761449		4.07520386245251	3362.78467655338	0.59767653837275
734	1	67.3822286456927	20.0858869872734	26.0873336402526	0.32028596101274		20.2287347423529	9859.91763203754	0.760577408369045
739	1	190.592207198516	19.8565714442472	17.4667175600707	0.502299513178161	792.500952613347	37.3267398792289	12694.1342264905	0.967465813128885
743	6	152.001860083307	157.123189511466	157.248122710472	0.201184769355437	832.268617075857	3.52336384640788	2977.91184603919	0.756062715972354
744	1	189.613393464997	145.229877349185	122.215972157845	0.159327322154645	508.544954044002	3.33554778522522	2842.62978606553	0.946668219385228
745	1	83.4111767447771	104.840050186581	153.008769046456	0.145942938044255		2.95372026022125	2560.54280291985	0.751702916242607
746	2	66.6610810390406	121.021419567053	150.158593856813	0.444263366394927		4.22214043803608	3462.21079051739	0.135185669566615
747	1	108.262636745823	162.464320645226	200.818093463497	0.281804362850421		5.21973891363336	4105.65391552032	0.581602471039314
749	1	106.346507520554	11.5117704140517	14.4888142306037	0.0797327922449037	744.330317487403	23.1506882090856	10506.259168839	0.760010944239565
755	1	94.7763322111358	14.3839458297926	7.5492742171112	5.44994220650385	99.7673348348885	12.912164750629	7726.03814657307	0.878465138941805
761	3	150.21103888733	112.765237464359	95.6653183193586	2.4687224647552	649.077260813534	6.09160623423355	4626.49364483673	0.757693582088776
765	3	523.547561915571	98.3051252250191	88.0473772934651	0.079543688419933	1912.9372924919	16.8791770860736	8990.32445968788	0.990390196646938
774	2	323.659503804345	27.1511199729496	35.9339071829326	0.0596449461773957		65.7587028045741	14882.4563443785	0.977102447724364
778	2	378.8659191791	34.4622786776985	40.0019996163911	0.0386384931946889	2991.8611539653	36.541247425358	12602.0083911956	0.954189551560133
779	1	84.9124226050422	30.1452769924531	40.8708375840307	0.199587493872446		13.9588241641573	8088.95466681755	0.633935970664978
785	1	120.814885382058	27.8029792832869	25.8450277080963	0.431845019509401	558.836298471656	16.3215196855966	8829.63996617577	0.878862081920764
786	1	111.339950465667	17.6169791892176	23.1319662312435	0.181492061978008		36.1700461251327	12557.5634635681	0.797826828075447
789	2	210.504626169821	49.7860100756599	51.1854304586731	0.264297921315516	1937.41604888985	23.2811996591576	10533.0559020599	0.956076255699811
798	1	54.8621219523048	32.9685996538834	51.2811506518466	0.176547079471603		4.99141330803292	3963.06180778778	0.617518614250083
888	1	17.3970827019608	39.1221003382105	29.7373713171856	7.94965846536806e+29	55.1260997504541	1.85376505416254	1690.82065295185	0.109508062316683
898	1	29.1572512602893	27.2023135554795	9.5958932058987	9.24675341261188e+28	15.891354614736	1.65605788578049	1524.78602993135	0.112077453380116
932	1	134.227382444273	22.8645713335123	10.6164104449185	0.368752323941202	103.420437451703	9.22894772692994	6236.71535499133	0.882530514605452
938	1	142.816569654538	13.2283617589116	10.6076128616207	0.176789306795058	318.123305028114	24.4850256045739	10772.6830692227	0.916582851879287
946	1	182.680200352603	29.2183381453251	47.1121979699498	0.0473839691268127		16.8243499189226	8974.74674257715	0.590091646853346
950	1	66.4621858421844	58.7637476567611	56.6609345149561	0.287800281220794	247.031225301247	3.04662900140685	2630.07201737594	0.734416612681657
954	3	161.782098268902	105.133990606573	83.942219841908	5.5548329675396e+25	640.831226903259	7.63419442695405	5465.20698041096	0.918905979824376
957	1	74.276918327842	47.9733259501086	38.5019695282846	0.409743248659285	172.790794636112	3.69714158981705	3101.10863672606	0.821611961129397
959	2	210.761313702657	29.654004840882	37.7489808021277	0.116621370288154		47.4024422603226	13683.2494424781	0.832987028272944
963	2	95.918605390663	151.541580144143	59.055040511283	6.549763856381e+27	61.246503000517	1.03710881357901	984.053342659578	0.808731143293402
969	1	48.8080576393637	20.9492746554816	13.8625049792294	1.09602165707688e+29	95.473956818364	6.88720811724977	5071.43593603574	0.656973264753877
970	1	64.7230401597414	22.7539757651564	34.4731434981288	0.163635591094545		9.28557457227988	6262.52409082754	0.740875090669019
986	1	47.5491589874157	20.55038793729	28.5340713481975	0.317115525242921		10.3828157660169	6743.13001148187	0.681527633471863
1018	1	139.432816276572	16.0586358698247	14.9134094364045	0.331647289535889	617.072939728481	31.1087999165508	11886.1767977262	0.858307998436554
