# Supplementary material for: Nanoscale clustering of mycobacterial ligands and DC-SIGN host receptors are key determinants for pathogen recognition
Source: Sci Adv. 2023 May 19;9(20):eadf9498. doi: 10.1126/sciadv.adf9498 (PMC10198640; doi:10.1126/sciadv.adf9498)
Supplement: Supplementary file 2 — Data S1 [file sciadv.adf9498_data_s1.zip › Figure raw data/Supplementary Information/Figure S5/hDectin BCG/cell01-map-1-ct-0.25-data-2021.05.19-16.33.05.085.polymer extension.tsv]

curve_index	peak_index	rupture_force	rupture_length	contour_length	persistence_length	stretch_modulus	bond_stiffness	loading_rate	goodness_of_fit
1	1	42.7140112000376	34.8429283257305	1.27223433873479	6.27898324106987e+25	1.6187401968765	1.27236008932623	1192.72152799237	0.564318794710335
7	1	29.1968921785542	21.6606662857381	80.1045247083264	0.069080463081068		0.957540891654955	911.727073202681	0.57050523999955
8	1	29.192783592331	20.0108180678755	28.4333670285117	0.465654551762912		5.97966955011729	4551.43423777856	0.377971077154206
17	1	38.0637002007131	16.7910167246943	46.3456840278441	0.0786148757123976		2.17796418309883	1954.56796352964	0.641274380958283
22	1	84.2595865105609	14.1451359523114	22.6523668186441	0.10486974269211		16.354128313367	8800.93570914629	0.951757105272621
26	1	15.6960924552264	16.7533225672437	21.2721116339092	1.59364037008286		6.33256656198183	4753.04379757664	0.447841391419797
30	1	134.141771449474	39.8841377819961	18.8643744059582	0.677035226806739	109.889479703437	5.58187946918494	4317.25300739976	0.980774034108949
33	1	24.8527878733332	25.4821001402465	22.3021489841156	10.4155587895269	120.860589219383	4.69889294082	3769.40688380484	0.487264575023624
37	1	31.2559047167539	18.027470636686	80.2441349343854	0.0514233354304959		1.06994463881207	1013.0630036647	0.352205553389791
46	2	77.9701209019406	94.8442928839697	79.3002114193958	5.95522028469662	320.746604582953	3.68765891633714	3089.73458219287	0.905178820335253
47	2	41.0978440358934	69.984556753183	35.2954106188593	9.7290027705858	39.7637208371942	1.09961223744127	1039.62085666031	0.681615112264501
58	1	48.4473777304652	12.4313187321271	14.0495801176349	0.11634387400883	155.244564700327	6.55949691327895	4879.75413485932	0.839242531792417
61	2	23.9644183849497	39.4693494279904	57.5632879306066	0.509376326492301		2.25979053958766	2020.21617742945	0.453649876355433
62	2	75.2597184373823	28.5451764545944	28.2830157439429	0.339547145881601	358.500174311678	8.57653427228674	5914.54002591143	0.787417034015799
63	1	47.4173047970961	27.9289868971546	66.2968792149378	0.0796545613251963		2.01041997685154	1818.55826265563	0.79490735599494
64	1	37.1642147502753	38.5437623950444	56.4353987904758	0.323411927089623		3.53844184289273	2984.29149189236	0.326551726860511
66	2	39.5676526704791	49.8451976960504	72.2899032733576	0.3154741213875		3.01484436908917	2603.01617555563	0.304073351712695
70	1	64.1489937564831	13.5862939184109	20.7578483739551	0.16033263730138		14.9940142950793	8391.30873818981	0.542084637913259
77	1	100.427314773169	32.6973666465714	25.4963689666022	0.461223593977861	232.753477370066	7.78441675550811	5526.71172419341	0.889703010938417
82	2	111.363096868547	73.1684309301594	81.016650419049	0.489040619902211	2744.29900311933	12.5754880172424	7575.90573849029	0.954811567696603
89	1	33.7064195736638	49.5528018448768	30.5298266506187	6.17872347044059	48.611498039207	1.51545118406555	1403.80996212744	0.754687619033173
106	1	32.5942740311412	19.4481339421489	7.78772315343554	1.55986684424486	19.8801385611349	2.44661069590802	2168.22692517538	0.743960027748377
113	1	113.67033891478	31.0205050021043	19.6467321344211	5.26505635742927e+24	196.350914183701	9.99407498612389	6555.78960445627	0.904853425046723
116	1	43.956097923981	21.7067457734228	7.95657111669346	Inf	25.4353001235031	3.19676651543251	2737.52302591974	0.68356169164516
119	2	22.1986907825792	24.4142286557763	28.517264960092	2.35142153365419		10.3034877347244	6687.52477960409	0.341443909653276
133	1	59.3794095373739	15.2179144825086	26.5604104892766	0.0893344395304308	4440.28476749062	9.57109996483374	6371.0970065942	0.841236246463146
137	1	43.6258353353487	19.6015287085494	24.9505011532097	0.130071713803483	206.327499681208	4.12039578313582	3387.84633238607	0.689796180322042
148	4	406.448737947226	75.7150362319001	54.7486847199773	1.08617450186306e+25	1061.34506979196	19.3857637899502	9609.66619312607	0.953113501795145
172	1	19.914844399367	28.9398609079252	39.610772637867	0.811245589004422		3.2755541573414	2795.09576249813	0.375127544261635
201	1	33.8896796289449	14.4787983216914	20.1346090189714	0.441751193313762		10.4385256445252	6744.15197315841	0.520060030194694
202	1	111.389559703364	52.6982079283196	50.8622624384112	0.223584895437382	465.373693636581	6.42265035661421	4803.61374750866	0.945330910781423
205	1	45.7886174276695	17.7248997841459	26.8127421011598	0.232557216352662		8.4758913370411	5866.50187570655	0.824181554125945
206	1	18.5075408699097	10.831325191256	21.5149698765443	0.281823224016849		2.77179742750306	2419.81713708131	0.44178035187763
214	2	204.057119228041	48.8159376713698	33.3250701381827	5.16432251752157e+26	438.982374350655	13.1727366973395	7788.64659365595	0.968428549716465
216	1	29.7375140186442	11.9548153530797	31.4863739241444	0.107867289133052		2.53839921938917	2240.00935474579	0.309778112093595
223	1	42.6211988439573	12.8232936683548	6.42035419085749	0.0734285562591229	27.1356153189811	3.57411880783611	3009.62883277488	0.67449236828935
225	1	22.310279746419	16.9697934615174	24.885220341811	0.535521421860886		4.79841931159921	3833.18582634588	0.488752692501327
226	2	136.527599029538	55.0580220128588	55.520884555988	0.552596569719635	1258.94667794807	14.7391068294139	8310.86919141198	0.951392589989775
238	1	25.5870533401993	11.6606207938343	4.79881912674754	3.16065577612887e+29	17.8943733618854	3.72891181960707	3118.64193670244	0.650560404405782
246	1	28.925291047077	24.9350676105084	16.2473723884045	3.13489674577668e+28	54.0948966406111	3.32945508648633	2834.24948648369	0.423562612327868
277	1	54.8790864238842	19.1664043114452	26.2906538872273	0.291255097647503		13.5060064274781	7903.96534533712	0.756487010239219
292	1	18.7974561900852	10.4829770653216	6.69594957759907	286.690262066505	32.4436622560136	4.78817064464442	3826.64281964843	0.512136127105584
296	1	23.4507734448806	35.4331705014462	48.6749655222788	0.676734063681906		3.10289995403699	2668.39717797971	0.355652832741296
301	1	93.1458887075771	20.993048272179	30.0172326727512	0.142076826411613		17.75862186134	9192.16348067646	0.872185930068234
302	1	67.9362197723025	21.1619326352551	53.6021703539348	0.0501225106728429		3.45537308057304	2924.98588592156	0.833970781165112
305	1	65.0883883328131	28.6751827296038	42.1616018185248	0.181695852514446		8.20756489599217	5736.69294172606	0.866052202990935
307	1	41.5878386091584	19.8391258167266	30.2802838977736	0.248183907669841		6.67905995111074	4945.61528920461	0.746554644600216
316	1	56.2300716731951	48.0725030957596	102.244219097103	0.0813005696919949		1.66449025548855	1530.77897284011	0.827791304171115
329	1	49.5433578555956	11.6007936190334	3.44439422181449	4.12089521258632	20.3128751508681	5.81277751470601	4454.09619913444	0.898290939508078
333	1	75.4862710311045	21.4022046822283	44.4232514607798	0.0633932610654516		5.25070334614872	4116.44064759173	0.888927859679295
371	1	48.7505877620925	22.2712599768928	28.2148686841986	0.219070426394416	488.791586241634	6.77759628974095	4999.43566141662	0.869612120284183
378	1	49.956320588278	49.4133027914137	47.5615965084225	1.60599083454365	328.272199722734	5.0303406716694	3979.76156171773	0.875082017100786
380	1	427.196142507521	116.651252442216	124.604376827534	0.0867706425105257	4156.4253004446	18.4241391029747	9367.30752145482	0.987376974670331
382	5	77.2025623025637	119.068846552459	119.227284507568	0.690376149577477	561.011284388099	3.126864030937	2686.10057780327	0.872800513631205
387	1	83.1002840308366	13.2994238999385	25.6927572917512	0.0664693113901011		10.7362085785785	6867.17006486136	0.867701441414086
389	1	59.8805824887601	36.9907466113522	31.9383836412897	0.114136231711764	109.631972433682	2.53293801857317	2235.7555474938	0.866132523133983
391	1	39.7199731103696	26.3899378036923	25.2292675747039	0.462941742810121	140.573821969297	3.92773749323392	3256.51071289018	0.751849230423042
394	1	16.6408635661157	24.3431437189413	34.9731557341758	0.779605598386658		2.68787158397274	2355.60592071234	0.309033690032119
448	6	63.997154536982	142.261440482267	178.976434292558	0.417098430104884		3.19328630192325	2734.97051538912	0.748516260199956
450	3	91.5272303721575	88.9629381030683	105.22241712465	0.49757853082226		10.6524651915125	6832.81215448154	0.766636447081432
456	1	52.3059786321269	16.6110408419238	2.84695134807649	3.89855979888441	10.6622636122794	3.71823168044856	3111.1680358205	0.792814150665374
474	1	23.0415090819965	15.4646614613809	19.3198120303404	1.21981822212676		10.9901021576464	6970.16597284205	0.534524886729678
478	1	141.439566391569	20.1519768587318	17.531795616719	0.193959296136192	412.217969386236	18.3375019524145	9344.860208044	0.968462247713083
484	1	56.0345304617598	21.527484560599	41.1903332143133	0.10060485077993		4.56507030970213	3682.80286705854	0.58367709619967
485	1	83.5860675528145	18.5802763796845	14.2610278230021	3.58934192576564e+27	275.97930967455	19.351992934858	9601.36052596425	0.849378018918351
495	1	60.2459633780872	16.9389235523352	3.13283168929921	0.095611113499569	12.4744497765483	3.81491917856014	3178.5749520187	0.8721539419708
496	1	24.1620386003379	24.8857429670762	7.72880107748543	234.733016137922	10.8187901392822	1.39559350343971	1300.35855148543	0.485135975983416
499	1	26.5872723212714	15.5857553212826	5.84755556956076	7.5939247881285e+28	15.9650198502233	2.73020404172448	2388.05609424202	0.752845874406835
502	1	40.6731107886142	11.2158932301969	8.77133688797863	2.8366931166307	109.004268332869	11.0313804902744	6986.74689508937	0.856843616259481
511	1	18.7753277913212	13.9918825704793	19.5506904656959	0.779968066464237		5.87107283108268	4488.24446007189	0.373798696410726
518	1	41.4266385350271	13.5450697218229	28.8801178201133	0.109849841294967		4.33269532714661	3530.06560613119	0.733776537403247
539	1	29.9280212683176	23.933924755541	43.6007425262912	0.210086142438346		2.44795355353003	2169.28151256373	0.537895771334154
542	1	76.1554419782448	15.0699732768503	14.2310224793744	0.358181104997245	300.806561371696	15.2773974949471	8479.33213992845	0.930427157372713
543	1	21.8004339278101	11.2662930888467	8.24311142660473	1.7145137764273e+29	59.4418153099032	7.21108962788664	5231.41314938428	0.730757502924414
546	2	36.3913703257457	17.3921909906538	25.2353715156364	0.342370863958473		7.9334312188899	5601.40910757669	0.572344793709999
558	1	27.9907768141909	47.6577414220211	83.4763615434982	0.246841131611222		1.26414832485305	1185.50264506688	0.420223939449897
568	1	27.1508039620405	10.6101286926201	5.3936698971316	5.13812332993343e+28	28.0731583923621	5.20483435726974	4088.19521339734	0.742371414151764
569	1	96.409319721757	19.5251427197833	15.6698205601163	0.456557378912963	241.6715399756	12.9425640656935	7707.59930769592	0.96793960957815
570	2	53.8617635976526	24.6598571639399	7.7418560764621	0.763263515850524	22.9837911329471	2.87183405833195	2495.71251581518	0.573069146535984
581	2	136.29014547121	39.0328664111117	54.8099719838357	0.105070058153218		14.98212032644	8387.58223000938	0.934049097145863
584	1	61.4063621803789	17.2446405555504	9.70566046386709	2.9510037582875e+29	79.05436735421	8.14518163380216	5706.14671845814	0.84203304222206
590	1	32.8291916683013	16.2721264109713	9.29804535732349	2.76287302456593e+30	43.7688221326984	4.70731432797587	3774.82420561276	0.774811311900475
591	1	39.5431913305536	19.8789779941108	12.5879668404194	9.49922441829137	62.6136877459646	4.77618359759608	3818.9828471217	0.840067710057139
601	1	57.8146374053621	15.4396360573847	887.006244458794	0.00187525882361963		1.30408591813542	1220.5566895703	0.446655658095479
607	3	197.835410286374	51.8164758664741	90.8850928887718	0.0348055180376139		8.18970366934887	5727.96140959865	0.922900022714786
609	2	144.142753640735	56.8623479513917	68.2442504635484	0.273275123476635		23.7849662748756	10579.6588858198	0.972352707218086
613	2	189.923131089539	19.5169865944217	12.7881773053976	0.425063472874234	297.186858536096	21.353110324796	10069.5578239507	0.975621475660542
619	1	25.2286799632097	12.1515715397512	1.02874581935	1.76517539163636e+27	2.33339078506527	2.26818981052054	2026.92629005036	0.71580423437622
628	1	147.6852130672	119.792310140434	121.39732134582	1.21552496118921	2363.45823384419	12.1241061959437	7409.71547388079	0.969370400996664
635	2	118.099123010551	45.7931811776686	33.2973909415665	1.00966775893634e+25	314.697397638518	9.45111279711879	6317.70654565004	0.910375905121835
648	1	25.811497446544	17.1749075840668	43.0856498878803	0.133922584418122		1.63978535874523	1509.85887906283	0.63151275461045
658	1	33.4060075885353	24.7909673683613	13.0906227698889	24.9880838765124	35.9628011289111	2.69626485924015	2362.04986977591	0.743758816567718
666	1	210.976696774874	23.73483523645	31.1137413070355	0.0866072658882383	1494759.9327877	57.0818168690806	14286.4581490891	0.969516165275113
667	1	53.8306404862519	23.0938175958138	39.8868850009946	0.132986935278958		5.1984785983343	4084.27300529084	0.730635770041921
680	1	28.8451367397583	21.518805188211	5.42257942628427	4.86445182620696e+26	9.71749821025416	1.79204349928958	1638.00214656473	0.513868823452689
688	2	39.4222747696687	28.0161079182528	36.0611633424857	0.57941182951838		8.86992759093209	6052.60438492341	0.437798282994118
692	1	20.0728822732151	36.4370293844973	102.213152793882	0.145613206096813		0.518827625459744	505.07599693865	0.372907936059326
694	1	58.1480407379273	33.6042089908333	52.2082288114838	0.167215392661675		5.20950399009674	4091.07558535729	0.643579113664289
696	2	136.170268642941	31.8347877186073	25.2593895991417	8.79790180029932e+24	523.098039841726	20.7090530746425	9924.01166302535	0.972729095075172
705	1	38.1236366580895	12.1886044162914	20.1409552455427	0.211467580759915		7.84955118984387	5559.46384774888	0.706259546323881
708	1	50.8101628591237	22.8129106758709	17.9333116153317	26.8672207651157	169.621105599651	9.04399381136942	6133.15340928314	0.789944096299751
717	1	69.3019459069645	22.8631745992688	11.6294150931592	1.02250281657479e+29	71.7427763410314	6.16907864809406	4660.34471423534	0.917662950274722
718	1	56.0702345824672	10.5444145960492	2.33074927679782	2.01776919967984e+27	15.9107601324666	6.82645717875163	5025.97140703422	0.918431661410323
725	4	343.523223892654	79.5609146904872	89.5418409974953	0.159765169837814	13495.0777881329	40.8496446404712	12994.158288699	0.990717537808875
733	1	92.2751515406452	21.8715149910634	32.434870656813	0.124054421581359		14.8054452517489	8331.91976944364	0.918487047866069
762	1	66.1252618756576	18.2944023038375	40.7645286992817	0.0635844189184981		4.74037491450369	3796.05439272448	0.867086384929784
765	2	55.9425221066277	20.5203485084357	13.6639276876953	6.74950559602054e+24	111.485948239922	8.15914360702538	5712.99542031326	0.72366353673856
771	1	54.3774100845811	21.2280581401946	29.6437702890669	0.270053455291391		11.2346516335843	7067.73882703689	0.834911029167969
789	1	32.7530851490149	20.5097751377317	7.41193942504375	130.846522156771	18.3735506465398	2.46818578691001	2185.15458088281	0.663739350840231
807	2	40.4830916240006	52.318642881095	65.51889576221	0.68191845528755		5.63208276468485	4347.22407899776	0.714397958465183
854	1	25.0267234417483	11.6970379553707	10.9950682298791	4.37123795223851	155.614221646571	10.8743525044418	6923.42703899944	0.759177759594676
871	1	22.155919424887	15.8681884758939	38.9736918960876	0.161324487042887		1.57076635469365	1451.14805517188	0.426145730554071
901	1	47.1970150583935	12.9275108313236	4.49073620534958	3.58897695372601	24.1214056495542	5.26648131249121	4126.1318565084	0.920409040323188
903	1	33.4275136200562	15.7204647884616	5.44191682725793	7.5778441528838e+27	17.6980006854075	3.2521630240213	2778.04553321022	0.489319722250584
908	1	28.7443251483124	15.3434307339279	35.2797877024021	0.138572468993029		2.33266653987536	2078.26074251139	0.302139076064172
920	1	28.6276036052289	22.5125157320505	13.1754615795755	8.77208982148506	37.0497494907064	2.70018286488149	2365.05622199425	0.357625369083884
929	1	30.3944338488656	14.9065244952343	48.1067362721006	0.0791818244386646		1.6435344898971	1513.03685548469	0.576606329386434
931	1	38.338849890197	15.6474687557442	6.60330605688366	4.76042768155539	26.53710695889	3.91697534411698	3249.10916544432	0.815854586234009
934	1	43.487286863543	19.0833927732866	33.8257742919469	0.154294591311992		4.76274074535086	3810.38341334613	0.849618617962737
936	1	39.5080957414005	11.449427047585	1.15410545988012	1.14994738887186e+29	4.42885718684789	3.83748049100117	3194.22192674189	0.749611669311706
943	1	41.4339369596329	10.3701580477614	21.0432674117298	0.120650410286364		6.21211884707039	4684.86521582641	0.695045571827698
950	1	33.9825616590441	12.7616906249322	21.8987558249442	0.214223195319751		6.03903165240793	4585.74441015396	0.396567615059213
953	1	46.5220947074742	12.4972250204828	16.8445683473759	0.0936525264343739	204.154239708898	5.86555083852695	4485.01663413309	0.619295519098469
954	2	85.1204223618056	22.5203189152826	17.1400028286886	3.91479593872488e+26	271.167020037309	15.8207103433748	8644.09363630908	0.806696560368112
970	1	30.8315461039115	15.4447258745762	27.5854807288012	0.213656570446191		4.09565040996885	3371.09969973906	0.623921091437849
983	2	54.5992966118897	54.3251858077159	40.0633552587387	2.6156394874747	123.846444580056	2.81981073429307	2456.33030253427	0.833000098217401
1010	1	18.3258310423518	33.4304956312492	54.239540229765	0.463736763478378		1.44883570103375	1346.46218713188	0.362347802821415
