# Supplementary material for: Nanoscale clustering of mycobacterial ligands and DC-SIGN host receptors are key determinants for pathogen recognition
Source: Sci Adv. 2023 May 19;9(20):eadf9498. doi: 10.1126/sciadv.adf9498 (PMC10198640; doi:10.1126/sciadv.adf9498)
Supplement: Supplementary file 2 — Data S1 [file sciadv.adf9498_data_s1.zip › Figure raw data/Supplementary Information/Figure S5/hDectin BCG/cell02-map-2-ct-0.25-data-2021.05.19-16.51.10.308.polymer extension.tsv]

curve_index	peak_index	rupture_force	rupture_length	contour_length	persistence_length	stretch_modulus	bond_stiffness	loading_rate	goodness_of_fit
6	1	25.4362281505856	17.0036453392384	25.3134809224481	0.443599769373842		5.18024408452435	4073.00887087681	0.603453811071073
34	1	95.5115042330828	63.2853389832591	83.8615818804084	0.200692160229911		8.27775459036715	5770.89492188134	0.913593839249158
43	1	102.128507629892	21.1586752135331	35.0154050555448	0.0786099209131739		12.0635127960153	7387.03909367955	0.9003986569839
46	1	68.2034057642367	77.8003006341637	117.818616837576	0.155526130830701		2.86591383241194	2491.2402667533	0.765786782959181
48	1	20.9677703273977	24.7396832850338	32.5462250680732	0.231428721705764	95.0416237727052	1.42894203531385	1329.26385146079	0.306404728609416
49	1	63.1757205616695	23.3380014789084	35.1174952059284	0.171761335967655		9.03975929679927	6131.20573546765	0.84689728658398
56	1	159.368880761979	20.6326661060596	19.895057017925	0.346716170465177	918.370117981224	33.1334226440306	12097.947862515	0.972053265976159
63	1	60.6361669961955	14.80718769528	15.3714385980835	0.123133927868014	181.264418717165	7.58411474127444	5424.98853219471	0.815414808103107
64	1	41.9711397639987	12.2520467343563	22.1908891045681	0.101809141784302	979.963059416235	6.56306483847368	4881.7284208756	0.61383602148887
69	3	41.7884509429556	75.4619723861721	81.8574333980447	4.09985122730566		12.8572375802848	7677.25752436154	0.323347723316155
73	1	69.6181949846289	11.2957044383369	13.906505525788	0.106294681155727	376.018087598638	13.47232008478	7892.41647408688	0.886180253507802
77	1	25.4725260096894	13.1210726172827	3.31180731594479	2.04551701824033e+30	8.60004244996589	2.59678224894327	2285.35064175352	0.643282861225736
79	2	37.2454402035205	33.8607980208467	172.278479088201	0.0368880887008611		0.624333101891935	604.526674764772	0.470954549224271
87	1	26.8706849545345	16.7925011708733	21.8845911669271	0.786516206400667		9.49065256756724	6335.35006379851	0.506521001417215
89	1	64.4225311975445	15.1019006602213	8.94082314158404	1.10436698362046e+26	93.4885912452881	10.4563740681178	6751.59780977531	0.676391443394039
90	1	48.9541236777255	23.6423167861439	19.7899642116778	3.21763557260381	177.702299982717	7.8307194373236	5550.01081879291	0.894344173887385
92	1	12.5164608757412	23.1603992842877	18.2138566574607	7.41772741107184e+31	46.0873465464706	2.53034529771554	2233.73528672455	0.354698276965807
93	3	200.994635054007	38.5326412141521	35.2139932333039	0.682905605729047	1111.5559112389	25.4684253916548	10900.1394208004	0.975059004491067
97	1	115.401111187832	15.1043540641429	21.7200423663108	0.0560220132719983	1223.09838043887	18.0827885338165	9278.25847591218	0.900272098779197
109	1	49.1038408577375	56.1564365161123	33.8893553173425	1.46676207551494	63.2311840378964	1.73248772002038	1588.10241915574	0.786584884827483
116	1	29.3510164399883	40.9685105460636	9.39748628151494	2.71790412704541e+28	8.73667487098403	0.929682109583842	886.435133668734	0.539287012025738
118	2	98.6527051652709	42.405850492528	55.6211341533952	0.206134951974386		13.3817731363552	7861.25488224115	0.901114102934274
141	1	107.488168550944	10.8267077069788	14.2607386253666	0.0504051729730172	551.265957638242	18.2556364775633	9323.55342391739	0.94149576291227
145	2	34.4364611569004	28.1951263443231	52.8217682335337	0.171377926024216		2.24321290192193	2006.95690013192	0.496870216316908
150	3	40.4820900371629	76.3889096992285	59.8876848570729	1.97898268700214e+28	146.921133048724	2.45327788842337	2173.46158039234	0.496591135307569
167	1	36.5521989772063	13.0926234344182	31.8051194745893	0.0995225719018557		3.19221695648283	2734.18605959118	0.641897025204282
175	1	23.2017887779507	15.4980430015266	14.5321090311801	45.8442524931247	237.79385065706	14.1138508009059	8108.32545469641	0.700937094756729
179	1	21.2778442585446	16.1715681626113	21.8764462366391	0.805708676774039		6.58341894183829	4892.98071063003	0.477906601287188
181	1	93.2707641325934	56.6598686783485	84.8178330607113	0.118540460729608		5.59395616290616	4324.47387392806	0.832182195702374
188	1	140.679080771716	13.1565206155035	15.49906443208	0.119975446168041	1469.00321078308	41.4045308998679	13049.7896237539	0.984610091066269
189	6	287.692238164163	119.425261523829	61.3344790067339	3.87606355040881e+22	303.756513124635	4.95245933516834	3930.85588703002	0.893611099421595
198	1	25.0537750230934	19.8604322314567	35.956703373763	0.254604780286274		2.50571938960828	2214.52243548592	0.379421540639897
199	1	59.1220830316659	12.601231575916	22.9724264072064	0.106169266019116		9.16945731025134	6190.59543624492	0.667129893493602
201	2	77.8648582839666	36.3941123983377	33.0101558570673	1.07449298028084	364.861013366621	8.77345568067112	6007.52808962224	0.802349568437545
203	1	58.0930467553214	14.1204529037053	17.0740721646031	0.105334988260215	245.047668059664	7.69608152710586	5482.03852108058	0.803151191073827
212	1	67.5480499673075	15.048282972446	13.0517512791011	0.548152908749161	211.305378708555	12.8415424414329	7671.65871493938	0.937375210367518
213	1	64.9025686417963	13.0848506628549	2.65878867256686	3.86460722516172e+27	16.5510443431128	6.22503191543013	4692.20565850316	0.920588117914961
214	2	265.938386828193	37.553330904371	51.5045162672758	0.0206315865575702	1639.82728562571	13.6345925348275	7947.8303875129	0.974378908514705
220	1	93.0904016744621	23.8331978277349	21.928569380758	0.370572934837905	358.646441759589	12.2723661845856	7464.83016638128	0.94281406101587
223	1	27.6350044370596	14.0670079991775	7.53940582718585	4227.93533013335	31.8095090683452	4.21190668260797	3449.4676425879	0.764565922724524
227	1	67.768661229789	18.4204162437641	1.06483521383771	1.20627738866913e+27	4.15788193709488	3.90471866732291	3240.67132251504	0.867405443907059
228	1	47.3013036427897	15.3315496329273	4.12017658803775	7.08290183218489	17.036254711716	4.09397900532343	3369.96727227349	0.860347718586625
231	1	31.9741230731665	20.1009695504539	39.144962179663	0.131526597935094	3929.17755106881	3.19747111016057	2738.03970319994	0.424206096147773
245	1	80.7084191091083	16.5229878913546	119.939342652336	0.0114243076285382		2.34283075431355	2086.32495997425	0.866090266578669
254	1	42.4675517517141	12.4923590581975	4.22328710760989	2.27239785190308	20.6030333358973	4.75922827223618	3808.13487379746	0.882732658675298
259	2	19.3486545736253	41.5221319362112	63.119711030535	0.540958480657688		1.50440905906826	1394.32973858633	0.357705235406007
284	1	63.5592195633623	16.6173990246161	29.7922893421493	0.102708688012534		7.77632918744152	5522.63388309618	0.91755533165933
286	1	133.902281219445	25.9163147693488	29.3752484269158	0.213580976046599	1861.61036324898	27.3335232250458	11228.0382329156	0.975032624092757
287	1	157.636696187747	15.5101222588687	13.662475943982	0.24211600846444	526.46092555747	30.2417546389159	11689.8214240423	0.97210004141245
291	1	122.802654672644	18.6500055709502	13.6382759843181	6.41245092596603	304.2511355128	21.352485695274	10069.4189157991	0.961295570475805
295	1	26.8990757133255	50.157543793567	75.469035431188	0.403493387625916		1.79127822987711	1637.36276201788	0.33323151992616
315	1	36.9823671844757	12.6991493753419	6.91172550676881	478.395650826693	43.7681742631456	6.30400460944196	4736.93508409277	0.672559590470477
316	1	29.7797652527336	11.3659842767688	6.14127596037913	2.48924415675494e+29	35.0040127366806	5.69979479224048	4387.45521473437	0.790513314448351
325	2	87.0149652906743	65.0888911664882	85.8140034935981	0.226778902151224		7.50651034815508	5385.16487385939	0.844950665185677
333	1	61.6854411420449	12.7139079001387	22.6082405140587	0.0578239179897344	620.280078654866	7.41440661695241	5337.59767508222	0.830611221826157
369	1	30.2221287007964	19.3537817285834	4.67320540456157	1.18510349591711e+29	9.62048165308162	2.0586472924325	1857.92966102711	0.613165405018161
393	2	188.259727814798	32.4683960215076	46.4946357588434	0.0698564766249947		23.0775838475992	10437.3528178444	0.941828536058678
408	1	133.775721540818	25.4313642490487	40.2909424203961	0.0682747128329383		14.9125054428781	8365.71880191173	0.919843474138672
412	1	16.95720506873	17.143257177303	22.9443976705336	1.06986708034183		5.18678725285457	4077.05277755022	0.322187201865324
432	1	33.2347535781117	16.9220555765148	40.0581438433228	0.11416415221365		2.33559310041414	2080.58344101766	0.662835158387211
470	1	80.7242935423677	27.4714359219805	1.93014130671044	0.00712768103011672	5.54039856636966	2.74451540873655	2398.99804506569	0.763426484558715
513	1	50.3294273307115	13.8321385852591	0.380350461220719	0.00123364588438146	1.27617597397768	3.19059271339932	2732.99439492433	0.64364508325158
539	1	129.787152208186	13.6800501943431	16.0943365983298	0.0850157320051113	835.385274084942	26.1782892557766	11028.1263137899	0.950212385749662
541	2	239.9606367867	64.4104955273094	32.175773753886	6.56968932193261e+24	239.521817912905	7.4441665255672	5353.00341172729	0.955754287980579
542	2	23.5820140763893	58.3479120728919	44.8325801397023	6.97663119932556	61.9691253737966	1.2521295089925	1174.92649457866	0.519045729359909
549	8	302.990131141327	160.221776416733	185.375424106451	0.192786210458554		23.0483857923032	10431.3762060541	0.980439935845862
554	1	114.064750181143	74.1026410722291	73.8934162208353	2.25246250746504	1725.25855880529	15.7907079625471	8635.12933495449	0.963675148601678
556	1	14.6752848816411	77.59086258224	55.6857154464519	26042.9307248702	37.1515079297692	0.665781301763064	643.305101186347	0.373417687803024
565	1	127.899559732589	51.6827695198679	65.3604653887756	0.0997509212130311	1711.66887889865	9.02948411166665	6126.47720097096	0.935901185983157
571	1	23.9693689570089	48.8846838840636	92.0145701943317	0.243678506525656		0.891201963207341	851.384272600538	0.413646803500348
589	2	54.9993459175393	46.0927301696393	63.6037060315849	0.282336828580279		5.49137814809889	4262.91455790139	0.719050018678417
596	1	55.4426646241589	14.3619747219445	21.5454778959559	0.197872714662835		13.023645751415	7736.28209136702	0.915339436024104
609	1	29.6552861351371	15.4945157084159	26.0078706948482	0.260315996299213		4.60150438945913	3706.47843706456	0.741771995583451
624	1	69.0303722626986	20.3185176121215	3.0551764142154	5.71402196452784e+26	12.2166365585757	3.9986681298445	3305.11960621639	0.908255258911574
647	1	54.3079666527067	17.0799474155596	19.271511763955	0.411992894939278	539.17294563674	13.5517364170749	7919.6050214294	0.8338773124549
653	1	51.1683799361594	15.0355954584233	12.4229896220634	0.0544955328657836	62.5717628767993	3.67268571605617	3079.21638024235	0.568739298056241
678	1	92.5346620921806	37.3516014234505	40.8479556238644	0.193291911470906	599.8919912413	8.26238642618894	5763.42136265688	0.928123861457985
682	1	37.291526894157	17.651055951236	21.2150537438622	1.04189475974099		19.6366421925333	9670.91377480175	0.485943693422368
691	1	152.67750414595	34.1221096158431	35.5905638293499	0.372023608027172	1635.8447995885	26.706521714399	11120.7887719059	0.984785352536698
703	1	50.8453011560411	20.3648483786792	63.0027991486891	0.0501118644040448		2.10283531433483	1893.84593431206	0.801680004686851
712	2	40.3442874605472	53.4876533902461	41.8986162323552	46695.0859443425	145.470702266264	3.46734929195812	2933.56309748474	0.763197569602034
713	7	84.7969173449904	157.51105560756	190.900323642423	0.424560268328577		4.74535134037543	3799.24494743893	0.82227705035364
715	1	68.0962922468149	18.7107795944382	10.6588492264188	0.240298838638048	67.6780276086197	5.64593458368382	4355.47208939103	0.938631540082054
720	1	21.1145454787004	20.9428518586831	30.9425386009933	0.549796660461868		3.58398090845975	3016.61868690783	0.336705889916295
767	3	68.7426523916126	59.4190165454706	83.0063483594188	0.213253590822271		5.06646333059069	4002.33762341561	0.595208594355588
768	2	157.96911767505	67.0348533094945	52.2790491453075	0.713315156971446	418.119520022247	7.09995793800633	5172.67564168302	0.975064324183379
769	1	60.358867328308	20.2122859151092	25.9223950686223	0.198794272323206	831.893880797007	10.6335040991473	6825.00596041988	0.896937838455984
771	1	38.4826917988738	16.5070479922072	23.6500816568832	0.341012781323781		9.26107985479932	6232.22217982593	0.561892383455424
772	1	69.9434154932986	17.0947004026279	11.691328174633	1.19843475447402	122.073363868407	9.52084357802995	6348.78908565319	0.934881915340535
773	1	101.394926327873	21.6290430212601	12.981056968375	8.47922842647485e+24	152.198824896015	11.7246866157975	7258.59187558811	0.809694054472716
775	1	47.9666392653756	16.651568105337	37.1914511720863	0.087294857877174		3.76286622159603	3142.35655674587	0.497285174868032
777	1	64.1619533701493	14.8636820121408	23.5938441211373	0.0682746340184525	559.746877614517	7.61854785421846	5442.58409510043	0.807731516333527
778	1	117.535861872736	11.4814877269593	7.87219245453219	0.0838021862159742	150.360669903502	15.8280247725696	8646.27674990662	0.941723653125281
789	1	51.9498606774436	14.6042185962362	25.2888871508128	0.0958767587012367	1623.14143097837	7.92351137422868	5596.46216362357	0.642672369459301
801	1	189.37057369218	117.091854273097	138.632037088384	0.0946974647248373	2250.19740318545	6.69853609878133	4956.28578220678	0.943062295716958
802	1	97.8268394914108	22.762350457477	42.9218980158719	0.0594720501094543		7.78068215960936	5524.8290051493	0.929059638699051
805	1	24.5456442988399	29.7208714713184	44.8361021142876	0.43806867897323		2.7345398027376	2391.37257704844	0.312873199648605
831	1	98.9450246636533	10.7864667861755	11.0699953249922	0.151132099967038	418.020317883041	24.2979763577285	10679.9573864759	0.944878917943518
837	1	51.9699581553893	16.162700264724	2.90473897987816	1.51252461771939	11.1078664255068	3.77785858258864	3152.80515785984	0.80850260163003
862	2	280.075440750683	23.7017935801351	16.9564763385433	0.21642001797305	530.35511187827	27.8427987324844	11313.0399090016	0.987742066298622
868	1	51.9456608989853	19.90669376997	36.6802978088034	0.117913128580009		4.97553142122911	3945.3770737622	0.737078662565031
870	4	387.440084404413	68.8618938767481	77.4718229217936	0.096339715158222	7057.9515706238	36.2632857901671	12491.6084784948	0.993491341614059
871	1	38.6311694736338	14.4761097467897	8.54567600373559	7.28322984596259e+28	55.6670004708729	6.51405464547674	4854.56078306085	0.842056051660376
881	1	68.6041728462906	13.8770756170396	14.0339062647212	0.229689975265905	280.753358334684	13.1366490829404	7776.01620487084	0.781524467418791
898	2	96.4645880461647	29.3974431673177	14.8222528186424	4898.70759060469	97.9527599274827	6.60354615063634	4904.09001277016	0.917755416247317
900	2	116.880546424482	24.901632719618	21.3661815959657	0.667197997653325	416.929959955395	16.1955194005947	8754.79543634376	0.946738042796566
901	1	129.085217722478	11.8015699927046	16.0269550625342	0.130184325410306		53.8219648614032	14073.1262957354	0.937065550503161
908	1	68.5440414251872	15.9720445778351	11.3907678823422	0.0692728498031804	78.9951803204748	5.46821274064275	4248.94120782157	0.745203967557813
916	1	71.2741129774756	16.9087847884824	13.631317483791	0.251743317313631	148.517231084029	8.71975575855017	5982.30125626461	0.925210090833338
922	1	123.338978028298	14.843547402358	19.1995907996415	0.17951914073437		51.1224522937152	13881.4625645908	0.9661873746223
924	1	54.0668328699209	19.248797694754	19.3083794973608	0.579870362949877	303.620176640937	10.4229862711121	6737.66206206478	0.786286724936796
939	1	93.7409214763329	31.2155134817174	26.9289457780352	0.0316629704339066	125.328890532692	3.33961814715606	2841.61083232009	0.802383511821377
940	1	81.8492757356748	33.2691231597922	46.3107527394169	0.182067425313382		10.9282578838247	6945.23856508757	0.845946392831529
941	1	271.711725322307	22.8093196550082	20.0776882261458	0.141558553723232	906.883119432678	35.483482474484	12397.7544148191	0.953034165647959
943	1	89.136908961142	52.8838234657778	41.900208546385	0.455207723475476	211.535708631454	4.24622120015564	3472.449469662	0.797514604403992
946	1	32.1745178061913	42.0940725565315	64.647659178132	0.314064834344807		2.38701164606539	2121.28893518613	0.27732108434222
948	1	55.4220299444825	14.4040354392963	32.5376997968423	0.0740822552360586		4.93194101568036	3917.91853132988	0.48220436749865
949	2	71.5755469876077	51.2185088212511	31.6565591735779	2.374533958171e+26	115.828717454238	3.65891683992345	3069.53193934229	0.810457569747857
957	1	146.772502207502	21.9059673522352	23.6351057758059	0.381848168896149	2354.54814890579	47.738083849634	13619.287970191	0.981535627898585
961	2	70.6444365901384	59.8656084737358	79.1524624744391	0.274807565093052		6.53929735549173	4868.5664741068	0.849900548873839
963	2	18.9019514929963	80.5794711812277	25.1121544736532	2.83213524365937e+29	8.55762913948211	0.340776381750139	334.78929758424	0.342849301593116
967	3	29.4374874262219	67.7150871656761	86.9554961473317	0.787843616663718		2.77284915312981	2420.61867422449	0.416651145836959
968	1	21.1966734213104	20.1540928434072	43.2982357380872	0.211730671414364		1.46976673262821	1364.52134845045	0.322737852025036
969	1	24.6251572592392	74.9126511672002	142.99787355121	0.23008804279636		0.579457553140589	562.357080819713	0.465960722264356
970	1	27.4332818840384	75.4888799471761	98.305123831272	0.773958999215412		2.16330120222508	1942.75055198585	0.315092319699458
971	1	27.2438855015446	32.0395519614983	16.5977382124692	5.61732434293427e+28	29.2832750604541	1.7642931034094	1614.78656891362	0.285118004336741
973	1	36.3234965298736	29.9400887212461	16.7997128165372	121.316807677639	45.5490385794513	2.68556886244669	2353.83713321816	0.605128774610224
974	1	15.9771231924484	34.3867562033773	156.123293180553	0.098257881517349		0.282956928153685	278.816801917571	0.205633449648051
975	1	26.4500821215082	28.6565271910429	48.4451418233872	0.286288254257919		2.17703719786826	1953.82135686868	0.563098887468131
979	1	21.7569613359883	30.6397778591309	52.100082677232	0.342691814863838		1.64922733593658	1517.8602344158	0.459349608303492
982	1	26.8573386538816	26.0147937474685	66.0231820677651	0.0999604144762142	2049.31602971905	1.26078386964957	1182.54329970058	0.315566401377604
984	1	28.0677027134269	30.1841160687345	56.541846642449	0.210315442387852		1.70828317547634	1567.74046007516	0.234868819127251
985	3	89.0601078244408	59.4576599707384	82.5528417447671	0.169343483426556		6.7227428670495	4969.52559003048	0.777352098362731
988	1	21.5073426724593	24.0736843621785	39.2954842951088	0.250215268080872	431.053200764237	2.03825046291453	1841.30024304432	0.469303446852159
991	2	46.8830759915509	28.5426031447649	21.554159840561	1.71321907323228e+27	144.599486573951	6.70865798730138	4961.82494046801	0.569658069614916
998	1	30.0427073167681	25.109436491971	43.2879264863625	0.167729034068227	940.835509625788	2.69136063023105	2358.28524503928	0.483592844730086
999	1	25.7320259174238	25.1392632175026	43.6377937460692	0.274672894915707		2.25378852647451	2015.41797504498	0.297512205028165
1003	1	24.5019166627215	30.2158269690152	13.7601810605923	9.61902894264574e+27	20.4884579728359	1.48896717874684	1381.05501196321	0.420417605770843
1005	1	28.8743084437648	20.5506108821966	97.6582655002288	0.051520858986965		0.830916850622933	796.198948387766	0.406169836312889
1006	1	16.3064497807917	25.9606702040069	9.800199818563	9.09016996641388e+27	9.88872615533907	1.00903311548897	958.290049106492	0.286751236685844
1012	1	18.0258175013594	23.6263937256267	18.0721924132449	0.156523659575436	19.7820639871637	0.822176108952729	788.169840785995	0.24205754493785
1013	1	45.2894749926428	23.0924937029705	12.749316180632	4.17846980423384	51.1739647311916	3.85333418008599	3205.19851822184	0.661126109366846
1019	1	95.7517226096803	33.9287837366118	42.8881272412567	0.269499135906969		19.5300480517344	9644.98798492227	0.9765294337445
1022	1	35.3775521191937	24.103273882963	31.8568842539624	0.549908681270268		8.14740277488215	5707.23671471	0.405979295286903
