# Supplementary material for: Nanoscale clustering of mycobacterial ligands and DC-SIGN host receptors are key determinants for pathogen recognition
Source: Sci Adv. 2023 May 19;9(20):eadf9498. doi: 10.1126/sciadv.adf9498 (PMC10198640; doi:10.1126/sciadv.adf9498)
Supplement: Supplementary file 2 — Data S1 [file sciadv.adf9498_data_s1.zip › Figure raw data/Supplementary Information/Figure S5/hDectin BCG/cell03-map-2-ct-0.25-data-2021.05.19-17.55.55.733.polymer extension.tsv]

curve_index	peak_index	rupture_force	rupture_length	contour_length	persistence_length	stretch_modulus	bond_stiffness	loading_rate	goodness_of_fit
7	1	27.0540984543811	18.3641727046401	21.5410908640349	1.84019962947754		16.1833136782658	8930.00568629507	0.395685483427671
18	1	44.8402799097706	9.15117822622168	13.7179099263667	0.198649485399897	6434.65764059245	18.4774501802691	9586.80938657617	0.750016281283931
31	3	148.203739654964	54.0698487263913	40.907611962844	2.14091139084918e+24	460.610242936598	11.2597685573757	7194.15446229634	0.916538991366607
33	1	35.21502090236	15.3493308753107	5.5787403141593	0.0613566565528209	14.4236690596899	2.26532596054892	2034.06015387618	0.705300698086212
42	1	18.5206509172417	20.4788937752313	24.8565591641545	1.91865428439071		7.89901049950324	5656.48916976407	0.415068703604658
54	1	118.833810093296	12.5125923209651	16.576413026983	0.161549380141125		52.1539604526732	14416.7068016726	0.974853454184182
76	1	12.5761118127719	25.2063021992954	12.3652127186979	5.18236089752763e+28	12.1100548340558	0.979364860884579	933.480297337748	0.347807230948116
94	1	32.6162209684222	18.9805166500908	8.39115145423933	4700.7817437654	25.7925735372917	3.07063717169561	2660.59853402896	0.714536178138126
114	1	74.9897180867657	12.8776251114518	1063.381084675	0.00100310422390502		2.00103792168197	1818.41119045911	0.791551778733276
124	1	25.9020082361729	13.0014489743676	33.3060109112406	0.129186370059395		2.11087621085279	1908.6632414679	0.787483472121718
154	1	157.330277075755	33.4332681302769	25.1713069236303	0.139215960597457	288.694911352253	9.5667922238422	6463.3631173104	0.975517930148425
156	1	58.4860924058254	15.7881420461746	1.67989206558011	31.3480843513444	6.94444455429144	4.12805774474157	3419.56749828433	0.798534278091659
163	1	27.9768781572925	35.1619635402483	72.2626704731258	0.174328557521112		1.20705766399872	1138.10855815756	0.482024208534534
176	1	18.8371890129128	11.0940732234248	7.66447049412095	12.789611173582	36.7326121117757	4.50550195983342	3674.56816482587	0.501136878904435
193	1	21.6659114650512	17.1127549872786	11.8966566005509	109.563475713345	47.1746384723356	3.87748283497659	3245.81278954253	0.566225906542004
196	1	25.6041715610888	35.4557956973816	46.5946905673895	0.785304914124874		4.11645451620998	3411.60151775273	0.403134449434626
226	1	141.48788798709	22.4100443316796	27.7912681720271	0.113583118109872	2381.85825735127	27.3834612207605	11532.9129846906	0.953371337590364
254	1	26.5637435383994	15.2664593474553	7.16389948124842	4.36834335158386e+28	23.4864032721848	3.2784384166278	2815.21039850599	0.767167338909075
313	1	78.6081190544522	14.499414696205	23.5594113701141	0.107643115383804		14.2683444728398	8314.26697564443	0.764867984311375
314	1	24.1159911174124	11.1774257237986	16.9862814822376	0.434469245575937		6.97237766990335	5164.94065924426	0.328962489249924
330	1	147.120594577847	21.8532860561964	18.6526269057244	0.145483634095278	376.414262330317	15.7598180360671	8799.52647211011	0.976269194235456
338	2	128.197491781913	44.3617570854303	54.7351026412843	0.241453920517936		22.8747398430203	10648.9112515509	0.940057657219325
346	1	87.4378390453696	16.9562484400334	9.48161383591126	0.450120705697717	92.0381283691989	8.94575004608837	6173.79626565756	0.928061228057695
370	1	143.269681193776	24.6824399353472	34.3267070784049	0.104456504925176		25.8783266356895	11257.1609693901	0.872115604054951
377	1	35.7773946149513	14.7323049905801	5.34402359134221	6.913908285011e+29	20.3653078479923	3.81085665134149	3198.99515254366	0.834878914025622
386	1	19.8548286827649	15.225233441033	3.8538670212482	4.38706823415796	6.48994056810342	1.65461640827424	1527.74463080991	0.446148284758445
388	1	47.4354931855882	28.0553466809255	15.6866151078364	0.578753088621263	48.3008249638339	2.80285231528802	2457.1873128226	0.792391302883194
421	4	38.8788794433785	115.396463584578	124.168601212028	5.37445747115486		8.74556201023282	6077.78302654243	0.364307482720473
463	1	40.4178962934311	16.7569785728706	1295.03135187623	0.00198942574603626		0.830570979761858	797.333087854771	0.483627318173899
475	1	177.081148641695	34.4303433400318	27.0675232882939	0.169427031923643	387.311773402594	11.8992324377823	7449.95473252857	0.980544069780926
481	1	54.8179363794093	79.6896497892169	37.001030436865	20.7264227453094	46.3064581793603	1.23578378408681	1163.61197280872	0.817876671932169
534	1	92.8950863595973	32.7998858764995	46.680660646613	0.145322021061602		11.537627786293	7306.58204202151	0.909362594717665
536	1	29.2917170219754	16.5004056485557	7.86644921088909	6.89539433220837e+29	26.6878581003565	3.3926181158602	2898.99122622407	0.700121254756015
548	1	41.8403881076398	15.3951929783225	26.5138020292829	0.172365218211367		6.10601818826956	4673.70921326868	0.802718918182166
555	1	36.4708410345361	41.1750876159216	10.7225104250596	2.20502553591532e+27	12.841572348788	1.19762740624396	1129.72113100951	0.548526349567621
561	2	127.651313889498	57.1281024454633	66.8610682845264	0.399866491095079		24.9523297364139	11078.3208072421	0.959301395859902
578	1	40.861290941276	22.631245913965	81.5094386100143	0.0510443770320575		1.31225911462377	1231.17140221979	0.763722032322801
582	1	33.9119904156076	12.3893490505906	17.5049891018357	0.410823505716218		11.4652507097807	7277.48848987058	0.709935617864838
586	2	67.3346367770829	21.5757405732653	12.9604927004193	2.49729307130224e+28	101.295990703339	7.81575153389515	5613.6657754826	0.810839460673362
598	1	53.9559740012677	22.1566717617429	38.4008895302937	0.131510899149728		5.38318744864599	4238.12287579596	0.853606544912842
600	1	24.3538062441945	14.3392444902338	29.6421452187579	0.198024323925295		2.5479712864915	2259.07491086566	0.548790810821987
602	1	44.3393093639528	43.275899269022	34.5868631922467	6.64792711798196e+27	176.493412325533	5.10290312667314	4062.45044930633	0.636751980646628
620	2	103.713851386726	69.5493458920643	75.8572738185282	0.833419604059044	3996.80408102726	16.9838478887185	9168.470879597	0.922695534465605
623	1	45.3638139738523	11.8660968193137	3.78789857887452	34.8181408652445	21.0197065913917	5.51655310235285	4320.35271490832	0.803197455972313
624	1	27.5683102240458	12.617533634382	15.4331045982804	1.2061013948433		18.2070017158398	9513.49013696872	0.609344608711483
625	1	57.7227092372027	17.7092135918834	33.6686317644008	0.0584583605317046	738.284851882847	4.83914946247535	3893.50706644312	0.546136627859524
626	1	38.059693910316	21.2758442951349	3017.08273075848	0.00114792547351076		0.606927691458752	588.986181516044	0.21195862670535
634	1	48.4724619660409	29.0445787851095	13.0047140114798	5.54104527825544e+27	39.3002381377335	3.02199941521525	2624.0058054772	0.764556676012224
636	1	56.4486558536607	23.922470377676	55.212109653715	0.0701176380772894		2.92048400329512	2547.12845408783	0.8114303268072
645	1	50.3712196623273	20.7198885410012	71.8476284109953	0.0434744678686055		1.82825144041945	1674.59115072307	0.714014077434893
647	1	32.3201995532431	22.5112215944687	33.0054142438326	0.369925329315622		5.24353651514503	4151.08363950565	0.716635335392424
648	3	34.0428567212128	29.7717402454941	27.3627320718575	5.0168281349707e+27	386.675967984358	14.1314824473265	8267.60903663372	0.60670716029368
694	1	51.5824318219526	12.3570450617948	5.28120125958388	0.0216337896015249	22.4266834580845	3.51316817073141	2986.56049293084	0.761880898135744
703	1	58.5896604229115	11.4663736646818	5.39747695061064	1.36778990466989	47.3372929198704	8.38637970712746	5902.10996336532	0.880961877745126
705	1	61.074997429553	13.4368963633842	1.85409187107356	2.68756339471552e+25	9.77644544852215	5.27290238474609	4169.46640303072	0.644337050610733
716	1	14.742061256302	187.441232009198	187.189567588426	758709.420339057	8946.84548185149	43.7674622536561	13691.5043974784	0.718270664415745
735	1	19.1741319316737	22.5044702481383	28.5914865225815	1.29924048268795		5.74097460371902	4456.79626814566	0.465265953639387
736	1	29.0057535611263	55.0747069841686	10.5158071604522	531082280.465616	6.84528397004003	0.650951207469365	630.356684768535	0.504691347880364
767	1	43.3315205296205	12.8519382530479	2.66250822946858	2.55334692381366e+30	11.3225695390736	4.25259513332415	3504.58487817733	0.804780068919842
775	1	49.3762829686485	13.3236034028267	5.66752927762562	0.0152008917341403	19.5804788256687	2.80391602891796	2458.00479914775	0.452461546279922
787	1	68.3364749608992	14.7164142393346	28.7123122846457	0.0791800829905422		7.81507525694222	5613.31688687348	0.907025673616791
788	3	422.483965359946	72.8934280962961	70.0436871340708	0.0588450681080465	1730.61683238949	17.44066233472	9299.96888622276	0.990118913200193
793	1	29.6054106790473	13.6523088511986	18.0790492132909	0.649916455603039		11.9304431771058	7462.17688522104	0.517231326552566
827	1	43.1086745708096	29.8384797647051	42.2932769588429	0.318715428725157		5.97784558281222	4598.24411557883	0.653606963409801
837	2	13.8416424339489	54.8594746226096	34.1887337087906	1.25406593448974e+27	22.8936267567557	0.669624881452369	647.851592086364	0.132811265492773
857	1	62.6672591523694	13.9013926116856	7.60272109056343	2.27065778478653	68.6004672218404	8.62186088183013	6017.78092082538	0.870697845484994
870	1	168.041321391965	15.7172213768551	12.998088947766	0.320666895971181	483.741028588594	31.0421792073158	12135.3033901883	0.978891092280468
882	1	11.9219820268812	206.702435490598	199.241881354605	100858298.573973	318.140430605833	1.59613182447144	1477.74958928474	0.451180940944229
888	1	82.9905215535493	19.3477999378997	19.6734960592685	0.332036686665889	469.723032061877	15.435189489589	8697.39210665664	0.958027264430367
896	2	52.8116264468201	21.0651901640256	62.9118803732853	0.0506465353932835		2.19455945665288	1976.82258573153	0.161334164429868
899	1	36.5857522805826	11.9032109034038	13.9665827519713	1.35629315178556		33.6906455719565	12520.0635521884	0.328941743908898
915	1	53.1929423554896	17.8303263114192	13.0402571312665	0.0564639798604415	55.837925475685	3.27567024601089	2813.16897868997	0.782941520011042
927	1	28.3086726725088	14.5802954942394	69.1040550716152	0.052713488228657		1.15011970378264	1087.35283463622	0.502948357780246
935	2	64.659022137763	39.2750630193505	53.9133639726467	0.246314450200199		7.74187301746431	5575.45129533543	0.398326348413787
945	1	70.3723632639739	14.9975263519922	8.4478357447085	0.133535230892042	63.6158833412127	6.55068865148949	4929.8561497671	0.831644861688871
947	1	40.3683229058579	56.0706174674056	53.0262573061682	0.955255032171861	182.860819724887	2.5172115595608	2234.86185831184	0.77045165319739
950	2	32.126130342471	35.6595324895886	46.2859094958836	0.674321873755937		5.44866094444556	4278.60017168503	0.3250564449805
979	1	24.8627389067777	21.8839680243753	54.242232532571	0.141691105381848		1.26122322220019	1186.13968461093	0.483047276816508
986	3	223.71748105249	52.3005207285599	35.653067772296	1.58366280159212e+24	479.12521721887	13.438541117383	8025.50127271435	0.916351532217632
995	1	26.4821173445214	24.5059361313841	44.2534686753934	0.242329075898831		2.15956203507603	1948.38030370781	0.390569614691853
996	1	64.8682064636577	12.8748260509015	5.4804303798734	7.05392834900083	46.445362627945	8.33329748579688	5875.76911854249	0.893090192334379
1008	1	33.4329895134961	23.0927316561356	32.6197761191022	0.201540079405966	338.701663966228	3.48502334459447	2966.19639589069	0.653479076495768
