# Supplementary material for: Nanoscale clustering of mycobacterial ligands and DC-SIGN host receptors are key determinants for pathogen recognition
Source: Sci Adv. 2023 May 19;9(20):eadf9498. doi: 10.1126/sciadv.adf9498 (PMC10198640; doi:10.1126/sciadv.adf9498)
Supplement: Supplementary file 2 — Data S1 [file sciadv.adf9498_data_s1.zip › Figure raw data/Supplementary Information/Figure S5/hDectin BCG/cell04-map-3-ct-0.25-data-2021.05.19-17.08.48.828.polymer extension.tsv]

curve_index	peak_index	rupture_force	rupture_length	contour_length	persistence_length	stretch_modulus	bond_stiffness	loading_rate	goodness_of_fit
1	1	38.4978613040242	16.5141191203916	20.8096300905955	0.68537281306783		16.4048565488886	8815.60573657654	0.582848462361522
5	1	106.136327187575	13.5966865664992	22.4593888437773	0.0760376527304259		19.6102790491741	9664.51504504529	0.911874787453987
6	1	184.038498755943	41.4342066842279	51.9159528551744	0.149412106122178		32.2351757927105	11976.0976204758	0.97779401272658
7	1	43.5532841372777	12.2053399402287	13.5404123646874	0.303239269570545	241.265854567566	10.0491962609765	6579.46301222374	0.852319310887482
9	1	37.4677811771853	16.1734453589856	27.0233905707587	0.208635115618853		5.63929381395605	4351.51902418294	0.32818982392161
11	1	60.8448922249965	19.2084850175891	25.765690542159	0.294617431148585		16.4468917249298	8827.73006812473	0.872098222575108
12	1	28.6903966713779	17.7264898300367	31.3572040804355	0.235027344576672		3.3995037133555	2884.85205580545	0.489083749168388
13	1	33.1192839394815	22.1943050933746	38.4750851969061	0.214122660153344		3.2967499479931	2810.51494753585	0.395670957109816
15	1	25.520977301122	14.1590400656239	7.29983658816002	6.18490749908927e+29	27.160436992491	3.72069109554368	3112.88974176519	0.5279362170264
22	1	30.1264409455174	17.3115874672699	49.1234289201608	0.0954305604023654		1.6163616738819	1489.97753479776	0.487601607759827
28	2	292.82636933785	65.2155368013511	79.2538175505414	0.10122315209728	31883.652190427	36.1025238320224	12472.4769510435	0.982266451441075
29	1	50.3110750352892	19.8364075181892	13.9118611014348	1.31546424857224e+28	118.139117920564	8.4919707765325	5874.20035602099	0.682964067542201
33	1	141.227734020706	30.1716549048494	31.6210866517311	0.130677479990174	742.201623741283	14.4847334863767	8229.37935392362	0.978755942671809
37	1	205.014888183076	52.7863552022353	58.4766304487626	0.15252830593216	2438.15209860967	20.0586891546387	9772.17654856197	0.972524102610733
43	3	50.5893974755043	83.373939688167	41.2449989897683	4.49299806375354e+26	49.5279400141542	1.20082291737819	1129.63729294651	0.699515710585868
48	1	271.78470813465	59.3262107446648	98.9197597595929	0.0289269631048238		11.2151493317503	7060.01544804028	0.787604422513456
59	1	38.4448953898855	15.2027284180234	29.8942392536122	0.138491517004687		4.1876227475218	3433.16270151674	0.744365944598654
60	1	30.07284834786	26.7978951755773	31.855460970243	1.4382757371405		11.2231843589855	7063.19871654061	0.556348043091753
73	1	73.7322528451222	10.5882485009904	8.64817809588944	0.548095687444055	192.062542756047	18.3871848334281	9357.74553364264	0.822271028182091
75	2	103.881302726025	63.6851999500953	80.6560026446135	0.201978400409335	9411.12252368431	10.5776393539854	6801.94862878064	0.944176021336634
87	1	79.728829989664	42.234456921483	60.5034977143455	0.164675467838838		7.50239472160097	5383.04639033889	0.849652345123751
88	1	29.2298392952101	13.8694830280795	18.663196621939	0.603001588657156		10.7907702217653	6889.45167222122	0.449720828567413
89	1	34.4191098752666	18.793181939328	1413.8953128283	0.00240020404528986		0.631225604160747	610.986534035374	0.244592919350396
90	1	44.7889880472223	20.5199335955707	34.8128467107732	0.16747719595358		5.10007100541202	4023.28122909861	0.50167623961317
91	1	26.1167302802204	16.0053654432343	26.4655515405097	0.308109156786604		4.08746594839566	3365.55291761878	0.480613978226647
92	1	35.1420686244974	10.7302800861288	5.77161435905552	1.40479745572385	35.0189608772055	5.66029405702939	4364.01262109412	0.797707390346281
94	1	40.1124406784256	23.3788452912734	10.2266746919186	7.19113678217318	29.8058702690454	2.85125435892383	2480.15582401526	0.777121942589641
102	1	97.2786824173602	17.0910311489102	6.84862865132123	0.189968462484385	56.1816384405523	7.68003850647128	5473.89351313376	0.94050400797387
105	2	35.1582952421436	29.3349540662073	37.0995750791445	0.731416866315398		8.27231757293932	5768.25185373514	0.72027351796487
106	1	14.1562621228148	12.268756757754	21.0257071819698	0.515980769304426		2.62557315384406	2307.62026375388	0.274544135926848
107	1	30.3908467618673	13.2088362130287	5.5730834089048	1.43504430311384	19.9452720860678	3.40712842446498	2890.34104031941	0.663689885514296
108	1	27.1402895288394	11.0853684156247	9.91560289727102	0.230027238050575	51.7999990043892	3.76532941687776	3144.07416980316	0.461108096888884
109	1	23.5411419086276	11.2959482984812	40.5912997696259	0.0888574613887017		1.51771762053292	1405.75455388645	0.479261995901778
110	1	40.4016337598435	20.4324974771784	0.302897027690605	0.00053952296000813	0.550975901806094	1.73761649989504	1592.41089448341	0.659002646388589
112	1	21.1651815070387	14.4338980302841	22.0515310662398	0.4860488353544		4.65749647770065	3742.72136397895	0.481329527754934
113	2	34.6584609277517	18.0148476240692	25.328116181949	0.410863765137187		8.21463856014892	5740.14776891792	0.38453034468391
116	1	34.8661852687171	19.7342571980931	51.4178796989826	0.0935155095985978		1.82917513718383	1668.96943065085	0.402253348201366
117	1	24.023832158076	17.0406718878853	9.25979518387603	11.2856013986778	26.6372066992182	2.78165084752416	2427.32356142126	0.620005612667037
118	1	32.7230806657286	11.6554528952272	15.5943881473292	0.555406150566641		14.7436344925121	8312.30854164786	0.667158287937209
121	1	45.064829118248	16.6171961000142	28.5243501029227	0.161400086026238		6.14495817671164	4646.56637923429	0.77619026289705
122	1	36.5547603480451	17.5911099045621	14.7154764867176	0.236840580968981	67.6744190468493	3.48633038372187	2947.13844719936	0.737784404770878
136	1	41.5596569002043	14.9204525051931	23.7894248617242	0.215482432442553		7.74731474268563	5507.98422906936	0.799106166698988
137	1	46.7556447183145	16.4505413704257	19.4535173429657	0.156427084287206	211.842468666101	5.88724702276048	4497.69069948955	0.774892736867497
148	1	39.0836282815305	19.0157439987806	23.6701352318023	0.739144905198155		15.4702851960158	8538.41969003002	0.448638806191684
149	1	29.4280356590424	13.9408381346276	17.2901556177803	1.00957121349687		16.218361751186	8761.46598738027	0.669104050233167
152	1	41.957150271616	15.1110934960339	5.49506871368146	16.723182180022	23.4629354420628	4.22458305660595	3457.96541648411	0.830098736439029
164	1	34.8348878444498	14.6805584779346	36.2955877247317	0.101535749252118		2.64384688291323	2321.72424557751	0.650492314983596
166	1	14.7792631465085	15.6917908994971	7.85350890786586	1.36076487426554e+29	14.807973851505	1.88552327694869	1715.75324265104	0.34946215879819
170	1	29.6922231258082	16.0722230586263	31.509497632519	0.18042208101169		3.07819745189991	2650.1081439651	0.633520221105271
171	1	23.182365372141	13.741732952438	5.291282891882	7.91261821330525e+29	14.5157302164918	2.74332907786166	2398.09156572897	0.550669018290451
172	1	44.3354796244601	12.854498830952	18.0581395710839	0.322362327421585		14.7738913147007	8321.91733625552	0.729447190028367
191	1	31.9606881233508	13.2637665020849	0.97646250697912	0.0124987408434451	2.25259279491421	2.18340400651795	1958.94795879388	0.5257378716136
192	1	36.9276526186717	11.139040197906	40.7029600489288	0.05545321583721		2.37932792842085	2115.21853075405	0.665508038606649
195	1	37.5880741067319	15.5257500571435	7.1287889808548	1.05738249014408e+29	31.91124099173	4.47639018035621	3624.87042024522	0.742737806915231
198	1	21.665501991276	11.6916868894741	4.70580117481572	119.207835923244	14.4005996056151	3.04001450800387	2621.75811567838	0.562535845240508
199	1	23.5713995016384	13.3442958484438	34.7550756371883	0.138408362963822		1.82975011744153	1669.44809067862	0.438258017095424
203	1	34.7145010716513	20.0056625714354	25.898494457282	0.634442273146088		10.6316300680955	6824.23388902679	0.386281775868197
204	1	22.4310844526867	15.280225906031	4.04976921500769	7.38587158108008e+29	8.08878194137362	1.99734392552497	1807.8522653508	0.432875706571067
205	1	28.1544742297517	16.8826039917455	30.6049998336864	0.225879989903639		3.30241967923296	2814.63451965463	0.421325494648166
206	1	46.7690567003596	19.1519148190261	25.6834662726624	0.383795085263716		12.6932809727526	7618.49738828465	0.705512150653152
207	1	24.2352137803214	16.3207092629972	8.59141404229453	0.268801490573238	18.684487759838	1.88587135621102	1716.04145779166	0.390994500419864
210	1	27.6845180166065	15.0942833344697	31.9635333277148	0.166472332812075		2.63084502125339	2311.69162214214	0.372042897153123
212	1	35.3176467542277	16.3537458281505	22.1259123068469	0.485072587667669		10.7992646241103	6892.91324662178	0.440979983190559
213	1	32.9427652894086	19.2716391681952	26.1752602083421	0.509757324087366		8.40625959462264	5833.0596849938	0.552081861007561
215	1	32.4899908676656	11.1168777582102	5.24103030703558	23.2026101220234	28.0553163425128	5.2689707046603	4127.65975316592	0.650645938814997
226	1	43.1699507242879	16.1198692585331	4.62848000414456	1.29761752697203	16.4878768171184	3.47239675682484	2937.17529649967	0.768912016124565
228	1	36.124514113183	17.4781676551068	9.98507748575227	11.5182637903289	45.1468104583111	4.3851648187536	3564.81785433764	0.717268557794716
229	1	35.6775733031308	14.6999316876306	36.5585286221499	0.0982172028868928		2.68125489768956	2350.52244252373	0.621977404474801
231	1	27.5379387897101	14.6328622743363	6.01385958069776	23.9529147229792	18.6991322815013	3.06819716481963	2642.69260067805	0.650448240885762
234	1	35.9266693714432	18.1788246134823	22.0712516752027	0.986549229311523		17.2301398124715	9048.5064717762	0.381165099304171
235	1	19.809781334134	14.2291779186803	26.9572373846291	0.290712087265245		2.49468766184588	2205.90136695367	0.364099320665695
238	1	30.2343105068559	15.3217145380201	21.4317350452416	0.48199759183432		8.59719699958999	5924.35934349028	0.675064809452022
239	1	62.371662114261	16.0976811678322	12.5170952656418	0.809283785598899	145.446315877358	9.96152647356717	6541.76848057283	0.8122710414402
270	1	32.8301362778889	13.945353882873	36.0489634248383	0.100518054159935		2.46358177799465	2181.54515857514	0.554447063494514
282	1	23.9065438701968	11.8282602726989	32.5569893259618	0.125679515835429		1.94859258185047	1767.81968396817	0.562416964463749
283	1	32.5520336692223	17.2358750286086	37.5385202937045	0.134501844783439		2.57622191528994	2269.41104385625	0.434974628271549
285	1	62.8601578723831	16.1621613205035	8.18847416325552	1.17225429537614e+28	64.5534203293004	7.8834492290363	5576.44643763803	0.709984962015349
287	2	71.7911212603479	26.6965965226049	15.9509572465079	1.02767520756769e+27	106.567610961029	6.68095395869483	4946.65367736881	0.809774204088019
290	1	22.9987673712998	11.605004197677	17.5294427949654	0.465405975187558		6.5339792012718	4865.61804146453	0.286963350673468
302	1	29.4793057940806	12.882213563965	3.0109874935972	1.09866152977557e+28	8.99197530612295	2.98638746432664	2581.7753241431	0.715502860829801
304	1	55.496022755192	16.3251776889738	7.33925523268622	1.42347269392028	41.4616333247797	5.41830096379433	4218.74457919246	0.799977330431373
309	1	30.9775715306168	17.8863422636541	20.8702125359796	1.70556882222955		19.781524990006	9705.92394501826	0.430592975739849
310	1	37.6100222646519	12.5931005640844	6.50247273669436	1.54910998389014	35.1641588055308	5.09150376385343	4017.94783831733	0.682882705041213
311	1	35.1179457619819	16.9688448514011	5.68531590573878	13.3650720779435	17.2867029400347	3.00594801364432	2596.38163035039	0.723288544673507
315	1	25.5984877266731	35.1181613255131	22.1556649391738	7.55069287067944e+26	43.7532632695204	1.97481156127069	1789.3726898114	0.406049326515489
326	1	37.9558306699832	14.615210404094	18.1214322738898	0.78446915642479		19.9850883229694	9754.67493028058	0.753005715432473
327	1	38.0736818582955	17.9802434222061	3.65428625763986	67.3332779285107	9.66251277309112	2.63745390043693	2316.7927328768	0.680672266605334
329	1	36.7090011346356	17.7355808252558	32.4029792102157	0.170134305911434		4.0247027995028	3322.88625635513	0.612511411929067
344	1	29.6871704851388	13.6722809410742	25.5203929799853	0.200416258442535		4.02077154163508	3320.2060463113	0.494748257205219
345	1	35.5925329029738	11.4702057099921	18.5285539326	0.24188175028494		8.30588274811051	5784.55193849297	0.691910744023433
350	1	44.3403858300013	17.034530000479	1419.6001376269	0.00168089638842887		0.894206539457488	854.125952798921	0.482526374052211
355	1	33.9876344267723	14.713151218467	33.7893032866963	0.11743747276451		2.88200375311009	2503.38925836794	0.518462059554757
363	1	37.7388374533305	12.2558766734579	19.5826318363422	0.235756821806574		8.51055534982545	5883.08705014728	0.229836526437844
373	1	32.4269806935952	10.7865453655949	23.0932689168688	0.13928175033086		4.22731260593492	3459.79399501246	0.511220400844501
374	1	32.6275054278346	10.8638625456531	6.19699127152654	1.02075178478084	35.1265893021606	5.1783747158526	4071.85313465553	0.905371685576759
389	1	26.0258595342081	15.4589348022166	2502.00925964308	0.00147018713142565		0.569942008511333	553.390533448629	0.426979703479382
390	1	37.1035625021123	11.0669019422914	5.84824650057242	0.0930612723858596	25.798087691813	3.70763098161827	3103.74279165919	0.710598500043781
394	1	45.4811643287783	13.1306972094789	13.5274277268466	0.432622131729355	228.148342192847	10.7181307082697	6859.7695045339	0.87659324581573
395	1	29.4671428798175	11.428668969708	51.8218257591047	0.0533570475425789		1.57153968170469	1451.80806007997	0.504665519922326
402	1	38.0444490357358	14.0386448456624	1.50139603800156	0.304161060343548	4.39892148293552	2.88023423389468	2502.05402247016	0.73207435564676
405	1	27.773523055232	11.1434358231784	19.0875412170294	0.263343287724672		5.6788162812263	4375.01437195925	0.568761383694691
410	1	30.3221320830207	11.8911423543366	36.1458596362805	0.0860813171260069		2.1889440357537	1963.4063316033	0.692346040170137
412	1	50.2055631818469	13.8493856491206	17.6429227223714	0.487144048559964		24.0860593242903	10638.8146879916	0.287018819487109
422	1	35.9133806228817	11.6484547470647	2.56327953610012	8.09896087586897e+27	10.1325545721681	3.95296510952691	3273.83358472197	0.469869864783908
423	1	37.3087126404242	13.9926746201463	13.9023302863128	0.3895015935988	136.866950053814	6.61583508341653	4910.86437872846	0.699570122641178
426	1	41.4276712938775	12.4812207504665	25.4627278564694	0.119415935992009		5.10725230777003	4027.74891318959	0.775970555370764
430	1	35.2245003649809	10.719029679066	1.70403281408798	1.91270974379106	6.50622558358248	3.77504933273232	3150.84835680646	0.716116939078668
431	1	39.6961940943705	13.3057566658645	20.1780364975867	0.13292117268323	392.99411539267	6.11331017793676	4628.44803827116	0.572959746974264
433	1	35.2548605276361	13.1592567635218	11.3940868920771	0.270948483318066	72.9732008090942	4.7806486317825	3821.83699728469	0.881948941293837
438	1	49.2862317908751	16.4045514244212	22.1799121457256	0.348793732546938		15.0670667862541	8414.13989016577	0.798081213157191
453	1	28.7904661556132	11.0679820025931	14.9479500804984	0.600558297176422		13.1080695153923	7765.99346414469	0.669042754039852
454	1	51.4278198626326	15.3147679699635	7.96380067771717	0.0801486871753886	36.1487051834008	3.86113482224268	3210.59386071472	0.824730296221434
459	1	29.5032102935334	12.0823342613345	17.4085388448502	0.434512036071543		9.49914213786936	6339.13192560341	0.446891499905211
462	1	30.4045793517168	11.9148793352179	7.91059634854673	247.769411032262	58.7097905332581	7.3388569011203	5298.33200439315	0.730112858569143
466	1	29.9948135625111	12.3669499802958	3.96936795763774	8.47779567503823e+27	14.1779444998697	3.57183930821754	3008.01234963056	0.820245979235694
470	1	38.0753726292288	14.7760091788379	26.8688471871773	0.165828880497323		5.06603611134581	4002.0710135996	0.664901335117846
486	1	53.1205100043371	10.9645943066709	17.6952212721041	0.162521441632674		13.0031883632593	7729.05894070724	0.798228538152729
492	1	36.2141361821646	12.5117203215611	15.3781591510853	0.174825600306933	167.086631055026	5.62962250438549	4345.75815877187	0.704925730404169
502	1	34.8759975472877	11.9465917206219	5.25461113906676	6.8490916883673	26.0428790512322	4.83765128253863	3858.18063414272	0.77196369795609
513	1	45.8853515359988	11.3767439333775	30.7806700112404	0.0671553253619932		3.9739458017245	3288.21134421143	0.781273093002417
524	1	35.503848937998	11.6417491218976	9.03302890804086	0.59123488976272	69.5885763452049	6.33028581329839	4751.75880518905	0.622431758435113
540	1	27.1612323162222	13.5425485618996	5.33923523124341	1.35961811103728e+28	17.6782481250366	3.31100754310083	2820.87040126432	0.589139267912052
556	1	37.0585824711772	10.5871713121089	27.6643271162406	0.0876004769477907		3.60995860696682	3035.00150502472	0.790885954395403
557	1	28.9347484853866	12.4377402282798	1.55534700979217	1.00479942684024e+27	4.1354483000467	2.65885893888033	2333.29305061785	0.789108674664352
574	1	40.7348920081228	11.3911625575534	3.84256782457304	0.285555871182788	18.0092928895039	4.39766100706285	3573.07155947178	0.83969191120195
583	1	47.745363767635	13.0007220157968	4.60433138629947	0.0475208334577178	19.1210638738857	3.65939104461191	3069.86566992946	0.731900119730656
594	1	39.6377411676458	12.1707662454592	45.2324442246811	0.0505679856339032		2.30390669292477	2055.40129737092	0.634269741728376
602	1	51.0224243346068	14.0761257426212	73.8082972564968	0.0260081163440891		2.0225146868543	1828.44896305057	0.532809319335077
603	1	48.1682714034392	11.441315845858	1.75522650777561	0.00583059777588914	6.48077468019541	3.27107844612742	2791.83609784496	0.666474088474042
623	1	38.9294125870707	12.4704422665503	21.1926595119785	0.191815717362349		7.26141270439038	5257.84771587753	0.441808118898434
633	1	32.7190613270351	15.754759194126	7.47792349940179	3.96604505663878e+29	29.5608909733173	3.95308817690929	3273.91799743863	0.683159528781419
677	1	26.5685180796762	10.8521620469872	73.4314456605072	0.0374898958307297		1.2077395483816	1135.75609564085	0.440788850790421
688	1	49.7537747544323	11.3589609287447	2.90835902187138	2.40328490263098e+30	17.1232583517531	5.88760129783947	4497.89747023341	0.936862465507948
717	1	35.1054784376889	10.6369610410774	8.54785034414702	0.0426992870854595	32.7199879285367	2.7615999266633	2412.04144928961	0.382496317495586
722	1	33.7570472863614	12.2202457683738	1.86770611654951	2.04214510249449e+28	6.09012337202473	3.2607503493515	2784.3091455761	0.731347289408876
723	1	39.4465001837517	12.1241546999988	25.6862348062066	0.11673121716822		4.66283509950986	3746.16804676865	0.779266291128569
731	1	70.8955250214064	17.7918424970976	5.67027227867631	0.446722324920417	30.5849686704047	5.19204972323489	4080.3035846302	0.937552900112188
744	1	41.471820464944	11.4664125486566	7.58969316585138	0.740297675723888	59.7701095413703	6.95734815003907	5096.56547443742	0.853840773846199
751	1	30.8941280758933	14.3831658243709	5.08731487160871	0.339157381694723	14.4322713526303	2.64342711274538	2321.40052623731	0.700338524118512
760	1	37.5216393248018	15.4688376511502	1.55231116528514	1.47927891324594	4.12271818936828	2.63613992061122	2315.77877570009	0.727087673266473
761	1	29.3994789292074	13.4038876734751	8.59607785357129	9.00251455952993e+27	52.5645188134647	6.11494215255698	4629.38345075825	0.601502844107027
768	1	19.3040134661518	45.0981567917627	50.9240185573455	4.2080253331665		6.41359526526933	4798.54670193195	0.202768702073527
770	1	43.2634760830624	11.0664073077587	1.70806209249447	0.0173000655319582	6.50440433780557	3.49961143204452	2956.62351751107	0.676635785863724
787	1	32.2176377861289	11.7937241165074	11.112855676493	0.1502080792384	61.6755757664807	3.85049371713934	3203.23298903935	0.62182546622834
796	1	29.7841570892645	11.0316526834571	7.34608542520096	0.63292966102252	40.5043965440727	4.75790732120353	3807.28908412118	0.729047227715493
806	1	35.4205546825454	10.1564394599682	3.14201224365351	5.81495610550096e+27	15.8661303421477	5.04967171092199	3991.85155601631	0.547879217937876
808	1	44.0593294674858	14.8698422760955	39.7721061627109	0.0711415204887882		2.96300674047608	2564.28235825519	0.826264702300021
828	1	29.2907826621712	11.074391661157	4.90788470416921	6.91605551493709	22.061004202526	4.37752545715485	3559.76773695678	0.807018308637927
838	1	36.8854252257531	13.1706189995997	9.24684808737011	0.676222538240873	58.7870902512933	5.47189192535206	4251.16225140448	0.775646091308149
929	1	265.806688555955	40.779380556392	67.4938717284607	0.0301932235569128		16.2852178138769	8780.94011610418	0.946664164535552
957	1	64.7891235396001	35.2160826337177	36.9068595219364	0.257287366614399	319.734476078606	5.37077462394738	4189.87644174541	0.852027576133143
967	1	25.8449208767772	21.0980807079125	10.6011131824878	1.17248137677501e+27	26.1013412438914	2.46213211712603	2180.40834272017	0.348461175708629
995	1	92.9584563134876	17.09432199836	10.6090073434029	3.33026665191093	138.960927283486	12.5572901098635	7569.29742240766	0.926836176660199
1000	1	102.319465298424	34.5879987913418	44.2948506935689	0.129005825827186	1703.79243726991	11.569957697064	7198.98965998028	0.91566822911554
1003	1	45.8285699024662	16.5527803715263	29.7889803045303	0.141170131137705		5.57819368861563	4315.04780455557	0.851787391012264
1008	1	20.4860061175865	18.5540576706255	11.3626240355421	435.620985431937	31.828350952588	2.7779723834792	2424.5220668345	0.684942053821549
1009	1	68.5934339981325	33.0385016541752	55.4146210050539	0.0814304895343669	2700.15079822978	5.1575358547793	4058.95743669921	0.771270286134967
1011	1	120.666947021189	14.58868538638	7.6766880148123	3.59857227504259e+28	134.016617221522	17.4576089275655	9110.84903117941	0.949711782991045
1017	2	18.3695806043196	78.9809333059369	88.8102266116694	4.71588267522797		3.62419175331601	3045.05556932029	0.414831259059084
1020	1	94.0527933198627	21.5536868110599	32.9764476223891	0.108837419222861		13.7953061656012	8002.17239767611	0.92421616442935
