# Supplementary material for: Nanoscale clustering of mycobacterial ligands and DC-SIGN host receptors are key determinants for pathogen recognition
Source: Sci Adv. 2023 May 19;9(20):eadf9498. doi: 10.1126/sciadv.adf9498 (PMC10198640; doi:10.1126/sciadv.adf9498)
Supplement: Supplementary file 2 — Data S1 [file sciadv.adf9498_data_s1.zip › Figure raw data/Supplementary Information/Figure S5/hDectin BCG/cell05-map1-data-2022.07.07-12.22.40.555.jpk-session.polymer extension.tsv]

curve_index	peak_index	rupture_force	rupture_length	contour_length	persistence_length	stretch_modulus	bond_stiffness	loading_rate	goodness_of_fit
10	2	65.4272851456981	58.0433382651391	61.1437530989648	0.717341575272933	672.033113691296	6.24342649063059	4745.35404174667	0.787367327697496
20	1	34.3542250509423	50.4684537199402	74.1932406387379	0.344448970134276		2.46270231314167	2189.99530629618	0.461068062796938
47	1	47.652042720348	28.6904377679593	2703.86249156574	0.00138209626270123		0.568582010165274	552.692237850953	0.256814901435871
120	1	45.4200550540793	18.5636383960055	31.7721217369412	0.161366328665619		5.58644783985165	4355.99645331496	0.729493616856281
122	1	26.6488576065116	14.1153312062184	8.87052946847684	3.8767637660649e+30	45.0711940164954	5.0810038089231	4042.43788266199	0.50659381658991
129	1	77.386905388285	167.386326246741	265.196914641278	0.118014741639701		1.31056377112505	1229.11370981603	0.506995786938496
138	2	35.7010932610003	29.6493880556699	24.7347082300876	1.08371480424607e+29	179.677243817479	7.2641747841164	5312.7662895163	0.737144848453684
144	2	41.2829264747727	25.3712187954431	15.6598246587745	3.82064385030183e+27	66.5695759947582	4.25097837589504	3498.90211141798	0.547007218637655
145	1	115.332891003413	14.2158233707128	12.041484135297	0.256009826867188	314.047764233155	20.7952510494862	10136.6547070353	0.923329120654818
150	1	40.1906759754208	10.5345465828998	24.06652303211	0.10020147025959		4.80047263769818	3862.84139550288	0.644676236631325
152	1	108.59744501478	51.4883384874426	59.1408913309692	0.395550848584981	4280.06398414046	17.869838462937	9387.53926307889	0.926072570582116
157	1	25.5117216246164	23.7983687583877	10.6029932382655	24.5592437866993	19.8531771640389	1.84334669711069	1686.18277180436	0.529753789274488
159	2	55.3297882713799	55.2870231446747	72.1479910260864	0.378899136553764		5.89783276755398	4543.02236356337	0.772348507152489
162	3	43.9648708687256	44.7563698669722	38.4514847127984	5.29278717407161e+25	268.127732507487	6.97314380732416	5155.40151762945	0.760289721594481
184	1	60.359749572302	11.7988108126675	4.01214371316765	2.12745647829477	29.7296458813326	7.25009067300275	5305.2288376364	0.724902084912625
186	2	181.707986704975	28.3075824118523	9.13446211399071	4.60345228025519e+25	86.5693582776529	9.47722560971155	6406.96727294588	0.881549587677014
192	1	74.4456542006834	22.4851457918989	32.084018774705	0.179336147599738		13.3556195849388	7972.0136122288	0.83455652648213
209	1	65.477654500081	21.8094089268929	42.2925587679293	0.0836922923721915		5.11761162692226	4065.5757009432	0.809267642545759
213	1	143.466113796116	13.5246097544074	8.0432768805853	0.0604606897883137	139.84490133359	14.8875293344266	8493.70250049989	0.947507863688449
217	1	63.9211340458992	24.9293047250028	73.3733667689687	0.0427057351929073		2.28183449995741	2045.79365345293	0.700316409120264
240	1	37.3831265960616	25.2021535572451	32.2333937029403	0.636995040322314		9.65595667416031	6488.15629739147	0.592938592099491
259	1	59.430200097397	17.4786230132672	7.08285954607007	1.35906794550313e+29	40.4910867213288	5.71677109477561	4434.82792939052	0.802971977361758
262	1	48.340872272219	19.4350190300015	24.3281901192995	0.572880115026576		18.146786847613	9463.41063260501	0.729701711915206
267	1	25.1413136224527	10.9151399384213	8.77515271851158	1.51421682222442	61.5801194829936	5.84144650282988	4509.49240607124	0.770376290740407
271	1	36.4511633802537	43.1750935899678	8.90547823207012	8.85168181677048e+29	9.47238650408928	1.06365837490654	1009.37155281697	0.521460246375038
273	1	45.2420728276759	13.0608173384125	6.29353212736866	7.21595027722462	39.9871086166259	6.19986607826836	4720.14763884348	0.731500674290907
286	1	49.5595890762548	28.0891589066477	2269.30166737583	0.00155159890724638		0.606698431512755	588.640653124796	0.272296849098873
303	1	73.4377253233712	20.3977536402687	35.3520953572702	0.0966255775780453		7.95886989519373	5675.04835034964	0.793944215580619
316	1	38.2386473917463	32.1447296678202	61.4949464591367	0.147477814196716		2.08705221989376	1887.83015840512	0.581417001010104
318	1	88.6932943903087	27.795847714031	37.7122707262251	0.160953023281963	16062.9181401232	16.8280569632031	9091.85625488246	0.923871033520716
322	1	57.5883196312562	52.2816420901184	72.4571767105797	0.264143759966598		4.98037900036297	3978.48585383031	0.712154269386428
334	1	36.6625062659993	11.8992502864187	5.69693201629724	4.74959805475655	31.4542670764315	5.34501416855045	4207.79405799801	0.655711685420141
336	1	75.2452796643904	34.5690895766134	41.1620300631379	0.565279116348314		21.5232698416093	10306.5885040631	0.845718685816
363	3	68.928805879206	61.6231879624303	93.5360107820042	0.152646834134168		3.62901959380728	3066.35132984126	0.664287214065152
396	2	47.425158118532	104.657885785491	41.3905904917074	1.0054383289146e+27	31.0263824235506	0.749599898309417	722.225563802135	0.517623845456006
411	1	50.4050211801428	17.3548840903086	27.746756585015	0.102768411529252	708.362683011916	6.17897628854669	4708.02966516683	0.60785730993249
414	1	83.047641089275	20.5371867207036	10.9125287226619	0.0910340222440112	66.3904189335927	5.30203190760487	4181.11047301835	0.854234859680583
415	4	231.63344116363	69.1596512053875	147.357119024913	0.0196711258382917		4.75061749183748	3830.49412749764	0.591363689539882
423	1	31.4482185080243	28.478292900164	15.0842853646759	11.4343809156494	33.4045075587595	2.15334766576201	1941.90908202431	0.566766752546797
440	3	64.9582271993525	134.264273961539	162.640276306478	0.44431460840554	4529.44954934123	3.6727134868265	3097.48827214366	0.707525032932641
445	1	31.2137290331988	22.1587769257865	11.3554473198054	6.46302664707561	30.518050953511	2.59686186647764	2295.45151258844	0.523625309127856
447	1	58.330370046753	31.2818534544821	13.0138910473789	4.99581898434484	39.8663173741898	3.00239989209639	2606.67243087252	0.71543170519276
448	1	85.2325135748386	44.8072656018217	29.7777209170362	37.0998134318291	163.042320277577	5.38244792613402	4230.95882846227	0.918524238366451
449	1	107.399996694362	27.1909338183013	11.3040872115009	3.5197106514395e+31	76.4191257834834	6.76030928934566	5038.13364266583	0.847660496027944
451	3	59.6182353696822	86.9665875438497	104.451646792893	0.656108424391468		6.40130811129831	4836.00985085326	0.494920513293729
457	1	114.652373668444	22.1102611939641	15.62608979067	12.5759361488992	259.587420467192	16.1248002068977	8882.5530076937	0.95278958447566
477	1	40.2085275378239	14.4498921104919	9.44308451499449	4.51848187936298e+27	75.8352536064308	8.03077145883989	5711.51117085015	0.674256996458523
482	1	81.0097958948891	24.4012461391319	12.4137669947816	3.6419736972166e+26	83.8905927113062	6.75786751487852	5036.77735520573	0.837586357528507
512	2	77.157853219323	51.5531263225593	93.6704709339234	0.0819831878441229		2.94790004332504	2565.49384356539	0.658654199051927
513	2	71.5966584418405	29.0477765972546	32.825577355516	1.12152088605126		36.6703723436561	12847.8648239733	0.502502000295539
527	1	44.9404073019498	28.7256451733656	160.976516063196	0.027368567902612		0.842349878501981	807.937744187664	0.559593695721147
545	1	55.355500641753	14.2753646852215	5.35781380022007	2.27998467570535	31.5471250292075	5.74036793058227	4449.01536546504	0.680219800214534
547	1	114.341200489759	72.0287953443363	56.1069563751626	1.15268292193762	307.259297081484	4.8951786916711	3923.9290165436	0.934872479466016
558	1	56.1006220013081	11.2949937293218	31.1477002869243	0.0534097614801771		4.77735219789892	3847.8566079871	0.82351489568138
566	1	75.2336823182293	16.4534167794408	23.0348325989404	0.192933493926447		19.8527003154398	9907.37055312695	0.858696972485569
571	1	74.040305745818	25.5558914253664	12.6277342922765	31.2306658247917	70.8597551905727	5.55536196994212	4337.07305327232	0.868183528992353
572	1	180.030551796345	32.6060872096047	43.5319703535315	0.102136298947158		29.2739931344362	11803.0328437393	0.910301850159659
577	2	191.320069639888	39.9066892989839	35.7114525257211	0.247344697219486	722.149332702734	15.8194047153038	8789.08571783852	0.947370912794116
581	2	52.7764313519642	43.5559377954245	53.8733945073732	0.575108289842003		9.45575421454324	6397.14704181464	0.773870758970285
587	4	207.013549367584	106.325418202184	107.564446252047	0.320391491882417	1831.43330199581	10.9780084469867	7059.39608199924	0.978229090313512
596	2	44.4367938208763	35.9392604587993	43.4840623339236	0.822537144260464		11.0147911772048	7074.58800800152	0.554379473509459
599	1	47.0700139563057	30.751145391753	45.1523631065896	0.252574060529078		5.56147082236492	4340.79545866372	0.531679934159507
602	1	45.2153660223005	42.2702309870467	64.2890357889981	0.231085512535557		3.44774367397653	2935.91998780798	0.370649806666767
606	1	76.752132944884	84.0051703365172	114.58607670342	0.214122945663937		4.41229478908731	3607.45924484429	0.659521579844655
613	1	97.2240204716708	20.7481747940703	33.3765065547808	0.0896590645962633		12.6959350711186	7732.19741003571	0.820225168257116
619	3	101.096531819841	67.4425839896656	64.9125135388082	0.744952702848047	648.628614169186	7.26735300417645	5314.46610498147	0.856414570630479
620	1	42.3591881639394	60.4058293846079	45.9474323103308	1.77257075222598	98.1138959170049	1.8804189468995	1717.14984363255	0.606775291941099
622	1	85.926465291601	23.6799991834898	6.76786858723987	3.17162994363093e+27	34.3859114586386	5.08075932849371	4042.28313074402	0.803510679918167
623	1	71.6642946067857	75.4412982845583	86.5696627722073	0.240480693381427	618.886461100497	3.47872191274301	2958.35345059215	0.850948387004589
628	1	154.445017244941	46.7443858799444	86.2941767294266	0.0394895166412821		6.27283237540806	4762.32220998652	0.938288968585237
631	1	48.4080236127163	25.2792513260365	17.9719847095883	115.999001974327	115.221922099784	6.30954970755746	4783.45562075363	0.698294087286032
632	1	45.3627587602642	25.7052269731019	26.5280122867079	6.37709782909506	1584.8132170831	29.2591997323314	11800.6272495841	0.905614861047653
633	2	68.4010689865728	34.69675839855	92.7559163347046	0.0458590938049746		1.97269834489389	1793.77393871558	0.510929825995738
650	1	29.021098222719	12.5030182482479	5.603129945262	8.61588677034213	22.4000299410334	3.90119083133838	3258.43323747959	0.614724475153172
655	1	151.950611931002	46.6624519206804	37.7114297030706	0.0514631393930369	253.211438438738	5.15609751624561	4089.82728436744	0.929376535952291
656	2	67.7995318512572	43.1812975897752	57.0988963028564	0.286169571938872		8.69669281290262	6040.46339896794	0.603199545497007
658	1	88.0201659683248	19.1587053268675	27.2985287433891	0.15260412347159		18.6329814234385	9593.95964568113	0.816912675472786
672	1	40.9420323782312	16.3845463453191	7.15006141797456	3.18084881896041e+28	31.7005277916714	4.43360216626661	3621.68978661889	0.709224890532071
683	1	36.0111196439508	16.1528193093303	20.4522285151152	0.708256790248334		15.2925273936873	8624.0063230965	0.581098234309964
686	3	80.107703755916	70.4896291297434	87.1370433805637	0.3806203033236		8.89791835866636	6136.85894451567	0.611770246988038
687	2	74.6893225797256	50.8220730632829	44.0740482927329	1.02890192857647	277.843485496276	5.18753948933457	4109.58470096334	0.83194898886023
689	1	76.3412136799961	91.2101586775276	32.6650089598919	1.60108882082774e+26	42.5942446281746	1.30397161930904	1223.31367239366	0.715447141059245
691	1	121.348752937193	26.6381210935153	21.3413894506934	0.156070041241848	252.13963358057	9.51137108808399	6422.55451073046	0.932162516194168
710	1	47.0211305012983	19.4463416827288	27.0008173787918	0.320692927457249		10.8509195417313	7006.62524604391	0.215038386603471
719	1	45.6064196691948	12.721713128903	11.3465123463649	0.12968245957479	84.723194529164	5.38184363020354	4230.58542527065	0.670204064097785
720	1	91.4282604379855	67.4007694559391	41.6690282511682	0.200766264912063	107.023007236665	2.25581511383348	2024.85421697907	0.775132684069099
721	4	48.8654274988237	131.545285153702	66.9069085060415	3.8653673492009e+25	50.5803959866415	0.755981663419311	728.147892230947	0.328391729482445
722	1	41.3551775894993	18.1276479882527	35.425274022291	0.130400064116188		3.82652197052294	3206.17743756543	0.518323886261948
728	1	39.7097396303125	15.5159097552279	7.34826554842326	931.498397179094	35.5573342647797	4.82747520847701	3880.30661238439	0.680088861406032
739	1	58.3596946531248	69.4272779640767	115.607364330519	0.135214172416199		2.06537852293243	1870.07915393429	0.372832977218307
757	1	29.1658024319157	49.0542694148305	24.7834715931443	2.41044956099275e+27	29.7818737304459	1.20168288847331	1132.84888148628	0.484332936699445
781	1	148.750139857659	25.4625911620046	7.89766507143613	0.739927545194689	64.0956368888264	7.95016057842588	5670.61882896952	0.950005365483422
795	2	126.972449739403	25.5803051200918	20.4834960111807	7.17941517086018e+26	510.287831502195	24.9121454278925	11024.7461338746	0.808219285644695
805	1	39.2108168923944	54.0089636761799	70.2747853985715	0.544236268864012		4.33908981010517	3558.3762826302	0.346421034179939
807	1	53.1893042465616	63.2087886370209	46.4945000626395	1.40203026210022	111.519021941438	2.13556985814805	1927.43937012157	0.513887403408349
817	1	56.0563753500463	36.6859176925804	18.4873457107623	4.56677776849183e+26	56.9458741830917	3.0802623088257	2665.16245317014	0.607118736227193
820	1	35.06412136298	21.2217579022042	23.6717796459828	2.81521233540607		27.8519709108854	11564.9619469833	0.502576421208092
836	1	50.7298551629386	17.4015373073427	21.9200129670536	0.521454291767534		20.5543909601457	10079.082653288	0.733623343527618
849	2	36.6190964911755	38.6647259297071	29.5468362701277	2.51647743791769e+29	118.665446586977	4.01618114041364	3338.26587995072	0.517025322702675
867	1	38.179963230528	32.860486781579	51.0753038617952	0.254300313913703		3.49313739498659	2968.77232367159	0.163806674163589
873	1	172.545465267457	17.85152732376	19.9278243288278	0.086115318872179	1085.4821293627	29.8023354411956	11888.0067890359	0.947894444744107
881	1	116.196781779084	18.4012370539127	23.6872799404472	0.196472360884155		39.7879864802342	13210.5303651959	0.853635173539494
893	1	42.4484754842153	11.8208702002511	1.51186800109433	4.70803856665427e+28	6.22528645741017	4.11761241914251	3408.04727986656	0.691606333304036
894	1	95.1963554470848	15.7185867164682	1027.32510870334	0.001		2.09795844888656	1896.74918047937	0.299113522851663
895	1	46.7308681475341	16.7342249218733	26.1775083551344	0.203479810500557		8.22964880769782	5811.3910207841	0.642094497027463
921	1	49.8346473574138	68.023519468234	19.5384471800911	3.5268147355967e+27	20.0822970695954	1.0278348573196	977.055881219157	0.329406206380834
937	1	41.6521113598917	22.8591903399174	14.2910653499938	7.25111333796103e+28	69.4729647512686	4.86128661858641	3902.12179578007	0.66894620324863
940	1	65.3213478636983	70.6953211847412	58.9935511087851	24.1978757522333	291.78166651078	4.6793469576584	3784.02299352325	0.701894162889668
953	1	150.99880372982	25.185429740156	29.8603863859619	0.114780351440016	1733.77196194816	24.2046983292451	10883.9667791062	0.875042945413815
973	1	30.2638906492756	16.5357815981375	7.26327047847903	0.163301177985648	17.4641561141159	2.12472333738597	1918.59963271618	0.451010859223534
975	1	64.0303532186619	87.6951400240011	100.540073931356	1.02449184418602		9.5805261422973	6454.01236031584	0.724890004570558
978	1	46.8215846373927	109.913415273102	115.707433843114	1.89711272544451	813.542970829975	3.63354611734538	3069.58239712646	0.659344085476041
988	1	102.652709019939	27.5208175456235	17.6795042501239	1.71987109538571	162.17056278771	8.65112129208111	6018.44319113029	0.951822852867401
997	1	56.1364927253186	20.610429020459	14.4201380587719	6.93877332405895e+27	130.768647264637	9.06847401402576	6217.50926119445	0.793453811731167
998	1	80.3531053079224	22.0067068312781	36.7659020372512	0.0973133215738698		8.89088951746916	6133.51464128248	0.843614119803056
1001	1	55.0514919950484	17.0292656478906	22.7716401416748	0.331133076908155		17.0187089395527	9147.21960907154	0.785813263870537
1003	1	56.2825722351346	11.1742685462746	19.0685195601727	0.131236063938921		11.5894559800848	7307.30808484682	0.67294526988167
1013	1	31.9954033917582	13.9880801105819	23.5290013880871	0.239894814817542		5.46802234314043	4283.65598929792	0.433829848121025
1017	1	64.1322001724232	24.5375594574561	30.4484228826093	0.4614058009777		20.0220650408026	9949.37047833244	0.685112553782607
1018	1	65.7695615218044	14.0420165484389	27.9079796515936	0.0568710666332934	2379.44081636319	8.12965691882192	5761.35120527806	0.627761048429039
1022	1	37.8836454923959	13.3359330565252	22.5664296731511	0.199376341882694		6.68331557968439	4995.24687148196	0.793946316248827
