# Supplementary material for: Nanoscale clustering of mycobacterial ligands and DC-SIGN host receptors are key determinants for pathogen recognition
Source: Sci Adv. 2023 May 19;9(20):eadf9498. doi: 10.1126/sciadv.adf9498 (PMC10198640; doi:10.1126/sciadv.adf9498)
Supplement: Supplementary file 2 — Data S1 [file sciadv.adf9498_data_s1.zip › Figure raw data/Supplementary Information/Figure S5/hDectin BCG/cell06-map2-data-2022.07.07-12.40.16.456.jpk-session.polymer extension.tsv]

curve_index	peak_index	rupture_force	rupture_length	contour_length	persistence_length	stretch_modulus	bond_stiffness	loading_rate	goodness_of_fit
4	1	191.92737375845	45.6988535862957	54.7573968337012	0.208427727047407		39.8263123601557	13214.7526679452	0.964620841804295
6	1	60.3924273783942	16.9978977822079	23.711333457026	0.244349097944323		15.648827649291	8736.17862467114	0.692313006580525
9	1	30.1969170054621	18.6146598865099	81.0138893021553	0.0546787444134162		1.01666499538693	966.957002460787	0.532392242533814
16	1	83.6113165562842	37.3067405396233	26.9343865962724	36.1916206204805	207.196219502933	7.52079512966885	5448.74092781733	0.847368142431507
22	1	84.2857869642503	10.2488916960269	5.67403619468262	2.58045820602451e+27	104.536767509255	18.4237047354792	9538.17371883073	0.811573868354133
25	1	38.1486414668111	16.0506176194037	10.895354160304	4.17332574990619e+29	80.6249695700225	7.39994022991658	5385.02381634435	0.504662777380354
34	1	42.4396675123994	18.5921251982842	10.8272671671477	10.6087661695959	55.4793881786356	4.96878549382158	3971.08419465835	0.607156390010413
38	1	35.7234524721794	55.6998099604682	44.2636722280256	1.59815425475406e+27	138.267938711179	3.12373401824608	2697.64525587317	0.491891261613422
39	1	37.9458151053269	23.9544128849607	33.025761487053	0.410959353740857		7.31654971220321	5340.7272404015	0.632985700568859
41	1	25.4965462645464	13.3909186375202	9.75828063072146	771.337088714297	67.1854099132479	6.819969523129	5071.19463723517	0.618882530562535
46	1	46.5079646291479	54.9426265676383	74.480229641075	0.364669219149555		4.19743663180306	3462.54853588626	0.361983159168413
47	1	74.265075605428	13.9419940856974	7.73431846578606	0.177664977677435	68.6452040922545	7.86087261518037	5625.04633284487	0.863033580401602
55	2	121.304618895987	22.5662139953806	27.0515168364673	0.328358111928214		50.8247518920059	14237.0183777622	0.826059208175975
64	1	77.3162021450368	11.7334049779211	20.3718706125412	0.0913638092625718		14.5008305805743	8366.41270373053	0.757438335286992
68	1	28.1660576046526	39.0518062613489	19.6165035776079	4.61296414203985e+30	28.4286578274388	1.44922145350561	1350.27543662747	0.399785769367034
74	1	41.7212920731697	26.3388906040789	19.740419535	8.70035263195268e+28	124.816158234913	6.3228726225201	4791.10919456716	0.670890859347103
99	1	71.7005954128664	15.4756510151722	18.8841548249488	0.47317407146815		39.164979361024	13141.1245386554	0.539960291157309
100	1	90.5876284885156	11.443929650734	12.005806932992	0.141401438312888	382.840128640028	19.9437353889925	9929.99041211054	0.904998603756037
166	2	310.138697042599	45.5082103179022	48.5854372780067	0.186239187933565	4422.20293844213	46.6393839427528	13887.909027762	0.984429572742203
168	1	64.0479694602462	46.3590015445361	69.1991902228188	0.174447765735001		4.74081098640857	3824.1159379654	0.522781052731636
172	1	46.7481681135869	18.0425102520215	23.2103384193956	0.490411756924384		16.3792105326259	8959.21056532846	0.666612933003986
181	1	45.9330931248579	12.339513793796	19.3705489500318	0.204700144107011		10.8523299144989	7007.21327485887	0.803722160493173
184	1	44.3607641073826	15.2121986354507	10.0453597820987	1.29271526869804e+29	86.2461261741046	8.58566821347697	5986.69239018984	0.853710667019165
185	3	187.680269889188	82.5422919666606	92.7783823184859	0.26464577584842	5585.48766593667	19.1622479108388	9732.36790135191	0.974550626499161
189	2	84.3267689280742	44.9339125133036	54.0717086140381	0.455601899368855		17.3079390919367	9230.12220969889	0.44045708079106
195	5	139.777741900941	74.4594520953519	62.1578032438053	2.40722563923035e+28	706.269337044987	11.3625208773023	7216.43318458236	0.855696802403341
199	1	182.584176514232	135.312361778293	113.584384036713	6.29908463649767e+24	954.470382419869	8.40318315333986	5897.39139889432	0.818839385854138
200	1	208.819438996062	41.0371798534879	44.0420284608372	0.152021409174922	1867.67386477552	23.4925538826257	10737.6032919263	0.95500274641411
204	1	133.23095820037	35.4733567559269	64.251523847299	0.0478288235102796		7.4525151678634	5412.81187776265	0.723501968652335
207	1	39.7967500832275	105.798294628435	147.925263857139	0.366899550121583		1.64161748597583	1515.79623795428	0.453358061457906
208	2	51.0108600847679	60.2311902442122	84.3941153574041	0.283475709354392		3.66500899176253	3092.0063591778	0.493662108218806
209	2	38.3497416931195	118.863722662375	136.325804478045	1.70200335593982		4.22010014790594	3477.95632682426	0.147448468388188
210	4	48.4650942297312	102.061769660001	80.5031410218918	72.2075481470431	170.085460080352	2.05106767843618	1858.33908719197	0.797623418441087
211	2	93.1192516511763	53.4640166540276	68.9074725337794	0.24322613668613		10.9069673267529	7029.95172189873	0.879392850191918
215	1	101.647274537684	19.2285125700372	50.1284500738179	0.0320493893562624		5.46878800413011	4284.12587470811	0.715121141894057
219	1	77.6120041030131	22.7780140738699	83.0164788322948	0.0264717404633205		2.45097877887884	2180.71953385949	0.541277060952384
230	1	68.7095338085273	41.6473112832247	52.5631383135307	0.37971572152026		11.5119566855611	7276.42214246779	0.664521467660848
232	2	77.2539123950155	56.8259969059062	69.6809069223607	0.421467909739605		11.1601759108059	7134.28093260646	0.813142090513753
233	4	80.1462665326649	71.9928630396941	55.9697482353612	9.07783937480977e+24	279.955952048962	5.00191551463992	3992.21705823885	0.670443153292867
238	1	53.7441704688277	45.9730504539684	63.3396981849731	0.291105565287691		5.41462736603411	4250.81709280263	0.663272530460187
244	1	76.0621345620697	41.9373756374044	68.2767005404275	0.110605852748353		4.74644130808566	3827.77854484592	0.724192631354079
247	1	129.644188745309	25.4956558537101	35.3742630985896	0.116713199688102		22.8866779404894	10609.2337209499	0.933015724051671
284	1	53.4223044912182	66.307746762779	40.8125333938065	2.58316050942186e+29	85.5179972204252	2.09538565996991	1894.64597703978	0.487633142695117
286	3	70.2924689315964	54.6701491276678	65.0101484201378	0.613226277273702		12.829068341401	7781.37714537762	0.788872687073624
293	1	28.2513087797812	25.5185176961296	16.7855515614702	7.52866318791936e+27	54.3015732443946	3.23501870317084	2780.23985720853	0.475879310173258
294	1	107.951275722728	19.5518600600385	18.6820250634966	0.319898120574136	492.539742325597	18.9156969798659	9668.36357437777	0.881983798316117
315	2	20.3492740977561	15.1547638162957	8.72700211130859	3431.29413808007	27.4850557408909	3.14128340816186	2710.72354464373	0.694713026133454
317	1	317.989003219324	50.4889260926247	62.4559162556723	0.0594084160512784	7612.41814971101	32.1301762816429	12241.7955589234	0.970763124022023
323	1	45.2753826807973	115.788139524298	58.1922781637694	97.78587114151	45.050320815924	0.768335736873433	739.602114993831	0.552358746923656
326	1	49.6372895635523	28.455216195849	19.1986445453322	4.3383549450022e+27	102.950499872289	5.36238376772901	4218.55129791598	0.654486451094466
333	1	109.63922508274	36.7323308683145	32.2150896727587	1.47481687939265	498.379476934143	13.0960263696602	7878.79182740044	0.864560728629162
335	2	149.245890155417	61.1109827178473	53.2975673302063	1.32878808435883	682.641831251791	10.9966413987487	7067.09636344348	0.919877103769458
345	2	81.6538137907056	51.3457770600778	29.9641782762894	2.48770662566955	104.051625734044	3.32189639101902	2844.16661442827	0.862978592958259
346	1	123.411125438204	14.946371567796	26.4977779101128	0.0543450685954022		17.2492126144643	9213.39411729975	0.933063426304683
349	1	95.0387710743965	11.3215899198226	31.8097398010042	0.0306842580488479		7.89062626094982	5640.26524422322	0.877045086427664
351	1	121.561925831769	15.4194120423415	12.2732391239931	0.363309428789529	297.232252166945	20.4094114749429	10044.095926205	0.952068583954492
353	1	80.2687238999937	30.8700349087855	23.4419762605356	1.00354862687e+26	253.31753681972	10.8061510686782	6987.93167625627	0.948596048115091
361	1	49.3736865726782	21.4542692986294	2.93977093720949	1.31810599807972e+27	7.8396576572501	2.66675799737367	2349.89388671979	0.644743986624883
362	2	41.687617107105	35.1165388220421	29.6904629549784	5.15969398533437	165.480666452184	4.90078114762233	3927.52804291687	0.762530547440545
367	2	108.572628396107	49.5811181579663	65.7610920084101	0.175651641677747		11.9609991957202	7453.28492754064	0.866891311514986
377	2	163.477389990544	56.0638947182018	56.2454541743612	0.656645330826982	1726.71223164604	20.2364032228873	10002.0134488567	0.971973423160566
395	1	198.742832268073	15.3004448340633	21.1278907031669	0.0508982571974675	4609.886860058	46.4349056576764	13869.7223048411	0.944290983588812
396	1	42.0014037646864	51.8778432181875	71.5641909656093	0.180371688161394	449.470081658372	2.11335174807687	1909.32256656078	0.573366382904201
405	1	178.130855387443	25.0527741398529	25.9070794500979	0.179781206827195	1217.8154724058	29.1476562309013	11782.4420281012	0.946259749099965
412	1	26.3466486977116	78.0823276956661	101.787296056387	0.800839234864147		1.99865926580123	1815.2135090487	0.236323027270772
413	1	73.020807552956	35.8344515280926	54.2140072651313	0.145764657174213		6.68314438274065	4995.15123385468	0.843174174398495
422	1	33.8150830930367	47.3809492385911	61.4040162596753	0.646909500109096		4.34946745520203	3565.35247473765	0.328997133650387
424	1	177.933926492692	19.693651647439	26.320867925288	0.102738601909863		47.6747490782527	13978.3038709555	0.90893998216932
425	2	66.0716876920075	48.7055138345737	45.9559124178695	0.836644166107118	336.649192857596	5.4360535784901	4264.01131736621	0.749404190399922
428	1	167.249795254607	18.7735882879991	31.442997894348	0.0374421975401894	69215.7087717925	25.935544664704	11220.6877382119	0.829762666826384
430	1	41.7460247708893	11.3736703669234	5.10320848701689	2.25963583447121e+27	33.9749562297307	6.65756774706866	4980.84916020111	0.648179322060525
431	2	104.579126227765	43.7135267906227	34.9502356970949	1.47797913263473e+26	417.088177449218	11.9337729526064	7442.70406770661	0.878916373538713
436	1	25.6823412457179	34.2041612431454	23.4588829146102	173.132238623717	54.2669537263343	2.27668965759461	2041.65719424193	0.359278071021862
447	1	55.279337576581	15.1756950517213	5.97339139306567	5.12532288788502e+30	35.8828758040094	6.00711948084713	4607.5918778832	0.70872868748285
451	1	52.3121940785505	16.8437561547531	16.0438806443737	0.256018435146271	159.96077651967	7.00265145266964	5171.51255485692	0.78819967232209
460	2	109.806771145091	48.5739907433444	61.0205516063637	0.24568717121847		16.1747197418621	8897.68004984703	0.931144512833787
471	1	202.281678694647	102.462456461749	123.531181949824	0.186655599799816		17.9892254094051	9420.38235614905	0.97094431037299
476	1	151.55237338298	29.8757853425105	36.7701019658317	0.208396918736857		40.7417602030735	13314.0166876163	0.794850345399271
489	1	95.7985665382238	32.9818486601021	50.9140603521384	0.103673349673092		8.92322518236078	6148.88629518392	0.8500714609873
490	1	38.113254756044	24.0898643114622	6.16419114937848	1.16400722254135e+28	13.1061960974582	2.1261826215074	1919.78943516676	0.594236846681058
497	1	82.8152627221111	15.2110832718793	21.2034116203202	0.127116990286245	2758.48488049725	20.960488646613	10175.7572219154	0.891333406708595
501	1	111.626162865893	15.1450174039376	10.562587904389	0.856435375171042	207.645795663951	17.9286465873927	9403.74324406945	0.912780497770476
503	3	79.439258293651	84.1102596437161	112.012256446422	0.234693812180689		5.06452462693223	4032.00002612048	0.75493917869358
505	1	56.9564503947967	49.1095803725082	40.8437301025595	1.94200067568475e+26	281.436732042232	6.89057368990374	5110.12914352314	0.485652009717325
518	4	260.312819858384	76.2791804294291	66.0583593513344	2.21496187849805	1321.60100365275	18.0689444071388	9442.19750574174	0.985100993090937
523	1	214.372707934392	41.4627945784495	44.335585421606	0.180600771835641	2182.43992790863	26.9016146791152	11397.7696631279	0.977036129181855
524	1	89.5886478878292	28.9488634853353	26.3328393504608	0.643948606110567	384.676473191414	11.3531133546679	7212.63739353029	0.898733253755055
538	1	67.5212019455734	38.809899517717	52.180043816312	0.262200844961406		8.94090738693033	6157.27738060935	0.853933022551146
539	1	44.6808411711379	48.8547225016335	58.1895520717937	0.949139177678181		9.02518338941538	6197.12896092224	0.681281387286037
540	1	51.6978558049239	40.4230418703719	72.1543358544729	0.127608725821412		2.62782378335248	2319.60978127988	0.497007140758111
541	2	70.7201987832677	68.3049575824178	87.9279324210296	0.322782861140501		6.52324668336063	4905.28217250327	0.463111606947645
542	1	115.31869890781	89.8475935908481	82.8711543311247	2.61823012037854	808.909088504944	8.10218148708691	5747.53856872487	0.912245368446643
545	1	51.0784067730537	53.1394993574315	15.1319652224121	0.203670908789431	18.0729831934528	1.13140859990061	1070.18491103619	0.634466840994083
548	2	82.8677689071446	43.6085994788985	50.1790239748755	0.754943743756089		24.1971729704259	10882.4449124768	0.666970042593839
551	1	50.6778003513653	23.9117026176122	19.9746925707063	0.778623169048107	141.328983781197	5.77505429632185	4469.8227361245	0.54373918528467
555	1	83.7125384527275	19.7067735453624	12.0271572902512	1.06104177580275e+27	131.103408515635	10.9006147796789	7027.3121440516	0.832180489247144
559	1	159.356811784519	28.2571015249802	38.2287976717091	0.107531616489522		28.2067521511155	11625.6794895494	0.87695880741994
563	1	169.458561099271	123.994197668829	120.611369998097	0.937661582688499	1561.57060861246	9.44514098271177	6392.28760800029	0.893333985367942
568	1	59.3367905212301	35.7636086164576	21.4896533288987	7.84419699573097	83.4270415476666	3.75798366849698	3157.92014652115	0.7893977786483
570	3	230.736163855702	70.8658294794015	58.7041315945353	9.68337087178801e+28	1113.75617572763	18.9723643885962	9683.14645338134	0.960956159445342
571	2	37.6908875151012	29.832738812624	38.4498388636138	0.600945013214319		7.9119948056072	5651.17501845882	0.45807464313803
573	1	107.009074622324	22.0349151406272	36.6772221117819	0.0738221395775088		11.9451830425902	7447.14055039358	0.925600645507784
582	1	57.3272587325639	32.0472005896361	50.0888690542704	0.166327174863041		5.28572100590595	4170.96063454692	0.725653687583818
583	1	184.891813174159	43.1475052380469	41.3779474985113	0.308322234107194	1043.91566997244	18.2914037629379	9502.59041459293	0.937475176394569
584	1	43.9292262007495	35.2280438174386	57.6872265882629	0.188317836814953		3.20997097045709	2761.71937324943	0.584806269926494
587	1	148.781279063886	12.1250814173632	15.5449740536645	0.157548027536158		78.9123003455851	15813.7096761919	0.906537371832906
600	1	82.3458457880805	23.4978026923944	31.8443501053389	0.206269397138342		17.3990074446003	9255.95828182646	0.874000814348918
604	1	273.314340991449	28.2368111819172	23.3821524288206	0.730165731116468	978.125243380424	37.0692809931948	12896.4883444415	0.95381321346085
607	1	41.1745602709262	12.6248644486198	17.4756319539818	0.371563028933326		14.8189350022909	8471.33088742582	0.627650196000048
616	1	118.708073678337	23.1956806931299	18.6547513825798	0.505248532377755	317.063931327166	14.4660354179599	8354.81818423521	0.867415032568532
622	1	81.8096539611745	14.7820839461954	10.0997646314901	72.4820723196758	171.588034494144	16.7578135409957	9071.31263219397	0.902856229484546
633	1	63.5006674171934	25.2057931261911	5.19661329847886	1.30619629370543e+26	16.4918510205722	3.17357672648062	2734.73714998405	0.657524367995749
644	1	31.9735035683894	49.5477166476301	102.213313737005	0.151432233450733		0.971920339926158	926.393514183299	0.368745881348369
656	1	54.2487313978506	13.4238462426697	9.5195858515701	7.471674425888	117.800707829796	11.732737519822	7364.0102492849	0.909485080908518
674	2	213.78150776166	49.7173262777088	39.5943234581045	0.402914154025716	585.761713580138	12.8673900892491	7795.45893579222	0.958561889947075
676	2	99.606745705137	46.4653628611052	56.2389408201886	0.365838319906283		19.0563365603992	9704.97301604374	0.882272566467762
677	2	183.167602813698	49.38585848294	44.0209545027475	0.421396478745976	771.786856003175	14.102031438514	8232.09619982423	0.96684402547035
678	1	230.194937037536	53.3334453034187	51.0821212111408	0.52082226663308	1683.78322064273	24.6205229249768	10967.2578582464	0.986176939037847
679	1	220.252648996005	22.6032283854388	21.4810738188579	0.0940332317899372	800.541492259455	26.5235498885915	11329.3499727085	0.978512735998841
681	1	125.222224417392	25.1235118001216	39.5276759350108	0.0745505116308466		14.4312129913702	8343.19096507866	0.899522021686396
689	1	78.0888554497363	39.5227841193274	19.492774654852	1.90405929659685	70.3029348114459	3.47643447996188	2956.69900779849	0.814574921341855
692	1	87.2173578522522	20.0961178248098	12.194804409839	19.6735614080777	129.708141811225	10.4461319247989	6835.58829125504	0.886967124079814
700	1	54.9388088044355	45.1077742509051	66.223380671939	0.216512555195324		4.42735170108719	3617.51789005235	0.618389427981132
702	1	46.7733705395455	16.594028566149	2.14495295430316	1.34448591046406e+25	6.94346697440373	3.23711853934786	2781.79066053729	0.668771499108744
709	1	63.5148502033996	29.7511174999902	25.4506500480961	1.43957328778159	230.917836169128	7.6063713002837	5493.51826886165	0.750866285956504
710	2	137.458633085047	67.5988043265992	55.5855994448079	0.483510306120093	403.643471086062	6.13998147329767	4685.35686587901	0.944849213954422
712	1	30.4411549235328	11.0854154385538	18.8879906880204	0.243620415345755		6.34393948238184	4803.19547516017	0.596332693850129
720	2	31.0301017349474	58.4656280811625	36.8495233169171	2.74947550301556e+27	52.8978032758052	1.43550848191082	1338.36336036949	0.300526330979458
721	1	41.9714264226441	30.4150131631497	44.1127521921188	0.297346241780702		5.240036108261	4142.4616928817	0.389385330268402
724	1	38.8630875160526	11.5404289869822	3.19554566587534	13.5833498438875	14.6346108314718	4.54193564736339	3693.65668336986	0.724378309504585
726	1	104.658996540272	22.493751582055	17.6993774554057	0.249401500831885	222.953284808987	10.3977866546466	6814.85395995122	0.927673535691454
732	1	31.9805239375948	19.9388263309282	4.64613613011859	755.995899813478	9.69691760520334	2.08503072142331	1886.17601643473	0.451695766268821
734	1	33.7208572727943	35.7787495040489	10.7082068259939	8.79093607423895e+26	14.4029556385699	1.34503898482863	1259.38739865944	0.378123182868771
737	1	206.648148683919	47.5758894253254	33.688469799384	1.90390848955266e+25	501.292544155025	14.8802408402705	8491.32960854517	0.857764503113331
738	2	190.833693213778	76.9927298183748	64.7661525451701	0.240981242698329	563.99550288166	7.13179576291077	5241.60901309059	0.955921504824444
765	3	42.0410961805774	37.3663311041895	33.0616268273303	9.83732929844979e+26	322.890248421017	9.76631458903572	6537.79611122765	0.514716958257639
770	1	46.0744746435855	18.3501704890011	24.6526058994014	0.385850026373871		12.9478305900901	7824.91049942835	0.729931959174226
780	1	91.0799604621267	13.8617649362172	33.4919319246379	0.0402903215463585		7.57395598361168	5476.59006899201	0.446394301360072
783	2	84.5037277973339	99.032341452778	125.400450171581	0.301678042974717		5.85103417786547	4515.20410508789	0.338918653181068
784	1	95.5413916940979	16.7170542197171	22.8868905326376	0.168885776241526		27.1753202658334	11446.6155067035	0.89159656364779
785	1	49.5753554729066	164.89658141054	213.058396628491	0.364456487860592	3938.73509218849	1.7640319056032	1619.57182796668	0.458155576229686
788	1	22.391530337838	17.9112958797909	24.7989967859209	0.682495261126438		5.67493422314532	4409.60912829535	0.837851113499019
793	1	40.6893028545002	28.6950158648028	35.3941815655317	0.762591334670419		11.2441028615145	7168.48542959085	0.582289283076871
813	1	97.3757208575963	23.14736474085	30.3635689295082	0.20873259508082		24.18822549656	10880.6347710368	0.872525127262937
818	1	46.7980636872024	22.7867255231382	33.1493802744903	0.214250796383428	6046.41785347654	8.40757021457229	5899.55181962508	0.694577927106195
819	1	101.26593408688	17.9022347461706	13.1045675992056	0.844572456533973	212.8373412856	14.5628748811892	8387.02893711692	0.879851662272828
821	1	173.823455569573	18.1721124007958	12.9257844655337	6.04703810217784e+25	428.262310223706	33.1324037907063	12384.5287160453	0.703878690500472
845	1	50.2447304882252	24.4695765491778	46.7123456445366	0.112749989557923		3.61905657529181	3059.23524627753	0.330563759641173
857	1	35.6848439985997	27.1633984411688	21.1664334432774	46.4546452593524	115.770469643283	5.25707750012558	4153.10453863489	0.73211126515108
861	1	40.3330118135392	13.6042991647321	22.1090496099803	0.209680842906432		7.79851225040841	5593.04262019684	0.725597300957671
863	1	20.2846831865259	39.4960993014787	24.432292250292	7.80889221496221e+28	32.9001364750448	1.34658410835977	1260.74190293612	0.253348641700032
873	2	80.0789485077171	52.7324233711523	47.2541940269262	2.61507119774559	430.469937109176	7.66547378686044	5524.28033567585	0.940657622579433
875	1	32.7582736748124	21.9231083641554	12.5381685609769	31.9606959616363	42.0053995134452	3.28419263518522	2816.48241387521	0.730594235190607
904	1	84.1294723536545	22.4986759619555	38.7427401991534	0.0857501945224738		8.40381627682719	5897.70322388151	0.70549419555008
918	2	71.5835790057867	56.3854009206432	54.2651231340555	1.19488358399026	481.229425282751	6.47939185840824	4880.44268986351	0.658042138111654
919	1	119.590786026414	115.446186375374	139.417343196529	0.310927485343683		9.33947789373651	6343.71491039081	0.781645367841971
932	2	100.654150630238	21.5209380884044	26.8685489739952	0.280589940360181		34.6219895271461	12586.952063067	0.822189772121005
937	1	48.0567846588026	12.0526587089006	3.41566931577802	5.41986271362992e+27	19.0050117353077	5.56406665233012	4342.37667418856	0.424163444231384
958	1	69.9255450189206	58.3236060554697	76.0683249266553	0.300821226844055		7.08446315252951	5215.99624568199	0.73899372386246
962	1	93.1679848173374	62.932767898955	39.0915645083065	0.313851546430123	116.830103068696	2.674116260899	2355.60554565067	0.814027690496416
967	1	36.6704137524172	37.4027148424689	46.7446877335241	0.764262726475372		7.21640877114922	5287.17125787513	0.531079992523226
969	1	158.525704044763	15.4515256204297	20.1993083776641	0.130852896332063		59.955941847515	14871.4613223315	0.935519180538504
971	1	101.223784587241	43.498256856278	42.3514619315138	0.897349770541485	758.176092907726	12.8000254340822	7770.68290872917	0.888772191467324
977	2	108.9508706324	59.988210679841	57.2743526987874	0.531458218034976	602.980209128842	7.69090635054808	5537.47691134606	0.928118334755117
978	1	146.577979534069	74.210040950584	77.7993921900284	0.65864159764367	2567.01304085895	17.3295597050336	9236.26745282517	0.973519924173195
980	1	61.1363057966742	18.881317862639	19.6942690476238	0.073620496935475	139.948443455962	4.59270853532814	3727.16535348924	0.835310832756341
1016	2	25.6280907421603	35.6659317710077	16.4265609977259	1.20946242356782e+27	21.8812455351178	1.33206491231774	1248.00609242949	0.297173310804583
1024	1	40.6160153690548	20.2249350161813	4.48477403287025	32.798744925694	11.4816225243575	2.5501166950947	2258.8512991161	0.623050152853165
