# Supplementary material for: Nanoscale clustering of mycobacterial ligands and DC-SIGN host receptors are key determinants for pathogen recognition
Source: Sci Adv. 2023 May 19;9(20):eadf9498. doi: 10.1126/sciadv.adf9498 (PMC10198640; doi:10.1126/sciadv.adf9498)
Supplement: Supplementary file 2 — Data S1 [file sciadv.adf9498_data_s1.zip › Figure raw data/Supplementary Information/Figure S5/hDectin BCG/cell07-map1-data-2022.07.11-14.24.45.100.jpk-session.polymer extension.tsv]

curve_index	peak_index	rupture_force	rupture_length	contour_length	persistence_length	stretch_modulus	bond_stiffness	loading_rate	goodness_of_fit
39	1	33.4403652115831	17.8090361863494	11.5489529498619	37.1284805941886	58.5814748281755	4.94769186481258	4008.46379925562	0.695265734743953
46	1	28.1016587558177	22.6647011907282	24.7245877833527	5.37266795492357		26.788800790821	11808.2274707408	0.653411633274821
47	1	39.2789660977817	33.7225580977937	39.8327707376246	1.17576491451773		12.1732530824515	7721.70994549073	0.507817393974094
52	1	60.1106664147311	32.0938524823572	43.0900161487018	0.115926565183498	465.722964110537	4.34310024062416	3602.20227758086	0.854375434655718
89	1	110.001445334531	19.7813872211377	26.920678534739	0.151137969495161		27.1174094133995	11871.6396825722	0.949780859230041
117	1	57.5331243658129	13.4890158433673	7.68911844955905	6.60957142968716	71.353020888427	8.98976568403134	6305.35756858663	0.909379230462129
118	1	138.821851836088	21.4391328218323	33.1335780254854	0.0712698807416832		19.8201465009934	10223.7574217459	0.815853206767221
128	1	26.2869690834484	10.4855462020565	8.42051640894199	2.59259220274465	71.4105304856265	7.2676037115232	5406.73168660328	0.771828151944281
168	2	62.4067267647938	39.5979740711147	48.9448886908634	0.488965264653865		12.3465876020161	7791.09137595819	0.775298497075495
169	1	70.2966351832196	28.5322247054633	56.0216070895869	0.0759718225308215		4.0924061318104	3428.03029466283	0.770535361504753
172	1	34.1972340423182	29.5283961440178	58.1332655055733	0.155313266114053		1.91309295561007	1754.16611792088	0.193535135413629
203	1	162.452306886416	15.4201499376566	10.9259635357619	0.151291767594984	263.74757061361	20.7011787260146	10453.2408622773	0.986477501202546
205	1	44.3698382272183	11.6723611063211	33.4255703438991	0.0639551778378379		3.49242449188778	2996.77798878154	0.626296726262132
220	1	25.3872911334598	31.3271094917617	48.7477245996003	0.381011949694175		2.42769840745728	2177.36623492876	0.340931205533011
222	1	91.2968563405992	17.5436123337896	42.4701135325691	0.040068797728381		5.98124589819822	4660.98487540106	0.790859091462002
226	1	23.1255052312757	28.1557778286141	76.4248830965574	0.132612505257179		0.80592094763953	776.292540211624	0.0730531148197487
227	1	31.4559193235509	25.9404602702484	44.6193751474676	0.230006254043982		2.73317528006165	2419.94519668604	0.357410882916626
232	1	36.4094224253891	15.9342390163732	1301.72642038413	0.00208846841586185		0.785444245456203	757.275986870249	0.214670968758334
239	1	73.7718138101506	11.7454292429643	10.8434804995596	0.12184012037373	175.014635463568	11.5176525617508	7452.62379372836	0.938642830919654
240	1	32.0957797075406	18.2438191952343	71.6495903886765	0.0582947957433233		1.18972936036583	1126.27201176094	0.38487601103685
243	1	61.6714621702636	78.3224708626412	95.3518426951693	0.561205693647246		6.75080113304667	5115.39694525317	0.770745670548391
245	1	116.800247189855	18.9154792136865	28.0172371833141	0.0984527495303234		21.760155954533	10716.5932421696	0.928282368657637
252	1	57.596021216317	27.0749026816093	46.3452675819789	0.127210662973737		4.85548421278984	3947.7263184095	0.87418047081337
263	1	152.315749233088	66.9503234871212	80.3656559539389	0.258180677613761		21.3220038939816	10609.2251467039	0.961470186664053
276	1	28.8575172910555	12.0364249136604	29.694884692246	0.122983010407561		2.6796297926967	2377.87494257576	0.729222159408154
317	1	87.2132557893547	13.7822385178956	5.10276792077806	0.128324575340747	43.5164220984666	7.92826066601509	5764.06239796347	0.940557087353722
333	1	30.1554743170842	11.561891960587	2.07687291351211	0.0590327425065642	5.66062633939317	2.54402107689298	2270.47646728017	0.50018131045156
334	2	64.238737925843	32.9462437150326	22.5785625565781	2.94635961237274e+25	139.898048623094	6.19605647049183	4790.40400143922	0.796836998389593
344	1	25.2601881436321	11.3280941886151	17.9510826582809	0.361327604930596		6.31732531683054	4862.57101530087	0.629995887664292
346	1	41.0792453144429	12.5865808399987	26.7448535179211	0.111479855188193		4.65230656425999	3812.35837993371	0.770068071911913
370	1	27.9646577891835	54.7292478822256	76.1644812970216	0.533502603800074		2.27195053377981	2051.24792014554	0.018249270783685
372	1	64.8237960249791	22.4193929753992	31.4525594522431	0.221817893369582		12.4511783104173	7832.6097653172	0.911574893134255
402	4	128.396187225103	109.751382602736	143.543782002906	0.161093367984691		6.8210166172752	5155.61194162027	0.908197279015449
410	1	37.953494406336	28.895509275199	15.0537624054762	26.5395871496452	39.8902256310433	2.60607933326795	2319.77733206274	0.687648493367056
423	4	64.3248277579401	134.559250375031	178.764354357782	0.293756987984918		2.5916209539565	2308.31424131214	0.581495652264175
431	1	38.9441742879018	18.7720762419429	31.8996417063684	0.191778248262678		4.82652737372084	3928.56326891849	0.768549498457215
461	3	91.640867106906	89.7127025766377	70.1398113973995	5.19937923960358e+27	328.396713408933	4.6820301746792	3832.29500677911	0.895061404653452
465	1	28.6778320972061	16.6804630739064	34.7788210765914	0.165445532508589		2.53788673145063	2265.58911725982	0.542970559047534
509	1	50.559275931391	18.8757707378951	28.7242624901787	0.206260587491471		8.61762188095828	6119.98931067738	0.812133236980451
511	4	89.5822238113934	73.2216557510059	92.0180914770204	0.300342623758805		8.73610908199682	6179.51037483382	0.781754083092202
522	1	40.6687265282206	31.5592419882949	75.8734825657587	0.0909620833102801		1.49659677571436	1397.54525738147	0.583982149931524
526	1	85.736630096794	51.2366279447357	66.0141233475515	0.264749055806087		10.4966783559825	7011.34845482412	0.903269631929531
528	1	43.3738040816643	28.8981328209038	10.847317179926	10.9641955518031	25.3559626881831	2.30617814446353	2079.10785086598	0.7011502900637
533	1	109.740978489593	32.5397750837206	26.19456112126	0.440550250079088	282.750892865567	9.0865481220942	6352.8173071249	0.972099463182543
582	1	63.1821025366551	19.7970322707273	40.0099381124868	0.0797537173439408		5.00165413699862	4043.8099913465	0.760443513286055
610	1	109.024487081362	65.9312398061582	84.0544724137858	0.223180463966624		10.9439366645882	7208.11730778064	0.766675179484594
619	1	36.8365043253974	10.2960722152301	2.47903568446682	0.171959945124849	10.3581298269391	3.95422493482133	3330.53852228423	0.770306475132761
625	2	25.2485119434324	21.5277446812874	31.5015398913207	0.477175036880581		4.31339866795481	3581.74617491955	0.293349230048057
640	1	47.5199997308501	28.0428803593256	35.1807019813366	0.573385894180619		12.2146214725715	7738.33422850867	0.801350174965947
664	2	119.272457843005	69.6644311639395	90.3749117008048	0.182243256729812		10.3821874261915	6960.0804825142	0.907146376542484
681	1	65.4577333110201	25.2007627503222	31.4248991774751	0.34185222197529	3998.69724340171	16.854496673011	9373.03478816508	0.907209417543957
684	1	19.0449552831033	37.9658568071439	33.732725013554	218.099146638481	134.851300849222	3.78664380938217	3210.85232458291	0.581422912993294
711	1	137.130481456849	42.0121149643141	27.6144116558255	0.546663688130778	214.7563195497	7.12347474221215	5326.55476661094	0.977515906131604
727	1	27.7125443237765	13.6627599306443	5.46056808132351	7.28082767763387e+27	18.449487376866	3.37867546051991	2912.63558294026	0.744037475978839
736	1	58.5301487788741	23.3553468213152	45.0744450745569	0.0945708898786529		4.3151214459187	3582.93399400296	0.812376357136153
742	1	180.27690240581	49.582949794656	65.6206809529065	0.107094993427718		20.0585066858678	10286.8124338469	0.966744012532113
752	1	33.3263671385787	15.7498246184972	11.337283954607	1.33860786116166	61.5927528721188	4.76415607699641	3887.14154914504	0.79076782722918
769	1	143.560115252088	27.9356427233333	35.9270804428401	0.159983660500645		32.5318344150366	12804.621183668	0.934869051107764
776	1	21.6130922171585	11.4432977052319	6.2347414855318	1.09326718673467e+30	25.8712850534808	4.14953612968831	3468.02595964097	0.689447826656543
784	1	23.0374489293311	33.0663254497165	39.1954784301677	1.93256177035835		7.10480657598504	5316.11002095733	0.607444387579264
789	1	21.6580252805805	10.4505790397046	6.71848853447222	4.22022723544265e+28	38.9886564441255	5.80318865531683	4552.14327619869	0.715264584536206
815	1	77.0858575598589	149.163345159954	138.310530291363	0.380891924090318	290.160405104737	1.55132686121759	1445.15528180711	0.866875268441789
819	1	13.7140947676002	49.9230518053388	20.346579669278	2.7629014494301e+28	9.43435445909033	0.463682575275075	453.719381919328	0.152537575263836
822	1	86.9435435763334	17.2341638211055	28.7056029868423	0.0906906518829881		12.3860318928861	7806.77965249422	0.855600896858973
880	1	26.3625609275061	17.5889078319247	11.8792264735192	159.230643991168	53.1181568393468	4.40208297217923	3642.68375644584	0.771435321114833
890	3	77.6573313142286	39.3201650030087	88.7701514590762	0.0529233676196363		2.53397904799185	2262.47446935656	0.369933194547274
939	2	76.7430039587598	57.8324375659328	40.2899846845307	1.00497656194048	139.302678935293	3.12944181928001	2725.51239190409	0.915247418428015
940	1	24.6253285184513	18.6520283985905	36.4054251271934	0.219546331143913		2.22012151665358	2008.90556301183	0.559112934948967
947	1	17.6089857978444	42.3167526001705	49.4702663645038	2.93597457035825		4.68590029424189	3834.88744661162	0.326945388701159
949	1	30.5796200788594	104.700540883138	78.7200244063313	11.8174343557029	79.7597094960446	0.947287244544001	906.615277791835	0.430321995542048
951	1	46.3941672096547	16.156321192335	55.0936254250622	0.0482379638258476		2.19346747404803	1987.05689495151	0.345060173788731
970	1	20.4561726990976	25.9313041589434	14.0491810064674	2.44020741626398e+29	24.1869629914829	1.72159238181561	1591.81103013582	0.456237822701281
971	1	26.0475682097511	29.6784597556291	19.0570209471675	123.38855215107	45.2809864431952	2.33969173767689	2106.30781668467	0.738658551710285
982	1	52.2704953597377	27.882610143241	12.5916436734692	6.10326627659622	41.1201302777593	3.1943125474935	2774.5863272832	0.883742260020381
996	1	70.8701201693051	62.5982017236427	92.6129047778571	0.162962697935497		4.00560151135427	3366.91178404556	0.828908254662196
1002	1	74.2634731042497	80.3980396131165	100.644197822177	0.372791647614401		6.73749600896368	5107.75376000832	0.828076284104711
1003	2	160.607910080317	55.9315337041982	56.3842811604499	0.117261782722036	711.570260904445	8.31474095380134	5965.66120767919	0.91261705991542
1004	3	34.8878402813634	69.8778114684209	98.8858436524552	0.396593660531595		2.07865666289599	1892.3709745216	0.428289542295328
1013	2	78.5661138542997	28.7926448564132	28.444254790785	1.31840447819644	702.016041348383	17.0765739636288	9441.31586720506	0.867995242971047
1022	1	62.0900318174913	31.0995669146825	44.8596134264833	0.205512764573929		7.73441791060779	5660.91475501192	0.901476153236735
