# Supplementary material for: Nanoscale clustering of mycobacterial ligands and DC-SIGN host receptors are key determinants for pathogen recognition
Source: Sci Adv. 2023 May 19;9(20):eadf9498. doi: 10.1126/sciadv.adf9498 (PMC10198640; doi:10.1126/sciadv.adf9498)
Supplement: Supplementary file 2 — Data S1 [file sciadv.adf9498_data_s1.zip › Figure raw data/Supplementary Information/Figure S5/hDectin BCG/cell08-map1-t2-data-2022.07.11-15.32.35.210.jpk-session.polymer extension.tsv]

curve_index	peak_index	rupture_force	rupture_length	contour_length	persistence_length	stretch_modulus	bond_stiffness	loading_rate	goodness_of_fit
1	1	22.9555516139784	11.4676502847332	5.09565634066829	12.2694424630059	17.5110607822696	3.35903177175054	2870.50826915197	0.547848732415902
2	1	38.8505115141753	42.2754772940603	80.4531244446438	0.146795357089056		1.63065139032972	1506.21149661356	0.685314363746753
3	1	33.9992787559039	20.2837859538844	4.78226758586835	9.58070296859548e+28	10.4888853386606	2.1932870025206	1973.93533759292	0.695404088664632
13	1	61.4920659371243	11.0606236852615	6.78103420911744	1.31718871949208	82.6705467545228	11.3328207657265	7199.17474423173	0.931927823535597
17	1	31.7652701979432	17.349568116509	3.26743574567272	1.55862018437496e+28	7.37040219353853	2.25571450128733	2024.35690517561	0.660699904654836
18	1	54.2636526294192	15.8038087883827	13.497395255904	0.887209843719957	171.14047140835	10.3040621646651	6769.81018304153	0.868241160982283
29	1	50.8131539467347	12.0690533327136	18.1619645260238	0.213497420983983		14.0563821585539	8209.66928296591	0.682038134834356
38	1	119.328226720409	24.4683153677561	33.1559199348136	0.142423252455795		24.2245778595005	10875.9590719306	0.941198701555049
40	1	57.5573865910376	11.5438100890091	20.8751437874611	0.111131387628414		9.93130091208926	6606.88457052301	0.785081971152975
46	1	39.0783139236784	23.4671232451644	2.73246551781802	3.00282940516488e+25	5.1498388203481	1.88468574873744	1720.40654783573	0.653332243783355
49	1	42.3553586481013	14.902636558661	2.51266444586359	0.0604116919041918	7.61083597436944	2.86572046025226	2502.39032177254	0.679187751999603
62	1	26.9088028727477	11.561796348662	5.36284297954698	653179.899628896	23.2744910587519	4.33949978252948	3557.366406819	0.844992543064127
65	2	325.019293895533	38.0518474777401	26.7685354355413	3.08719429733154	716.633092639053	25.8585819076285	11193.5195392273	0.982226055709675
77	1	217.036809053692	21.5752211444294	31.408697018617	0.0566510716339513		37.6864846395222	12953.328161097	0.951775805092711
88	2	35.4632512748044	30.4859306191482	2809.94284278464	0.00189908172093275		0.398463852645592	390.578701272832	0.0838477264220827
91	1	74.197402147062	17.2129932942635	27.7955252355881	0.116151503383502		11.5497147691816	7286.09394973478	0.804276395315539
93	2	138.590078672564	42.003474118876	23.1012737651584	6.16855510343642e+27	169.377495140139	7.33195480309818	5346.02693589999	0.959067182249813
94	1	78.7430356068345	155.548202370813	145.687839257281	2.76823305292064e+24	1163.43613130875	7.98581499485051	5685.45042474806	0.87041982781135
95	1	55.8135581184829	48.7344723534502	65.7971643668479	0.31031782968568		5.7793641336812	4470.37378528801	0.824239799594408
96	1	30.3371385305785	32.7316518736445	11.2011596442115	102.615086484403	15.634906960807	1.38932063378198	1297.95661190062	0.553056058378015
100	1	49.8634812811391	35.0068583259855	25.7008428770541	3.06896257185907	112.282806154865	3.99958686505901	3325.66934247897	0.810279594505304
117	1	55.5989887732811	14.6571500486674	5.27566586641138	1.32738215685374e+28	31.2660216208616	5.92645978963968	4557.87841273012	0.871411206322776
120	1	26.4355052488979	30.3577915827395	11.7526636425969	710.369079773943	16.6213119100192	1.41097573324355	1316.83785704253	0.657170550072624
122	2	56.6541680963333	37.2851427211572	27.6460121553368	1.28653742076291	121.191608717471	3.88942533198945	3249.14879535324	0.86014635240352
125	1	79.7510339032728	21.870031738796	17.8652660088597	5.07559762645325	290.444866991004	14.8904610070187	8487.3351015822	0.91977316658093
135	1	23.508886391012	46.2137090668972	70.3957621427184	0.442065878552775		1.63132921943109	1506.78980048585	0.481033774020308
136	1	22.0867185069169	34.8576264685262	13.4813715206572	3.16255609286211e+29	13.9294398663413	1.03323610991638	981.837458871622	0.497487789070748
137	1	38.6908910957789	24.0106844810243	82.2106960938694	0.0575367924184263		1.22618755010503	1154.46585534958	0.340021075825065
138	1	47.025436163168	37.1157063544302	17.6059712352621	3.72929220329828e+28	42.4366846273048	2.41035748952665	2148.03508843806	0.561741944356986
154	1	128.392969423548	15.9890594253742	7.85541793031516	0.283112889911636	106.668533472783	12.6919517742118	7724.65537925036	0.973691978973603
156	1	53.6218757424241	12.1537696151007	1.48934850789976	15.0397196852618	7.45143649550699	4.99076551950917	3983.49894819276	0.831763967560432
157	2	41.6830541835468	99.9465290955658	85.2152211640161	1.6698273606506e+28	241.121202377101	2.82955555455296	2474.77022339805	0.624615199020002
161	1	38.3538004825328	17.1455446989603	61.7159555619311	0.0544219949742626		1.62665574696397	1502.80178537119	0.538620381794175
162	1	84.6877731693431	18.9079272187193	11.5031982074732	0.598432148562348	107.718220364842	8.5861409186162	5983.2844911272	0.94372185301999
170	1	81.0537799483953	14.6477674338797	11.2202721864882	0.426079050386396	169.539702754308	12.7995328377244	7764.37443224685	0.924839154386947
179	1	36.8555613449523	11.6245392267942	2.79855515071098	4.17769583874264e+27	11.6862120014194	4.17580193066787	3446.60621848652	0.761363935148239
180	1	31.7051848785352	46.9177107406511	67.528113864258	0.406117067185094		2.63920805186089	2327.9251995417	0.516897202866435
185	1	52.7848255994218	10.8300602533222	3.05355163991051	0.0417704532193629	16.3428635586284	4.84021642269724	3886.99937658349	0.767521841177471
193	1	193.008018188744	29.0406693065274	32.7950876429112	0.187543881968493	3566.47740031342	42.5185853117303	13479.877223349	0.980861356261122
194	1	36.9016631671332	14.3939308457326	9.51017507080251	6.88334784263606	63.9349280575081	6.3714957857746	4816.61828730469	0.817218447706851
198	1	38.4427659484895	27.9708803089665	59.6999969622775	0.118150565259258		1.9433631564935	1769.16817772809	0.344695530412094
200	1	51.9395919058851	25.949968914341	21.5802217225695	0.110768027678171	83.0519283919027	2.87608815226078	2510.29210993337	0.754606294847861
215	2	184.565870903534	61.9043149661051	61.5169674924103	0.42102226096285	1520.72307409925	16.7702731472337	9066.60678679743	0.985754063396494
217	1	105.120055757695	16.6320183684126	11.2525348996582	0.192492067155951	149.410173521498	11.4439738959444	7243.86987106818	0.918645689948304
222	1	30.0091467880862	17.4493018500517	4.74154254235619	1.94324981340468e+26	11.1970680833839	2.3614821512958	2109.13334560883	0.309772221536818
223	4	151.564393374123	77.4522973185664	83.2742291048559	0.523874293187816	3450.64960441467	18.0487485262115	9427.64497331188	0.978258536180627
225	1	46.2205664982163	37.2085868829345	61.9998991823026	0.170408169754994		3.04654849918456	2639.1782018743	0.557065632511998
233	1	77.0704524725675	15.4747119917011	27.1160029664243	0.0895598666257033		10.7090158756786	6942.28523964925	0.906641263757423
238	1	48.088726756153	12.8530515717062	14.971577120814	0.0893420824021459	138.23641898147	5.42053970848886	4252.62280888753	0.713910821404895
243	1	31.3475897627436	62.2743928947656	94.8002111442174	0.332255530257004		1.61762104551877	1495.08725298828	0.436699251337531
258	1	33.8601943246535	17.2378376081657	9.42938706617068	8.52219106229917	38.1389748633674	3.91309698919169	3265.65176436196	0.707101620697241
269	1	42.0216400738958	17.9119545967488	1.24712031094159	0.0515101431386687	2.99041441553224	2.34043926555618	2092.33146946357	0.693554863079056
273	1	34.9430179080396	11.6451346928349	7.41091585857789	6.18242712155787	54.5675806380185	6.98665214086389	5160.07604167491	0.641072751504072
284	1	66.6888149316949	24.5877283075949	7.85185719259046	9.09486235259068e+25	31.2879471638199	3.98478301329082	3315.42760750351	0.871534172766525
287	1	62.5745909827476	63.3223325183873	20.7767242778452	1.05620456159996e+28	30.5576786280049	1.47076498775071	1368.76836536899	0.877499314215375
292	1	38.4443544364326	12.015977156802	5.23087668767227	9.64271186686989e+29	29.6381281764484	5.6659963417408	4402.24179587682	0.828134801765995
297	1	98.4988662756281	20.7252102389519	71.0120482942561	0.0225798380595586		3.61406017144168	3054.71638107	0.928738166303676
298	1	43.9169757947518	41.5574050583872	70.5200816805715	0.170697219844881		2.4677330122942	2193.48393381261	0.522161278771322
299	2	38.760570959776	37.3338482602239	40.8576278643565	3.63929208247705		21.5733832537567	10307.2656996724	0.665102135058299
300	1	29.8618360931458	16.6302387465319	27.6429994629648	0.265553726487805		4.43347648926675	3620.27445881086	0.644177636656641
301	1	25.7704491030672	63.8692901136824	94.1575939527663	0.454260890340343		1.44542508173896	1346.79494981708	0.37182241247866
314	1	31.4158419227055	45.5681459145176	77.631097206211	0.236147173326912		1.59328439696084	1474.27421450074	0.617441652586235
319	1	73.8583153770284	38.760658125585	21.7065761417756	1.53807664242538e+27	94.0074726952041	4.33082914971012	3551.53752727329	0.857895325228656
323	1	47.2172821552968	13.2696018035864	33.172009182985	0.073613284886088		3.9019851711071	3257.90914808001	0.818342488323365
324	2	330.452383494918	35.7990179032897	37.4382326746978	0.151691077722601	3321.58287646093	51.5807909216795	14274.9902429929	0.982567986147555
325	1	53.0191249440813	11.3618764093287	1.8977621377681	0.0812794476003247	9.68275655094293	4.88426485883461	3915.35584992578	0.828968479588962
335	1	53.2992424874937	10.8678187266814	20.0300487663822	0.11485499928405		9.34599670830762	6342.63381566473	0.760007328322708
336	1	53.3835154885036	33.6128916636455	46.4028832921984	0.290276610129479		7.29595586002269	5326.86274790105	0.452865279583265
340	1	48.4036719965955	39.1744402705146	62.8381569599724	0.181646546817219		3.37587183039067	2882.79726625753	0.636806695651809
342	1	25.3915831004736	33.8391990131534	10.0747212449221	8.24447339393674e+27	10.7645168641796	1.06846796079893	1013.59738308506	0.518142581675827
345	2	58.6476333932854	59.6055018594716	89.7898683413692	0.184289250537608		3.27358453215399	2807.87614864501	0.69434830862608
367	1	23.5446110313503	37.5713666976174	59.7927466448529	0.382547946953282		1.75272243628858	1609.77061595534	0.541142106827388
374	1	37.1112953858572	37.0963533559122	45.3672292928699	0.897139307541256		8.34420941963512	5864.78915280906	0.533297607203644
397	1	85.2023120532604	24.1269631672142	39.0575537660862	0.10040309634302		9.39392524162397	6364.67155548785	0.693655488774723
438	1	126.800313196264	102.126778086263	148.15245720764	0.0983379986137341		4.71097530178551	3803.20982521806	0.907174480888225
456	1	23.8552713714634	26.2631078933025	15.5957944678418	3.29121654648073e+28	34.8768142872738	2.2362960963091	2008.70370707611	0.252709331418149
457	2	129.162339250135	62.0474189398999	15.4863630346322	1.00798321397067e+27	42.9598263428473	2.77404231366501	2432.20062494597	0.920067718970603
458	1	25.3739093543648	46.0293631797015	54.575854746435	1.74982307824731		5.6112346986381	4369.11275277154	0.627421053064618
459	1	24.2849900156889	39.3035057813932	4789.22380195132	0.00209489662547344		0.2102460503035	208.030066902955	0.146101229700478
460	1	20.6955992881014	43.6246134869841	62.6023713538549	0.62986706462138		1.87332467494983	1710.93476096861	0.321656602811312
461	1	23.8234348042471	31.1553572600305	50.2960354292306	0.362041834720298		2.05046270948965	1857.49200721334	0.451551337433812
483	1	40.7917978009169	15.0339721563617	22.4498607672541	0.273502988652541		9.29802524953597	6320.50348545896	0.448563910565621
487	1	34.9593659552121	44.3359711968304	18.4576980253216	27.424842725332	24.3654751647271	1.30517113510632	1224.2171088453	0.676667366536731
496	1	64.2676647235905	44.2148513219111	9.74810152329444	4.07545910589131	17.8599840187679	1.81633161157366	1663.26865662632	0.859253469167671
498	1	24.020305498487	24.5495688601116	17.375952807557	1.854414705692	42.5264569053904	2.15720225853017	1944.65920385036	0.635820331268795
502	1	29.1276014183816	33.0892118405888	3.07330623021699	0.0657746146467845	2.77419125300697	0.872233180742382	835.318651803175	0.453138627698461
522	1	52.0135071180584	32.7944652684027	38.5683081800501	0.930173792516227		17.096896145912	9161.22784865006	0.882896638902231
526	1	28.9796623999633	31.9639521904483	106.028490780337	0.0800731484314492		0.711119205212539	686.389134614211	0.408080116210398
548	1	26.8709295897582	21.7831649710336	33.6282092474153	0.36955286167735		3.78909885129419	3178.83638597558	0.607124866927637
549	1	40.1721070193007	32.9454433514295	55.0486253392317	0.194573078227102		2.9679795113631	2580.0121446386	0.562608046206469
552	1	24.7540257390863	47.2817608729889	72.8587720824464	0.403621235859994		1.61754136518834	1495.01918667202	0.444483760470753
556	1	29.9961647589263	36.4630717327952	6.54502767130029	6.39986007885269e+27	6.56211776333099	1.00261115657397	954.142782544011	0.540242589806921
573	2	86.59363940159	38.6181376881098	19.4960221920168	8.56953896412878e+26	88.286859045791	4.52845499334435	3683.35803298143	0.89399589775704
576	1	38.3723723184949	17.5044651661963	11.8164422837225	7.31113434949765e+27	79.7157346515122	6.74617052556695	5027.70846042937	0.812994603388597
585	1	60.543982989951	71.7137286286664	106.66915138097	0.186964427942223		2.93217649872899	2552.91480611236	0.715058611502675
609	2	123.9337554424	76.7673362736592	56.5053909651678	8.91274532200242e+26	345.619593698118	6.11657733527001	4669.50087083772	0.854272692040594
613	1	38.8855797612228	19.5051730435099	12.8240686113768	7.50213984995185e+26	74.6390582450257	5.82023229186481	4494.78658583195	0.812926172124558
618	1	52.6136860012543	12.2492702628145	1.13770542905614	3.44780575220133	5.34585549607037	4.680894858328	3783.58084103948	0.736626947400103
633	1	33.4692689253746	17.335291865204	6.39709929500679	1.16175093030027e+31	19.5741878992213	3.05985369251651	2649.15724466559	0.590198197652521
648	1	73.2119045739142	19.282125449899	45.7053324645028	0.0517124404855504		4.50606262690263	3668.52982383358	0.888212632504889
649	2	141.350653590929	92.9588314533752	90.2720922917035	0.69604339028759	1070.6167503051	8.54898490815216	5965.21764022162	0.97167965720447
652	2	326.208476026559	33.0013022672986	44.4353076275379	0.03988772249536	13655.4905313494	44.6296117768996	13685.1000553214	0.988515450032285
661	1	93.6137468471926	96.7848383776507	65.8919583783344	9.0241561427842e+24	199.670380716567	3.03026933226213	2626.95278065246	0.774167989911764
676	1	47.3318259069792	22.8917687945791	2914.66446818365	0.0010284755397069		0.702923827891791	678.75079382083	0.349002324447607
678	1	34.9974896292995	58.2419798841023	35.1837544532522	8.88123194450743e+25	53.401467744783	1.51778764303666	1409.40508544972	0.281373632268644
679	2	242.970100548288	69.6547272366228	90.3192912106328	0.0581471807802907	5915.46999871525	15.2841183233022	8613.78993048288	0.9566656825533
707	1	49.4547853277107	11.3650463030043	19.0422928492281	0.119697803096455	3598.10276169713	11.6880711241636	7340.91278940323	0.816065433283146
709	1	33.1281626313245	13.8919286847718	3.0173750638611	8.20941379829899	9.0378612517187	2.97035067742655	2581.80373336913	0.788658661449558
733	1	42.5257400506694	26.3499385474751	15.1555183032635	6.6674311209018e+30	57.573292554476	3.79883362630222	3185.68512681858	0.767673950157355
745	1	36.1002977666506	17.1148924016181	11.1122867111043	1.16973612443429e+27	66.8304532768529	6.01410447861016	4609.54142822719	0.477059722667018
746	1	59.6851524742697	19.4860371390048	9.92987357541207	2.38979904912827e+30	62.0192417652459	6.24572320022436	4744.39374300727	0.881463208501358
750	1	99.2143822306896	23.3501816784449	1420.72494614058	0.00103127733641338		1.47612152057217	1373.40654375063	0.77169550040615
754	1	41.5396096686157	24.4485442673183	33.2437309107464	0.401973143314371		8.31576840813914	5850.72480715863	0.706573301946369
757	1	39.6383305716775	15.5497863322376	27.7564333849472	0.166426937990721		5.23756738645358	4139.1781054699	0.594615603341224
761	1	28.5774588334595	17.5860048091183	12.258076479442	2.13533625170081	50.6245483407386	3.70388978403013	3118.64614296675	0.77148413402186
769	4	59.5750158232461	65.9158774431672	75.9157215630303	1.03811402310718		11.4249363041782	7236.23740625937	0.63394317524753
772	2	63.8755800131786	31.188297981223	49.3315177947503	0.143716266170565		5.83465299333908	4503.38223978156	0.658101946566696
781	8	108.797127427804	138.0056271687	114.654921921879	8.84247063050395e+24	534.207683181477	4.65926516042128	3769.43647174863	0.8702200197506
783	1	29.0232713281829	16.9696049753759	23.823034712477	0.493928204413071		7.34550289966978	5353.22612699366	0.125973494504449
794	1	44.4375383232229	20.25347145128	6.142110738894	60.9782958421716	19.179211808937	3.10950079541826	2686.29052315532	0.851791629337954
796	1	39.0296402162323	24.5229551569469	15.0997514020457	62.4927313944967	60.5483790856963	3.94701038549344	3289.2373950556	0.7128216349948
798	1	144.09795433965	26.2125827125833	30.1444825879423	0.170201745754594	1937.08086751781	27.0373574073071	11408.8324226997	0.965357828489612
808	1	62.3370594838673	10.4853419278571	14.6744596177083	0.112633146223141	640.387803792063	14.7117288103603	8428.96685670793	0.86889823087199
810	1	37.3185084679969	17.0755506371598	9.4074802118921	2.65431893455076e+30	45.7837644256837	4.8667404442486	3904.08655345086	0.79152289950219
814	1	62.9232755899211	76.0305839207102	56.444925471009	12.548428276646	164.253736511903	2.77904551521467	2436.04587082131	0.82553673517082
815	1	32.7149182856517	51.8870023200232	48.8599923012451	3.79833480502619	213.894462190225	3.37402278344723	2881.44880340904	0.659761054024711
823	1	56.3903205092643	9.36448239682428	3.36976719597595	1.95055367584191	30.0637897494311	8.69738421760513	6037.09346925596	0.882651319150658
836	1	39.4871898568346	40.954864282667	57.9644007113937	0.350184378028787		4.01202460080046	3334.26425950896	0.535618444828159
840	1	42.142341484477	33.038912256761	40.0922450431015	0.844922430832158		11.1567030670929	7127.69859467948	0.541889447838505
846	1	21.0549894244649	18.3874211804901	10.0207373389975	6978.80232621639	25.1377898464408	2.50462038751644	2222.57967788075	0.423705263666711
848	3	124.827059180813	46.2061535660334	47.072562365343	0.74153603804855	1434.36364775879	18.9763996266156	9674.68294528075	0.977550775558595
849	1	26.9423524277574	21.633459263981	9.75134486982647	3.88667881495148e+28	22.1108938537672	2.26747122052721	2033.82058314402	0.60314693570709
868	1	35.5392916595989	13.2044717591464	7.34238393357841	1733.95201571509	44.2870207188153	6.01637737625294	4610.87653210043	0.680225592765017
881	1	372.891132191284	79.9366875856711	72.2236836209649	0.129379913220897	1474.85721110459	15.8446567669334	8789.02340556084	0.980210686647141
886	1	35.4216919386897	18.4505013404449	900.563724874004	0.00360836465516136		0.673847006077896	651.600824556909	0.559669162862008
903	1	31.4280687433797	71.9771868630243	116.614555018144	0.271537907857548		1.15876242145241	1094.50480340096	0.122353006269558
916	2	39.5381869052603	49.5158553341936	26.1667512061081	3.38057148963544e+26	44.3094473438954	1.69334920467896	1559.54862456755	0.210071905611402
924	1	34.5589700308281	44.1174152167498	139.557810670647	0.0715349554698169		0.644478479142412	624.099846355709	0.291830014252894
939	1	56.6323120997191	13.1576983182568	40.7704777296033	0.0448941620590029		3.61898229308942	3058.23208131584	0.803904100088716
958	1	457.618359586596	59.5131890358257	50.2729991326734	0.0798979316357097	1301.70029299255	20.9049411496245	10152.1702863048	0.987715719920724
966	1	78.2608843004065	18.7119268343626	14.3093410488227	0.382077333294754	158.688688444466	9.33436765716678	6337.27577507676	0.888564563210054
967	1	31.5656546564925	77.4700491434486	362.432905546495	0.0480024581027242		0.243356100608871	240.392122321919	0.399048728186723
972	2	73.2172826948931	65.5719825491851	86.5504096193022	0.267735773471206		6.23631685780135	4738.96406571467	0.671997060123269
981	1	26.9270842902779	34.4158738929862	104.863803492113	0.0966182669294119		0.669888281716717	647.898451753368	0.670236890148022
989	1	92.315165586012	17.7844912757294	15.9312417741487	0.41541307187253	329.545463305152	16.0058917933755	8838.41027060385	0.889536514979552
994	1	54.1459388050678	16.9405403714049	1694.5177123622	0.00114563487846031		1.09248376116634	1035.18496542769	0.604195772455952
995	1	46.0225132506918	37.2080180332045	16.5003933033529	0.0282581118727355	21.4611512392472	1.07723641637598	1021.48504100449	0.533720489817322
998	3	164.448259371157	84.2122944150378	70.1109146843106	1.42810796779363e+26	817.623388839808	11.6618559680945	7330.56305209648	0.971187414163554
1005	1	32.0690086078183	59.2867607476278	98.7871425140265	0.139630420996438	403.362033629614	1.01705665188718	967.216278195394	0.500328251156059
1011	1	30.3434019933138	26.4091623135326	14.9836070535806	1.72557632995893e+26	39.7926929407322	2.65574856564479	2340.78454535182	0.406827100630654
1018	1	56.4289407309641	45.6376798556252	44.3787881282066	1.0453738400024	351.719240659663	5.61449369645423	4371.08834756888	0.878828003275841
1021	3	207.622466704512	92.7758597919021	74.1701999727929	2.04516864752471	691.898559221905	8.62138413612871	6000.37750990972	0.978693752122646
1022	1	49.549287423431	71.0933850527876	107.549638181739	0.214867640798363		2.28636671688288	2049.00951540317	0.433798445020561
