# Supplementary material for: Nanoscale clustering of mycobacterial ligands and DC-SIGN host receptors are key determinants for pathogen recognition
Source: Sci Adv. 2023 May 19;9(20):eadf9498. doi: 10.1126/sciadv.adf9498 (PMC10198640; doi:10.1126/sciadv.adf9498)
Supplement: Supplementary file 2 — Data S1 [file sciadv.adf9498_data_s1.zip › Figure raw data/Supplementary Information/Figure S5/hDectin BCG/cell09-map2-data-2022.07.11-14.44.20.761.jpk-session.polymer extension.tsv]

curve_index	peak_index	rupture_force	rupture_length	contour_length	persistence_length	stretch_modulus	bond_stiffness	loading_rate	goodness_of_fit
66	1	22.780173617282	11.9003675613871	4.74999910598774	1.34808236666304e+29	15.1328990934205	3.18587409297495	2768.21756030172	0.581903711561402
82	1	34.6523157783475	40.972869710844	63.8762578818562	0.277449749857609		2.51889742272239	2250.44389059876	0.321958386249947
95	1	46.8868643110051	54.1162082095454	70.9012599024148	0.267267359925146	941.364371942017	3.42499094850658	2946.99020553485	0.738812773132494
113	1	123.641819887312	101.814498628854	94.3571566953961	1.05467674119832	736.571792001853	6.17292839363407	4776.5676688863	0.93352524290706
121	1	28.6976886490461	42.0217275255886	65.9923723540563	0.327216480429582		1.9885121625522	1817.3681840798	0.0969706290543313
177	1	116.939767775195	17.1261980044532	14.8294965989636	0.151033936719055	295.124483979923	15.2549725948394	8856.60524442219	0.970640872642839
192	2	54.1826073096475	35.0100409607617	41.5649125327497	0.808563969125101		15.6121200842059	8975.81602085873	0.68801207679106
196	1	101.297974840655	17.553133268667	106.315299299202	0.0111227459993488		2.99027395645628	2619.34245933957	0.877716743327306
299	1	72.3225138277599	15.0083588861216	19.0466880269439	0.1149151876496	517.198687809857	12.0251785728632	7661.86464158628	0.930509885690937
310	1	53.3264169944282	36.2303697055389	56.9089857981317	0.175977925377082		4.28306017822108	3560.80202128967	0.819022879363462
314	1	49.5089369565907	16.1211868650134	11.6508229327823	8.62837853979095	114.399308819731	9.29211121739169	6452.61813616821	0.887543216465195
327	1	28.1593610806063	23.1757848832468	13.3634798596046	2.33109211413719e+31	38.3505255649232	2.86980082791534	2526.43968755192	0.664066216702808
335	2	91.9999940357772	80.0535783032323	99.2315049817656	0.324334631192501		8.85759784834963	6240.05063667024	0.923895571929355
359	1	45.3311011979803	14.2967409189533	26.8376806647821	0.129616609046172		5.79767881318656	4548.75228608366	0.670702950743174
366	1	60.6234153362537	12.1118639136623	2.70675764957591	4.62022858114628e+29	17.4472130986351	6.44579802013996	4938.3322760402	0.843629311402222
385	1	134.869573985683	23.3435522654602	22.9814041246058	0.267501028279133	730.461110300889	21.8104090329488	10728.7675264577	0.96393969050622
421	3	139.881183846199	82.9030615194356	51.4559376003122	1.08314018702857e+26	228.883171827064	4.44813917501475	3674.16352191511	0.831193354389401
434	1	34.4065410631945	13.4865525269081	20.6231208003222	0.23327880384853	2868.31393406447	8.73404853457513	6178.47931319876	0.519522949682119
501	3	133.720274279817	49.1265864265809	70.0508441566155	0.100131451773978		11.0083223901666	7235.99230454244	0.832440121615586
517	1	51.5533989866268	36.4004420754364	13.3592654028146	4.78641679561381	28.8119208646518	2.11847282061187	1925.31384986814	0.839574341999313
537	1	62.5642248450237	68.5688768413146	45.0777578248643	5.83340710239277e+25	120.056220995231	2.66331394435523	2365.01805135369	0.570571744506551
540	1	64.9044710487635	21.2581452562448	51.4514826902168	0.056381396844896		3.51027945114925	3009.91507222794	0.776553824333449
573	1	64.9304511795435	14.9818179904739	691.020726941663	0.00208440589829216		1.52580989555546	1422.98656256866	0.740662453946508
589	1	76.73206772477	53.4593086800995	48.619186203721	0.404568715159759	272.477391940138	4.23528459170018	3527.71855470699	0.890165156947829
594	1	93.5410270414152	22.0275033372988	14.5814450679806	9.57516865567154e+26	183.179247069171	12.5624892605064	7876.51256270075	0.933240781092492
595	2	61.6471582550468	75.0202635280245	100.925435432694	0.286273476292495		4.21187820810278	3511.4646337468	0.757255938191524
596	1	39.9859868084209	31.0632083227642	23.0946337023915	3.09589475519901e+27	115.887942645123	5.0179597623634	4054.46173178156	0.544985084417753
616	1	56.9229696764876	32.55420463941	32.3022781228949	0.231079766753826	198.004540087087	4.12378369975588	3450.01956831246	0.822602799069826
624	2	36.5584594547132	31.7495973939103	36.9231335299875	1.50223147174765		13.4869228102932	8230.21008236106	0.725254987291839
626	1	32.3150146673861	20.0053575054428	28.4440500479418	0.419490194114029		6.60466281324911	5031.04488845291	0.676947208964015
640	1	23.3347386889247	18.2856582041987	15.5234398355917	2.47361767372887	74.9224408451574	3.97450967475596	3344.91737951258	0.721346015955561
658	1	27.199688198686	56.6219796406764	75.9972607208102	0.656906154464153		2.48750292337441	2225.35125726852	0.584694101468197
659	1	72.8934100837084	55.410935752659	66.753449165248	0.521659025166775		12.0461392360271	7670.36850567101	0.875219406620046
679	1	36.8589590803037	13.415107387134	4.20839622512339	16.4971284028027	16.5373120745827	3.893668721778	3287.47444108846	0.775975474852366
720	1	49.4332897792524	33.2200342963753	124.178490186921	0.0402532274129053		1.04755765644552	998.044752119627	0.792383886337261
764	1	24.472058808898	45.3427853676407	29.299766312507	4.15287183529584e+28	44.6939320973502	1.52540234009552	1422.63207967939	0.475189205966818
765	1	42.3989717375119	58.0102780282978	24.5449001906358	1.7922733148797e+26	31.0971695742109	1.26695033724662	1195.23635536855	0.443236367923835
774	1	89.9924165902522	11.5886131931594	18.2521488341338	0.103386136058676		22.4112774144095	10872.1560663662	0.879650551472952
784	2	51.5713435487273	45.8918437264183	51.3787896713589	0.492433561898969	545.772156229385	5.1438458006957	4136.25219486572	0.836767278151054
785	1	35.3820621492597	37.8764235495848	34.953549545989	12.4840087646477	268.278159037571	6.48810381197931	4963.12595367555	0.668095766176823
791	1	62.8588557302517	13.4076775021613	3.94455618033379	2.01239606257211	25.2524103217027	6.28792696716856	4845.13472724237	0.895986361294604
804	1	27.7245926931032	16.1796610096926	3.90936008681707	4.57844764562106e+29	8.83315061129553	2.25948759263241	2041.08331300943	0.559130900003583
809	1	50.9464573489275	38.6087857016973	65.4940085677115	0.147279077078216		3.08415544335229	2691.09784341689	0.673103543230229
812	1	61.2989153410604	25.5306943282712	33.8882657680055	0.0810321847023546	293.984635910434	4.14801818238745	3466.96561177607	0.734878386779779
813	1	54.8609983489764	27.4107306326564	38.8923585837737	0.249318637453352		8.24856679721714	5931.51946055598	0.667533079740854
816	2	67.0600959582139	44.9107658223477	55.5890891558605	0.450049670511173		11.6044498112514	7488.86835356354	0.906938657795829
817	1	62.4860243031936	29.5688400655281	28.0062354651439	0.0800924693967705	122.709369273949	3.03172939020971	2651.09641666971	0.818496437528673
829	1	45.1298994574342	27.3086549109907	32.1426816078486	1.06269706336912		17.7109837930701	9632.07209524642	0.211905488822691
836	1	26.2686294564845	25.2465648978201	41.9627578086709	0.301926270184976		2.56939046952724	2290.66186198943	0.426004863527963
843	1	55.6108094691702	31.8299670056651	5.71912864889995	7.60729271965139e+26	12.1805883548448	2.12979792947789	1934.66334212378	0.742105356663216
856	2	104.7710867253	17.9971415831829	10.7123976481356	1.89602113105277e+26	154.068496166215	14.3822607437495	8555.2141224806	0.92509530998644
872	1	46.8817868261652	15.4925370666868	23.060200579612	0.240822395450207		10.4847706849815	7006.03362002863	0.618355473763766
875	1	62.4673498926395	15.9060478424208	24.6101328250372	0.157790081467051		11.9782654971125	7642.79269624986	0.820549373764656
881	1	29.115028958889	13.106168294814	3.533801920254	2.55937644880547e+27	10.7483083301752	3.04157068583025	2658.61862740197	0.592712149716113
889	1	30.8329796370042	16.0410183557986	39.2211334626485	0.116761088875624		2.17675962501871	1973.33575614988	0.599876111909303
923	1	36.4342539110617	15.2472198223779	19.0446872816675	0.0547976143605451	70.2698705170651	2.18032552071271	1976.2658611093	0.60670638652228
942	1	38.5044365278439	18.6062398608217	24.515746450006	0.514300013331311		11.6529297990379	7509.02892280326	0.355794862425463
944	1	28.1953489014677	17.137013218435	11.084946231973	4.70700495238131e+27	51.6425094539806	4.6587965672783	3816.71536749703	0.653479543870185
946	1	30.5994856895923	13.2878541193269	7.39320454171629	99.5754380579286	37.513952680446	5.01759247893206	4054.22194816672	0.835453537678497
947	1	39.5195127592621	11.6622837133494	7.3455664142044	94.72539705972	65.4034763694416	8.78330749817741	6203.08872148383	0.795510855105315
976	1	42.6510264646328	11.5094576740759	9.48538038118427	1.09809513832909	117.947749444242	10.3197118250965	6931.9469994258	0.879476167250952
978	1	60.9192371421715	34.8946790363908	59.114099798709	0.123610519334886		4.09496848329705	3429.82803270945	0.646418873492698
1008	1	57.6532650032744	21.2598591813187	11.6481660875157	1.39819137716783e+28	69.8685236504974	5.99824239503084	4671.29963635556	0.770398963696847
1009	1	30.617350774652	14.624708511831	27.7761251655672	0.14511842400851	3953.15761601636	4.43832704092209	3667.46636572137	0.466959816208265
1011	1	55.309967020589	34.3213533634281	53.0488718270123	0.178810041398541		4.93099756593141	3997.49909073296	0.740629747499389
1012	1	44.7385216224427	11.3142414115462	16.6128152992251	0.0585748575270998	145.413912410326	4.3368019036532	3597.86846792395	0.828981953425157
1013	1	53.5775571714084	46.7180622415957	80.4652493167759	0.134576089308866		2.57603152658989	2295.93874190049	0.717778429911297
