# Supplementary material for: Nanoscale clustering of mycobacterial ligands and DC-SIGN host receptors are key determinants for pathogen recognition
Source: Sci Adv. 2023 May 19;9(20):eadf9498. doi: 10.1126/sciadv.adf9498 (PMC10198640; doi:10.1126/sciadv.adf9498)
Supplement: Supplementary file 2 — Data S1 [file sciadv.adf9498_data_s1.zip › Figure raw data/Supplementary Information/Figure S5/hDectin BCG/cell10-map2-t2-data-2022.07.11-15.57.29.879.jpk-session.polymer extension.tsv]

curve_index	peak_index	rupture_force	rupture_length	contour_length	persistence_length	stretch_modulus	bond_stiffness	loading_rate	goodness_of_fit
2	1	17.5740653993535	27.9991802889179	10.5559894255175	1.84025965933904e+31	10.6351899702119	1.0075029011021	958.571959377824	0.352473562766295
4	1	53.6280415499375	14.6909113920287	3.45289677019646	2931.56599195996	16.4643543047873	4.76640115768001	3839.25174085358	0.894501731114374
8	1	17.542985840002	25.4389907329297	55.8453316631389	0.246063741908072		0.927787971346458	886.133608636185	0.208549402816898
21	1	28.1089230749763	17.5241756948195	8.35885489065141	4.28505285867521e+27	25.6355903013626	3.06687825506261	2654.42104777172	0.319380445391708
29	2	114.397758375871	31.6867314435316	31.2188020596561	0.483415397251742	755.641451483709	16.6871716318396	9042.26189006327	0.962612633373285
44	1	22.4481404088529	22.8404372978155	1.82473930209062	6.38313718315211e+28	1.94911461285822	1.0681605918309	1013.32076893756	0.32686620897567
51	1	23.0853201248174	28.4328734722092	47.9603546067477	0.329979747515633		1.92643293335183	1755.12607131966	0.42637580050556
60	1	19.386807029879	32.616558880573	19.9667688978099	3.89839834138803	25.8414224762527	1.20083989574389	1131.96952942741	0.349005379700585
84	1	23.3501625952103	32.2781078096663	23.1931283618081	2.24376641601461e+28	59.6108468321819	2.5701943223124	2274.06501844593	0.487160240472613
112	2	88.8298788003885	37.8387597901998	51.5799548570506	0.185613201046369		11.3682765062627	7213.466337134	0.503460713850375
168	1	24.6829973836643	8.16122941417977	13.088285982213	0.356443109857478		8.26851978140443	5827.29677332518	0.735234680082812
172	1	45.0594684858837	9.34590485663799	7.51866577487898	1.29411528559026	119.882949320604	13.5502780444576	8034.4033938302	0.874794960444172
174	1	34.9259665150764	12.7538004587384	10.1248743490444	7.29627286768745e+28	134.511586757847	13.2852598581179	7940.48341344236	0.887066716283202
228	1	38.1947040179024	35.5966860753994	81.8027093346525	0.104385895808285		1.33725082902554	1252.3977322893	0.437690740540642
237	1	36.5231427972191	12.6725048890388	18.0542922856063	0.367972702889004		11.6944771809698	7343.43927427168	0.655011364278491
239	1	54.3032745856265	10.5692476829183	13.12178606553	0.542826325804487		39.2485165826986	13132.9774916359	0.816846648729805
247	1	17.5881746411929	21.0790669405521	9.82631702926955	2.23726698718771e+29	15.3586440072961	1.56301124434999	1448.31781868109	0.504613150561522
266	1	23.6858341612256	34.6226080773986	106.283034366989	0.108721670432867		0.581016848961871	564.402244480912	0.306498688450605
276	1	34.2137122734345	20.4317548857694	23.3649658147731	1.98333979153173		22.4449363539541	10502.1052199108	0.615433506754387
281	1	66.3201762709449	95.7546930667286	94.3941062676453	1.72709877503438	607.368350227272	4.48702788056476	3655.90347229336	0.856648167137441
290	1	21.7537667438374	23.5450583637212	15.8337905502432	12125.5279022205	44.4872846729898	2.8039794389805	2455.18356334413	0.620525485843922
301	1	18.7390279471716	18.971465205178	26.7950737917784	0.744667505772198		4.14325110520326	3424.40089369998	0.430836666334645
305	1	18.2134252951618	23.5609481094202	17.2414067979951	1.50879470864036e+29	49.6911182669311	2.88208026462836	2514.85572515908	0.389946094785968
327	1	33.8619543987326	17.3980044003062	12.6481796390012	6.3594437783257	76.1528132941267	5.58662133738373	4354.17578421403	0.602687405724777
329	1	49.6219118032871	12.6480961219687	22.1443666165389	0.139391925835961		8.45365978591678	5918.64864077806	0.647087411477079
337	1	41.8199325793652	46.4038039230472	10.5341007444555	1.07376699251502e+28	12.2815452562845	1.16588454527064	1100.85676787083	0.65861966201643
344	1	26.4143554426698	19.6256393359865	12.7532535043384	2.91371566701009e+28	49.0177617156983	3.84354954592751	3217.07163403024	0.494140379399298
347	1	78.2061636457045	38.6174900342013	70.0392528231072	0.0812281192375553		4.00589965636703	3330.0328307672	0.76216346143158
354	1	128.24611223605	169.478061312984	212.408743887347	0.213986824282781		5.48364656361023	4291.3679430542	0.879749763731053
357	1	28.8095753276682	15.9821837841816	28.2687682699546	0.114497907874294	232.58250882161	2.52811061297528	2241.05787575393	0.468687668164217
363	1	35.2220938278235	30.7328900553587	60.4890452278158	0.150873355287459		1.89419880870967	1728.32998247377	0.353431810135789
365	1	44.5252956844217	19.0113283345239	29.661393643746	0.215386214357836		6.95862570593951	5144.77230375063	0.580336300832257
366	2	31.0563603724434	33.8998459552007	24.1655720347884	1.29690580834871e+27	77.0981708399294	3.19041364834814	2746.46423124576	0.632341888255511
392	1	18.1644840322972	19.0555921993956	30.2585893231729	0.499274813191225		2.68392336484112	2362.64522789801	0.29113660151726
393	1	33.5697220504998	24.9318803537895	41.5308107985215	0.234825024902554		3.30499811849463	2830.95604306678	0.580592274407581
395	1	15.717617500406	17.6376527691963	10.113479918576	35.2878644375802	19.9703970282681	1.92203970185888	1751.47869129542	0.368760691603538
416	1	50.8872073206891	11.921451549371	2.06755722566746	1.76749765530787e+28	10.6772215870878	5.16417221953356	4093.20385993467	0.827446723465477
523	1	124.074315343247	23.0087224745264	37.3935923037592	0.0433199173478052	2348.03084028634	12.216421275551	7545.88512213623	0.940450139332225
542	1	84.6895472140622	18.0270500750492	7.1430675427586	5.42203619059165	53.9063620751697	7.43466325576738	5400.42509390312	0.902478814573749
552	2	44.4839314250875	77.0973001726329	55.094572515762	3.21197926687652	91.8665850660055	1.53309650772873	1422.59615291623	0.739317980775402
565	1	31.0418936784221	16.50351548415	21.5527849570016	0.67230781068742		11.0450598820365	7081.96541508339	0.242796509776664
566	1	24.5111575645763	47.5325150480815	65.4818007481636	0.260925982287268	193.019017004445	1.14282974404453	1080.27933531495	0.383329503830009
567	1	27.514029163386	13.7220598382806	12.0766629531066	68.712694192509	172.420638222244	13.3046407964875	7947.40289835045	0.824101211129416
574	1	22.5358205577859	28.8632961738742	38.886773045462	0.777090623544414		3.97641818996211	3309.63492555352	0.29124184801448
575	1	30.3485471243523	41.1942812102063	65.4156210086117	0.298791355477756		2.0740322801702	1876.813126012	0.0503166999094594
576	1	26.6033272454916	44.0882794351627	98.8559835754273	0.156330465608091		0.783075787799982	753.192900158604	0.0674851653860576
582	2	99.4442697262798	63.1184813740988	36.5452004914969	0.695025567903303	117.110844033575	2.98975251477855	2596.44919103401	0.911238872066393
583	1	23.0706282489242	17.3137869521562	4.80858665726388	1.17805390889504e+29	8.87127855263413	1.84488274516861	1687.17884348257	0.53690958081967
585	1	37.1581303626949	79.0420782517259	107.887439958308	0.440823220551586		2.26393750397989	2030.97714904017	0.232919465149555
595	1	64.3594840911719	30.7265560213069	258.887893152614	0.012185824605197		0.952922629238864	909.034163990774	0.713556614059623
604	1	32.316232162823	23.9080169192556	48.8891958172513	0.152386642350041		2.07040444411848	1873.84193252035	0.544908894855866
621	2	93.1155964884098	37.750978763974	48.8725777780924	0.0940695660027368	808.502248046332	6.64930101871675	4973.70717730298	0.890189050655819
624	1	48.4309194103083	61.4174558121454	34.2035906324188	15.5596876364769	58.1686473018973	1.66373987665005	1534.39886794268	0.8410777598859
627	1	24.2042513226146	22.2475737252226	7.37076171850018	1.50952689395652e+28	11.9920698731065	1.62697836819322	1503.0771438693	0.604763834330042
628	1	24.6798260780091	22.317858911022	34.3838708581694	0.405103888642561		3.41874695737929	2914.00461318954	0.208406900682121
635	1	52.0641134361137	15.8056914891874	7.2203973973399	303.10758105037	43.49157112784	6.00318558763423	4603.12436641423	0.911835130782904
637	1	26.3847874625703	30.5096880472804	43.4720717352554	0.509092902690126		3.50739035540419	2978.1600707548	0.400242565376323
655	1	36.4030313512847	79.2671683510619	191.473114620113	0.100846165071365		0.529570419463322	515.732811283854	0.562769402189379
680	1	23.319723257937	22.5219405179382	70.6540819989942	0.107211002724446		0.859299799872638	823.449386376196	0.492878577897145
718	1	36.673953991988	29.456420547575	45.9185323888124	0.187071240679559	1275.1818418355	3.5912724497507	3038.42057095596	0.587463936499876
732	1	21.3934802470913	23.9172745519487	37.2206220358201	0.452011608049937		2.67885957751161	2358.72031197532	0.432087481496461
733	1	26.2432849647823	26.0924572663694	34.8769979865896	0.696147316075176		5.30438387174738	4180.79716570548	0.118950773623004
735	1	37.255279740262	17.1904720262628	27.3140255972839	0.242958986429326		6.0905230204394	4654.30094327593	0.77323867221888
738	3	36.1742460191773	45.8647460426796	34.7397426282637	33.3506575323717	103.519912699516	2.8603462900038	2498.29151781754	0.647637743842587
740	1	36.3995702156715	43.0174424181513	55.8011480044944	0.597493130439079		5.13331787610981	4073.79589161956	0.479216614919592
767	1	36.3329357634894	16.6202028652495	15.4911737147811	0.0578215427587924	47.0195359212944	2.08918096320429	1889.20920665359	0.53736538896945
769	1	27.6116549121917	28.5622027326015	12.5423343114135	3.48257282572939e+26	21.6178184298974	1.72358812109044	1585.1615181349	0.223468320918911
770	1	20.2329420258843	30.8438156379106	10.0396189483982	312.614836753166	9.70421584188572	0.963644597507379	918.786185454643	0.53278066403258
773	1	23.7586915497291	26.7725241919988	3.55964190954363	2.15858534567606e+26	3.64334050064336	1.0235132053242	973.053720071755	0.191347328074584
799	1	45.1645242048122	125.755390415785	208.81269923675	0.176093080817345		0.889309754039848	850.967420794077	0.337840237661112
823	1	22.3838520582542	19.3938180157886	31.8634105120887	0.366090175915888		2.94343702431078	2561.44650298107	0.373015914354759
851	1	34.262887722729	49.1627653242556	75.4131834254861	0.296125072302228		2.18487091392374	1967.11584739362	0.658978882543891
859	1	20.7895852388872	20.4689375045394	24.1615430804737	2.23718173382831		10.6650867668953	6923.79743921229	0.551505274866364
874	1	124.332572683809	49.7160260789831	60.0329419143932	0.136659640473359	1675.01327449167	10.4987307667181	6853.2987092376	0.956303046934412
876	1	34.6106833064509	33.2201237713391	17.2839222574404	1.30426670871673e+28	37.5377005005779	2.1718276639678	1956.53665297366	0.585899365925058
891	1	24.4601746368866	55.362084549705	91.6680612218249	0.327721749829267		1.10258364531111	1044.24879633221	0.372800011518825
901	1	25.134761874897	30.7699453933736	51.2181680357469	0.314266770905644		2.00908361772953	1823.47025300157	0.468533248822584
902	1	54.6098543887256	29.1501889141063	74.3032405318682	0.0617473416295201		1.99871570580058	1814.92549541733	0.493929034709059
903	1	20.073213117141	26.4735968605888	15.6974521663185	4.16896386208183	25.1741397666189	1.49945051925724	1393.57964905849	0.569732833475812
950	2	80.9819046626936	59.4656052062933	42.8871088248207	2.64491887658547e+27	209.49304920026	4.88475569794102	3915.67125927693	0.917965934183445
974	1	52.3750744211036	12.8194014277502	4.27587153075127	4.52917216845118e+28	26.2127121152631	6.1303787840084	4677.54014575417	0.782559545042458
982	2	29.9623564910024	25.847922308628	33.4226133472914	0.74048137963351		7.14310419298291	5244.91984240638	0.485430837166566
996	1	26.8012727585984	15.3489561945196	21.3195855551019	0.329170356000949	436.097241313145	5.41366074264767	4248.38764142655	0.493043044391574
1003	1	32.5409530147919	18.1532179311401	31.6771789330574	0.150936551797282	1057.60530945151	3.95684213711612	3296.06242486964	0.593679035643434
1008	1	44.5407534251921	26.4279141708051	21.3472087714003	6.21720581257713	148.986049823541	6.33350072886296	4794.87319622911	0.751951436681215
1016	1	23.2633075467161	24.8045436318569	4.02356449567172	5.80922041474654e+27	4.50418710703934	1.11945194662212	1059.36716173376	0.396087036274461
1021	1	32.6701170309266	26.1487497844889	34.9048181944551	0.563361334185296		6.62935649226038	4962.53955914724	0.278671165046896
