# Supplementary material for: Nanoscale clustering of mycobacterial ligands and DC-SIGN host receptors are key determinants for pathogen recognition
Source: Sci Adv. 2023 May 19;9(20):eadf9498. doi: 10.1126/sciadv.adf9498 (PMC10198640; doi:10.1126/sciadv.adf9498)
Supplement: Supplementary file 2 — Data S1 [file sciadv.adf9498_data_s1.zip › Figure raw data/Supplementary Information/Figure S5/hDectin BCG/cell11-map3-data-2022.07.11-15.01.20.073.jpk-session.polymer extension.tsv]

curve_index	peak_index	rupture_force	rupture_length	contour_length	persistence_length	stretch_modulus	bond_stiffness	loading_rate	goodness_of_fit
1	1	52.9947949895505	13.6596730427328	48.0447695239844	0.0405703282880943		2.87997068548194	2534.31821635291	0.853268121359045
37	1	17.7717162040964	15.4775035940169	7.80599940342827	191.343522094956	17.7687819036292	2.25667411122683	2038.78717563885	0.534662490885742
39	1	25.1399471389021	11.1775533594633	7.91151445222074	2196.94281917793	60.2678220300183	7.5785269852122	5576.95100183617	0.514386863449086
89	1	49.0923558746223	25.1693533484218	20.1030391658811	0.153330859232684	78.9601915775427	3.02758841489069	2647.92942222653	0.848823693492384
99	1	47.2916745942161	43.3867860858172	59.2792374992346	0.344647338494739		5.22724311454161	4190.0064846273	0.54093506440184
165	1	70.1029658437428	72.8349161009109	92.2746456460662	0.362362787138024		6.58211722882265	5017.9521665453	0.797901511066226
193	1	44.9901061658136	26.6246716070173	38.9048587618072	0.0964083555394198	262.475444825535	2.78698406365979	2462.03244257205	0.702824864181825
221	2	36.9344659093669	32.1672949648178	39.6501241922629	0.844732069542038		9.14087367767796	6379.32418500318	0.774496113116341
236	1	28.6197225626316	17.9250823569673	34.9967409268626	0.188790872295972		2.68325627318809	2380.73021524796	0.217946522206438
238	1	63.2729593839891	45.5790815224167	63.8142179626539	0.229349423929796		6.02594669772059	4688.08501451433	0.823830347213431
250	1	26.1214657849606	29.7371797091671	23.0887088917	8.89567714677459e+27	90.7142312708867	3.92894343708827	3312.58510364918	0.620871538911858
280	1	95.9336962203734	27.1215252295777	45.9746330633694	0.0783632898964584		8.28304685143914	5949.3282014026	0.792456209552112
325	1	43.4360904753407	10.8407491091508	16.3346142212555	0.141912142493212	601.368413101266	9.61682720418175	6607.54749256289	0.702287557685191
339	1	133.303036423826	20.4166936984048	25.5208227870307	0.0953327090903248	1576.67782509392	23.0284667462657	11015.3754359084	0.976136366989251
342	1	23.5043499070444	51.3947761670397	46.6275570358312	5.69526739437355e+29	229.893022686167	4.93041105519434	3997.11361866181	0.494843134206614
364	2	143.428964682572	30.1716977412122	22.566295476818	1.72402450958153e+26	425.573859796197	18.8588268833659	9961.82120524416	0.943465339946567
370	1	48.8199193563768	24.1628623228911	42.5591480472885	0.139588567090206		4.28904549823465	3564.93794336783	0.784305337574483
474	1	36.0529691920146	12.4198867124891	5.24611880491887	92.8330779429229	26.0314667295644	4.93083116129918	3997.38972648845	0.856678350723109
488	1	22.7701621885509	43.3920866297429	24.9330219706053	1.04015382467555e+29	30.7561062602569	1.23354907786616	1165.46491703537	0.325992394517736
574	1	42.0324443826753	57.3654436946177	100.669580641426	0.163611237707829		1.56967709217427	1461.06683219628	0.676490584796733
577	1	46.3204939309654	19.2377445244646	29.3726699359112	0.222558154633227		7.66296348400621	5622.54190430283	0.406939458778009
578	1	25.3916760361168	58.7418137269906	66.1678596108096	3.32053531788125		6.62564665062848	5043.21154836273	0.359852965206448
663	1	37.7897145795323	16.4881260306277	11.6644772311526	4.79855100510656	77.301676607267	6.15304924390947	4764.65624492876	0.794762451465764
664	4	146.885880927323	151.317655357725	173.906574745625	0.432564605750501		12.4827347590881	7845.08567171037	0.947682260606589
666	1	38.4063641348454	22.4365996067252	31.6351582219134	0.366083015118443		7.22796747070974	5384.76388923434	0.686546226863757
676	1	76.6494747020252	24.6762888446019	32.2028493630309	0.273459077386315		18.3029743094898	9804.53557517491	0.766263188173907
720	1	39.6450567554129	20.9289103215676	6.91096432840925	5.87363786927162	18.9251352632627	2.69565285655078	2390.48397172563	0.78557978451136
722	1	26.4874205614237	13.1633878907923	20.6609397139654	0.238493780061498	650.814149482701	5.28681297861006	4228.19472411419	0.706167664246395
734	1	39.6474239447185	14.0661026761367	5.27523842270468	2.60512996907536e+27	23.7917010347176	4.51007122868948	3716.31616870467	0.733155713935602
767	1	71.3393847230644	37.8786509107542	71.5481388185521	0.0812497563680398		3.39687976234351	2926.15415210958	0.546177041875806
776	1	36.3682008576832	11.1381554548972	19.3471485845562	0.14370917381097	1874.64320409588	7.79179369139481	5691.58969549624	0.596474799630785
782	2	36.6348023043758	42.3093473449018	60.5228065033191	0.360580365208943		3.45998186418879	2972.8589321588	0.474562475242161
783	1	38.3632034509028	19.3759216432817	39.5746576688626	0.128662494231395		3.03965908880375	2657.15797467962	0.240013661621649
819	5	180.945168987391	77.4802404989287	84.6825190700172	0.116449995877614	1331.18607943404	8.67127227398615	6146.99880433026	0.927629358669043
826	1	43.5263740166342	71.4563364837605	101.740905079275	0.309568504457313		2.47733842682192	2217.21278516076	0.187450261686615
850	1	53.6378107893397	45.4991670567681	62.8909701928538	0.287172075399653		5.38785175380213	4292.57477821604	0.748494166663186
860	1	42.3922864473324	14.4537171868339	8.05835702484294	3.39904347612488e+30	53.4156279926642	6.62860032485409	5044.9226436132	0.801343482523476
884	1	21.2172374006713	18.4628526357895	12.5006703912664	1.3368292909002e+29	44.4853378312419	3.55863617221053	3045.39886113117	0.50360364688481
903	1	224.298985527659	49.2490457885137	39.553530308665	0.318418398880712	614.263421203392	13.3378184744385	8174.44507046472	0.980029489049802
910	1	23.2765473647975	57.884801564077	334.682108424893	0.0510030586389419		0.213107356422555	210.978108232824	0.157149034928526
911	1	57.9902394305089	44.7046951146716	69.7562824430806	0.165311838612496		3.85276075510054	3258.26484035407	0.787683812628326
916	3	40.3152439794972	52.5315263644021	76.9173337747334	0.298116155591952		2.81622014995131	2484.82048070655	0.637252635184589
923	1	45.6164076378258	19.8845687405775	9.0169582790625	0.197597531045136	29.5614455208484	2.95493545242877	2592.1875790926	0.841564558346805
935	1	25.4192372023494	23.7653367990599	38.7175337154191	0.330317520823946		2.7937260998602	2467.29245987158	0.450469608548587
943	2	17.7754902403319	26.1261463577319	34.5437978819393	1.09204658662456		3.76999922701369	3198.87678665713	0.304002754446144
948	3	128.865894822382	56.5354098191505	69.7285563311681	0.240944882298169		18.0831286556755	9741.09640257696	0.940985473329298
956	1	40.7582430528412	46.0765757377041	105.43881765494	0.0985262877330227		1.11002600859594	1054.58814436797	0.603410466438173
978	1	34.4441377684307	25.9351126510909	2.12962291054567	7.91038444961311e+26	3.08134912262305	1.44689893565877	1354.11271922813	0.50360962917377
