# Supplementary material for: Nanoscale clustering of mycobacterial ligands and DC-SIGN host receptors are key determinants for pathogen recognition
Source: Sci Adv. 2023 May 19;9(20):eadf9498. doi: 10.1126/sciadv.adf9498 (PMC10198640; doi:10.1126/sciadv.adf9498)
Supplement: Supplementary file 2 — Data S1 [file sciadv.adf9498_data_s1.zip › Figure raw data/Supplementary Information/Figure S5/hMincle BCG/cell01-map-1-ct-0.25-data-2021.05.19-11.08.01.483.polymer extension.tsv]

curve_index	peak_index	rupture_force	rupture_length	contour_length	persistence_length	stretch_modulus	bond_stiffness	loading_rate	goodness_of_fit
1	1	35.9917726753144	19.5169228695782	9.37135870023538	5.42819335531331	31.1567166112306	3.22342348052954	2786.7466344495	0.61586915391277
14	1	58.8955508766474	20.9934639367017	1.5723391734332	71.5259682839315	4.76217314983704	3.02680627949748	2638.56809493355	0.697611503173519
15	1	29.0230629691733	22.8870902333526	17.6908572312632	3.29499190545793	73.0228738328197	3.65126256367385	3100.87066656009	0.620907174802196
21	2	57.1362056799125	31.7540061456848	42.6224103782296	0.312617734775173		9.31494166402799	6411.62886192484	0.638624136254999
32	3	31.2369003318776	98.5921067153213	72.6434437240848	3.32960328589587e+26	87.4478971089911	1.20379613941673	1137.2454630544	0.175297204971831
37	3	60.5938806339063	33.5420026260827	26.5538783872428	1.22588722639265e+28	230.24812988027	8.67097930187427	6099.81375926323	0.436130790437636
38	2	118.073919750176	48.3045223696173	33.0475488798424	1.83420638097545e+27	255.755418136737	7.73901323413236	5623.42263515639	0.925761843916904
47	1	25.8436368059806	11.2022566175754	17.7867022764162	0.351011797418759		6.49720533726977	4937.67341571167	0.452351021010735
52	1	90.5685032191369	14.0415456903062	18.6774204834448	0.207210386150412		34.7730084143547	12924.8826178782	0.948436113865102
62	1	34.1259070998555	11.3623543061674	2.70354193739272	2.46766125358949e+30	10.6551357237786	3.94117641616996	3307.49571598177	0.394862988188162
66	1	84.1082652262837	28.4402231113817	24.4262424334258	0.506237935132848	263.017094248375	8.66234895884113	6095.54154422641	0.816066984521141
71	4	374.175605875779	65.9151080408044	29.349030831302	1.91571082727659e+28	300.324569415817	10.2328615599636	6833.56140347783	0.982940581442378
91	1	170.507360677378	15.0624396642296	11.0198128289557	0.111178281123948	284.261051160894	21.6005642495713	10536.5982613119	0.967302317495961
96	1	230.881314493593	18.2884191153003	6.51509992420481	8.10980100371853e+23	127.764720393815	19.6105542325057	10039.6411492349	0.786273869817566
112	1	55.1677198917674	10.2879725837945	1.82125088984207	4.8607115746403e+27	11.8669613311142	6.5158300799201	4948.42278784034	0.843099152763006
118	1	17.3440467731439	12.1956540668705	19.7464530154497	0.492954376286848		3.78101006794096	3193.95146053726	0.363402366087381
127	1	77.7775536539637	24.6608662947504	7.6277462643377	4.3973212604153e+26	34.8302274201123	4.5662540694301	3736.77983946147	0.82089610764408
157	5	294.363205297319	138.224098891299	160.77985909393	0.0747318152547863	3874.16080937545	9.94395079754054	6703.49766922267	0.906655537236164
192	3	117.458118537242	45.3342246056246	37.5866049986197	2.28253712237086	438.150252676412	10.4496747139557	6929.57650647787	0.821827334306874
193	1	98.947955279025	16.8259617258019	24.6802887392122	0.12063288818606		21.44484428766	10499.4086570532	0.796020312750389
200	1	21.1063464369533	11.7521058650119	5.94947470646576	1.3420698124117e+29	21.6404715105172	3.63737515969246	3090.84873776581	0.441130103592081
206	2	82.9012911194699	37.1002247725989	59.6354024161105	0.105392204793056		6.06780967777988	4685.67730098239	0.731439711490049
243	1	35.7941200262872	15.3129491502566	4.20206377199778	0.12799429086501	11.4796316489289	2.53895836827814	2260.01718679377	0.403988599104383
248	2	87.8399324855075	32.2438522294492	28.2956616667731	4.87199105379317	465.828835541199	14.5687341983981	8528.6139016052	0.83482880067766
261	4	344.058538025356	61.3580540799547	81.1344157642683	0.0563909227389255		31.0582459475896	12374.7408984081	0.874058160784502
289	2	60.2258677921993	44.9109407376176	67.9149477855704	0.177016839685824		4.40474501365123	3627.91913443703	0.551692063818724
290	1	62.7558026583769	11.510107713645	9.84878566594	0.195820097740623	137.008864240685	10.5719374623417	6983.13072214302	0.824988569783774
294	1	17.5589943616498	11.634777009416	15.8316615015185	0.947501929253151		7.36388378022416	5422.69616565048	0.332340307556352
320	1	158.167541531524	12.5704468800981	10.3274353089913	0.122490474889197	353.334283148656	27.2092933883573	11714.4916269782	0.957298438490756
323	4	251.299740089173	50.808657587257	42.559943110656	2.52848934247036e+25	1296.60235813186	30.4653216937025	12279.5196185654	0.748798141806359
330	6	107.887115092947	87.8108337060621	78.1791609595831	8.42885231239087e+24	875.707092456783	11.2012853771785	7252.27991408914	0.207623799817466
344	2	110.112603871537	40.2059788934842	65.050768155847	0.0778168096621926		7.29693663748764	5386.30543346123	0.785478679961487
349	1	129.760503847826	12.1513009605629	3.97851529384994	2.95272176439527e+25	63.1674645768465	15.8771450934201	8960.90913388417	0.781055935190399
362	1	102.938571424592	13.1244362807403	3.82481560357285	2.81770636346897	41.325013231598	10.6768015253439	7028.72999930905	0.856076966709005
372	2	165.12334530582	57.627703891056	53.5841742080936	0.11135463680928	529.212031645147	7.16152008491057	5312.15938044737	0.947141815030387
378	1	96.9837829673839	17.2461484725826	12.4780478136896	2.26090236664497e+27	253.805103456116	20.340129100777	10227.4481463234	0.63318235181224
386	1	38.7880349070166	11.589507810995	4.40851613410224	3.54429550107848e+27	23.8125436418407	5.40148723912744	4278.14073920483	0.60239017484792
407	1	13.6409528021299	11.6714213269454	6.48991134512182	10383.0958648566	17.0279931619166	2.61935713697273	2323.49960266273	0.366551251806387
415	3	125.921305770229	53.0882261861483	48.8950364835136	0.266781579067694	482.882874599244	7.39455019057141	5439.3074470246	0.926929073582281
419	2	169.314930618849	58.588876740877	69.165851627115	0.274380322741447		30.3222317308656	12256.2076082661	0.948232000721603
444	1	40.9749886646821	36.5643966103379	33.602687855493	0.189587939174859	90.6371189763017	1.92319672743421	1758.76803969054	0.478599761795569
445	4	290.734502365953	59.938750273006	40.0990277847146	3.39775607949127e+24	587.617639068635	14.6541617473482	8557.81886655039	0.801253883168765
462	1	72.0850440887229	15.5370951685387	3.70843049105689	29.187933715602	22.4439352273865	6.03137469838368	4663.9205626408	0.86308775121948
475	1	48.6623010427963	29.0473631887355	40.3666982332122	0.203920976026179	1169.92809373087	5.95024420410067	4615.25964378941	0.671075958517299
477	3	69.8834215455648	86.056930294215	208.415357503249	0.0523116415992612		0.932769962252902	892.309095096156	0.176872124643774
485	1	65.1470062423394	13.5338417387164	3.80195249213395	54.4416684892776	25.2827159562046	6.62802348818635	5012.86438658281	0.784231427947312
514	1	123.666129892855	10.9673099114138	3.76423558521044	0.237839776370952	58.8720498710964	14.973236369142	8665.6589674388	0.931954823670439
521	4	219.622065989134	57.3608672026262	54.1595445534828	0.641189452137154	1518.94564925929	21.6470061410344	10547.6365701727	0.944205191679133
524	1	86.2654826016675	38.4738783097243	62.5048985087675	0.0981317939053149		5.90359879153925	4587.14735900612	0.843400530603137
548	1	289.287579744247	39.4099738350407	29.3374034496355	5.71453312865963e+25	842.580008398118	28.7203334079853	11985.9895854472	0.967547321781538
549	1	53.2964727913306	12.3544668917134	14.279357053571	0.145188544539919	231.876559523706	9.05543614783808	6287.60347169942	0.69939769620764
562	1	62.7747076295831	13.9795754891901	11.9574273241095	0.705747744633545	195.250252677495	13.2002873885548	8040.64509315424	0.7764870194391
566	1	25.7677993068054	12.4780524240932	14.7992901588199	1.7178588217833		20.9773450531639	10386.0840666157	0.34197696645055
575	1	205.832708733029	28.4757147918786	13.8133392526119	6.98354263760638e+25	193.913805262934	14.0381555622958	8343.99740603407	0.88829000610245
576	1	34.8220745662484	18.3617393467096	38.0184949242625	0.13806936009922		2.83643024174067	2492.72108044464	0.625972259032002
578	1	117.714188486371	21.7229028694925	50.2325383000762	0.0335148360467057		6.68610592302105	5046.01733949872	0.632809005910228
591	2	159.138192714144	25.7751436601089	25.5214070957131	0.157431135887468	748.539116001568	19.8628624644315	10105.3569136377	0.955318899469059
601	1	128.140882737071	28.2463821654361	21.5505662434929	0.33447456020713	275.190765019928	10.9480720927082	7145.28209795274	0.911299696573978
607	1	194.212057859364	29.0521751593219	16.4729736109991	6.13620610296015e+25	254.328551121884	15.4391403232787	8819.69154815606	0.895957483074408
650	1	140.97075302286	33.5601908593049	24.1658898630687	0.422971368015903	271.04285206546	9.95833879277361	6710.03319531047	0.917769946363428
652	3	84.1709819189849	49.7474755923322	72.1716411329931	0.148106293403274		6.41838649047354	4892.01844521192	0.788343587523916
673	1	136.469556770864	16.9270872631433	15.3150176859467	0.0766375772046268	325.767662768476	15.4770499516705	8832.04968867473	0.910526617696485
695	1	26.6568565795473	30.1657146805447	3.35806076251944	1.02126920076884e+27	3.33917113394606	0.994374840150537	948.524355711823	0.466126571517119
712	1	63.6680381624315	19.0194691854971	12.2356063833331	0.428109779678623	85.0349515581322	6.15163330379018	4735.50637945035	0.831097059551489
736	1	28.4851259780496	23.1547614804584	35.0792089221815	0.371850388769649		4.01635080568612	3360.27784137058	0.39566939897472
750	1	144.485654371442	10.973158724746	7.92797880886072	0.0715856795306344	206.552844827136	21.2605420404045	10455.035151701	0.926553097206201
763	1	23.0872995875444	17.0761032553499	35.4281196748821	0.207445667212709		2.01444568219504	1834.77256084609	0.306839723636493
768	1	179.000652872996	18.1139324576212	12.992888210466	0.181163788760329	312.791097945742	20.8319088903683	10350.3075620532	0.979364970508726
770	1	123.942870993	12.2225007602122	6.84053510584696	0.987721209778312	141.092138313488	19.6029807358235	10037.6558089817	0.943464540521076
782	4	111.16693919394	92.6197820244242	104.301182100525	0.469866188758084	3920.5590861709	10.8171986103722	7089.30348232682	0.865342485022133
813	1	31.9609975066284	14.377890617104	14.0245016723266	8.65277990514994	370.80124804257	19.5294230943682	10018.3341647373	0.667260232873684
836	1	38.7286453675525	23.7170363745533	45.5226497965499	0.144588740514459		2.84466257077898	2499.0769235127	0.387438071034019
854	1	63.3030832353018	22.1841941466327	4.99366282048569	30.645711567758	18.266655138125	3.64585295956549	3096.96815981116	0.795795082515519
859	1	57.6038642724871	19.1175148505438	34.582806112928	0.110952651574869		5.99685506699022	4643.25250171463	0.754186027466979
860	1	209.472451609183	20.9521176156523	17.5668600598879	0.0470117894601389	405.995684910738	17.5986792382295	9484.54798733093	0.970836854942353
863	1	63.6295386529738	18.6668766850818	2.76792871990699	0.0143442935761419	9.34939215712154	3.1333434966166	2719.16389411876	0.644781273860767
864	1	26.0671791175324	10.1898322971194	11.7361712383318	2.37132060407436		32.3268664290442	12571.306589534	0.528621094206346
869	1	27.361275271249	11.7991260823681	20.6649073431223	0.252587521869859		4.9925116251646	4017.4810470519	0.469583339570384
892	1	321.803562081252	43.6148154383834	37.8312711891899	0.181954193432565	1127.40092711092	24.1848889271249	11116.0099188626	0.992926142375974
953	1	107.097013511242	22.3773922557737	25.6913927849902	0.322853487090036	2461.31349289951	32.1243037992071	12540.555593342	0.948728591497056
971	1	49.7852218494098	11.6154246915823	10.3005268044774	0.474253221233609	147.99033627083	10.9651114526432	7152.53617260179	0.720158729115336
972	1	190.277648945656	28.5021327767964	3.54647066289199	0.0476950371139368	25.8056971404307	7.1140114857758	5285.97461918251	0.928479598243313
977	1	168.926366062146	40.8472887470484	32.7926405014409	1.60011315722089	549.673498538271	15.2330141580018	8752.03859104066	0.953734013919939
986	1	39.87873924509	26.0356306501381	13.5931605460421	6.6833966520253e+27	43.5667596865521	3.20505003519856	2773.00348330117	0.463855479640318
987	2	86.3929008003632	55.9477931715785	52.5855672533571	0.476572033470553	389.117473968048	5.45696729079616	4312.86984260106	0.81650178484646
988	1	160.039261903508	23.933496264762	8.62585872121693	0.0798717835738964	77.7517274147421	8.43263095332904	5980.89143253344	0.960919372717121
991	3	289.381363456024	98.6571625605849	95.4275504391421	0.189900723549112	1695.48548746746	12.683148180636	7845.78438568496	0.980058510749947
993	1	82.5343284004602	30.1887646736642	46.8589058831602	0.118164377252356		8.25457979651768	5890.7706879193	0.747593212221102
1002	1	90.6830085971112	22.7052873792305	10.4605301237401	0.333054153863813	66.9177040948152	5.98928217584582	4638.71117214652	0.88400920294097
1012	1	115.753961206207	15.8395134206089	16.2500930843042	0.166767801174531	562.994034695653	22.1881720868338	10674.4933024792	0.86544115418074
1020	1	58.3781012024157	19.3079729920566	94.794816983316	0.0245292034775948		1.75261717043202	1615.01977272523	0.766255200917008
1022	1	116.546948641267	27.893763345564	27.880400057287	0.23978124595781	605.874868545886	14.4995171228583	8504.8464390902	0.915424681956389
