# Supplementary material for: Nanoscale clustering of mycobacterial ligands and DC-SIGN host receptors are key determinants for pathogen recognition
Source: Sci Adv. 2023 May 19;9(20):eadf9498. doi: 10.1126/sciadv.adf9498 (PMC10198640; doi:10.1126/sciadv.adf9498)
Supplement: Supplementary file 2 — Data S1 [file sciadv.adf9498_data_s1.zip › Figure raw data/Supplementary Information/Figure S5/hMincle BCG/cell02-map-2-ct-0.25-big-data-2021.05.19-12.17.32.696.polymer extension.tsv]

curve_index	peak_index	rupture_force	rupture_length	contour_length	persistence_length	stretch_modulus	bond_stiffness	loading_rate	goodness_of_fit
106	1	61.0145966225534	34.5168346033187	47.0880263244177	0.269184983547144		8.53209896539973	6030.75716704896	0.368979841939014
117	1	152.196732412671	57.9344493562313	69.1264895284365	0.273802604094878		25.6176175059466	11409.2942050201	0.949985709793263
163	1	17.2072427087036	35.1862330297738	42.4439161826571	2.18356177864006		4.4410584255343	3652.51769664995	0.237484709885879
211	1	24.9385222105608	28.9768976433989	32.6135849569837	3.42354994196049		13.2928350236367	8074.88967082415	0.452337686506045
238	1	40.3656296266746	11.2898558401568	23.3263364151892	0.119592697384738		5.36914261708685	4257.82527783498	0.695245087067741
256	1	155.243153064774	26.9123420819386	39.2477813052318	0.0786466449300665		21.4734218456793	10506.2542915878	0.951329187828395
269	1	22.6797996918901	15.3728409887982	8.79952833813943	0.354860239764448	20.532815652674	2.00834138819969	1829.7072490056	0.40584713039753
430	1	37.4041318790345	31.2986174130979	75.0844118132666	0.0992493485551243		1.39247465965981	1304.19224018532	0.483948550866189
435	3	40.7226844202374	36.0391019855931	73.779321574203	0.12066421603727		1.72700122857151	1593.24315015988	0.0444801683303985
452	1	182.747751842439	28.4985924522376	21.202280744796	0.089498594231994	307.166718142533	11.96527428815	7565.01821358852	0.976714547086324
461	1	24.9403124949346	12.8357692513479	19.2436554042895	0.440890065646053		6.56924645945042	4979.17050942747	0.390209477768378
476	1	52.6548747621801	31.9884685357133	39.3041352157321	0.60812118026784		13.3517969370702	8096.60938070203	0.667822666246519
479	1	56.2275800868412	16.4549376388943	34.4277076294292	0.0838320730669651		5.01159593655587	4029.82976575957	0.791745186574284
509	1	180.276169874016	23.3841861733837	21.6507129929765	0.0856460149422453	533.023930993984	17.8189118529995	9548.14784639487	0.966238700019015
516	1	30.6442078546396	14.1062476375288	19.61519413953	0.48869123922036		9.69081026885959	6587.49594388108	0.442484065301132
543	2	165.817659450373	42.9308296209945	46.6120399593679	0.18324283199376	1578.55589521504	18.0529544511932	9614.94088457128	0.906000219390241
549	4	54.2198173256038	69.9331913304878	76.2233052431354	2.83733705089878		16.9318409481124	9287.42012908725	0.251572835049359
578	1	55.3527621243371	24.2465481019285	14.4127369808424	7.51394699660396e+26	81.1267159637181	5.62882095687671	4419.51244355276	0.590207287888286
607	1	32.4491097532655	10.4552271320773	3.61781772241827	12.3015391258281	16.7203384118228	4.5619910972908	3733.9244784208	0.599701012163044
608	1	65.9738805402705	21.3973981858259	34.6613405373651	0.129417534786414		8.18643464563229	5855.98367307305	0.744799462134636
613	1	68.7986343764116	18.162564248738	35.0970618979345	0.0802417643189809		6.50487851492826	4942.10382345711	0.775515098370517
645	1	226.826984689027	33.2034837368761	37.8647879701223	0.310702296216667		93.7603747897124	16869.7529956991	0.931426363035846
648	1	104.700669431189	24.9450350452416	11.6257554976133	25.4605618254956	89.8474131990874	7.66370507046429	5583.55420396799	0.870270606335463
650	1	86.450519604434	19.1313707907364	24.8022538714456	0.088084574793049	622.20576141895	10.8001668514105	7081.98412834962	0.871179334711352
663	2	95.8287378087013	32.6591291934803	36.4852984616716	0.296904193275873	1123.44776490373	14.5607335864013	8525.87147275641	0.909561016596707
664	1	105.051105509182	18.5606996493017	14.6902905091295	0.631453761701666	270.742754817685	15.881265215655	8962.22139521175	0.947841332453873
675	1	130.03348743193	22.9751674750705	17.3315740522118	0.163085133185081	238.201856369428	11.4364782323834	7350.14651598782	0.959694630743272
707	1	36.2232066723507	57.7491904273759	140.832808420651	0.0998015430087529		0.713081772262909	689.191315881904	0.440886968315414
710	1	16.174472566916	12.1130785658333	6.70579541144726	3.17282602505594e+29	20.0586321864477	2.99123831785953	2611.49852063521	0.394295894496804
735	1	38.0426729139733	18.6011106838177	14.493324660917	3.98299253767612e+29	134.224325813825	9.26111357843079	6386.08019012329	0.601967764581546
741	1	34.045560190187	25.7500941981944	10.7421526181208	2.85006558498765e+27	24.3686052201845	2.26850297947521	2043.18662988043	0.300613945406312
769	1	38.8073760430113	29.535824728399	22.9205223230615	3.09991813936654e+27	134.458755532566	5.86630416346489	4564.59924540995	0.497466285676287
772	2	260.689860742475	44.7886719619044	66.3290339373619	0.0441387919702794		20.5231017649151	10273.5029935449	0.945096007958433
773	1	121.682823842788	35.6628457804518	38.4157247031689	0.136060888805709	685.021972425355	10.4787724391564	6942.36029861663	0.950750471162243
778	1	222.403912849451	38.9332134170184	38.5526371840502	0.251572432565182	1528.74880587412	27.0474657029788	11684.3935600798	0.983994372250781
808	1	60.583621114828	24.7797670413464	32.1837358633095	0.356225165942457		14.7424497623616	8587.85325685751	0.670228336740783
830	1	95.4444825406223	22.4337917836004	21.3410853314393	0.66257494923382	533.932333405207	18.4399227184447	9723.61910705564	0.907359997393092
836	1	66.2476676466355	14.0632088317021	25.8383278038057	0.0930669922835127		9.04174607617941	6281.00021780815	0.828244042201486
879	1	201.299210243743	38.3954566122936	50.4247895719125	0.100271619022832		29.9778589377632	12199.5618491798	0.906687972700489
884	1	222.156381290882	14.6885465448016	12.6327961644695	0.21908686904063	720.987166250375	46.1776850049381	14231.2926565872	0.934307443516592
891	2	59.4757952822611	38.0046210930357	25.5634065299981	1.18979560390632e+27	122.207034192019	4.78054574020136	3879.07612192497	0.706784539472893
912	1	37.2073291298205	25.8444215314738	64.7771218176676	0.0930334344604373		1.5728081860525	1461.09617282856	0.342813191886331
957	1	34.3283686321956	55.9160222124045	108.725973932651	0.158733410956972		1.04055742120043	990.456383537804	0.401281953139454
973	2	32.5664894209156	75.8682728117789	107.558197961382	0.421513311675542		1.77470915408536	1633.7605111975	0.351117968795097
982	1	35.998652366082	52.363388680477	66.3348192901295	0.70598503135604		4.70305503408414	3827.89841932441	0.381505496092217
1016	1	17.5893270285434	26.6422778022925	33.3248854059665	1.58329653328686		4.83673478459998	3915.99017993501	0.313214223913305
1024	2	103.493308382452	82.4605640573936	101.741335640557	0.299123252686517		9.93542737777914	6699.62312882858	0.730142076977336
