# Supplementary material for: Nanoscale clustering of mycobacterial ligands and DC-SIGN host receptors are key determinants for pathogen recognition
Source: Sci Adv. 2023 May 19;9(20):eadf9498. doi: 10.1126/sciadv.adf9498 (PMC10198640; doi:10.1126/sciadv.adf9498)
Supplement: Supplementary file 2 — Data S1 [file sciadv.adf9498_data_s1.zip › Figure raw data/Supplementary Information/Figure S5/hMincle BCG/cell03-map-3-ct-0.25-big-data-2021.05.19-13.45.06.301.polymer extension.tsv]

curve_index	peak_index	rupture_force	rupture_length	contour_length	persistence_length	stretch_modulus	bond_stiffness	loading_rate	goodness_of_fit
1	1	114.82395424345	11.5745393690893	6.15955570299124	0.0567155538655938	89.944547460997	12.6353483347008	7611.27884812073	0.977246935863867
14	1	31.2270703048794	31.8907305140348	124.226176048544	0.0605258043211896		0.666492778817563	644.067511625329	0.39664687835798
17	1	85.3075064725552	12.0455551706507	39.6168971701478	0.0275102212177716		5.60154999162293	4333.45160014957	0.670663417620787
25	1	45.9231092809453	10.5584732134134	11.1663008402911	0.177989587666625	152.892225592509	8.60817884686201	5937.90708058833	0.875765915787376
36	2	161.351985728522	70.9812134275771	52.827168642138	3.86883744566327e+25	469.524486777781	8.88793586418434	6069.69297124929	0.962942773450936
41	1	11.4838986676483	27.1480441036547	34.3167790287159	0.753499477790541	84.4825213195078	1.08528052098375	1027.05079881023	0.205057481841301
43	1	58.1876493273502	14.2558632401629	123.656294315826	0.0130631467534741		1.83968179562611	1678.37844480795	0.718197004281183
60	1	94.5037549210378	19.6452123026545	1293.29499312988	0.001		1.66594736818654	1532.56710742102	0.52153736583814
61	1	75.5688709535107	15.1834471674572	652.825394079592	0.00192285904997807		1.75926639267516	1611.18896225137	0.226942552978269
62	1	44.8768147833255	20.098252070023	7.56901145425239	1.12751531610207e+27	27.1104319521013	3.58176653793676	3017.20325760625	0.701172482817701
78	1	36.7520730498793	22.3027098308374	55.4135059597073	0.0954896657362498		1.82297667252371	1664.46322866148	0.599914525076012
104	2	68.0717303475673	50.0288297168567	82.6225171311528	0.118623516552225		3.42011454905054	2901.67289245833	0.299653283801737
106	1	74.9479916836144	23.5153363688637	1948.86760509052	0.001		1.09509246138659	1035.83382377315	0.52633341566609
122	1	31.4524172440987	10.8883915217009	2.92064009637284	196957.609218192	11.5274015136807	3.94658029993588	3271.98535827363	0.70543082860357
130	1	65.89436986842	16.1606168439948	832.864010734631	0.00183601253995212		1.42723417696185	1328.20331018767	0.756265817407159
140	1	102.156424925965	23.7816773488377	35.7841682897361	0.0881335765389141	38654.0468398941	16.6294496684601	8898.76079764384	0.830864567957924
146	1	65.7683166308856	26.1764561263816	36.5618518501303	0.223059033417188		11.009877638775	6989.6613899802	0.440423838242927
154	1	32.9854166527946	43.1085438711354	42.7026260160742	0.296938379210663	98.8711801313812	1.55836184785817	1441.04593683486	0.513865779180356
173	1	36.1402945089942	25.8376009416795	37.4099649756748	0.195048101795856	497.006910834961	3.66288138779283	3074.55775278807	0.618627034673752
180	1	106.395945179085	22.8349325300982	52.098601015049	0.0379357948604746		5.8753227002838	4495.5067419377	0.782017618114037
196	1	32.6808821125453	12.6521878845848	4.33055243768173	59.9978642197987	16.8066741744116	3.85822782055088	3211.02259521782	0.444629735645529
305	1	115.700614621687	15.8892506762311	29.9069364683534	0.0504860799717744		13.2360479558578	7825.20565058218	0.823167715783452
351	1	79.6646978932991	12.1991691990436	26.1120509637109	0.0567157826183395		9.18632587125112	6207.38763358624	0.681145714855281
387	1	112.0838949363	12.5612858366727	13.1780506847867	0.116036280161332	478.034992091647	22.6746870265808	10379.5857875916	0.960973834332843
445	1	15.4988163961071	18.5655560419659	13.8166471314179	698.269089723604	43.848877040534	3.13044789431539	2690.45732119963	0.540979969297521
450	1	15.3066203641453	16.2385799369989	28.1845304627208	0.46188192646186		2.076077650489	1872.94514039038	0.255118009786391
525	1	62.5926856524921	15.65768179838	59.0188255682142	0.0314597982080387		2.79471877584257	2438.67541075108	0.901939034899354
537	1	34.2130277272987	12.707112539193	5.36270391079255	0.123440691269814	18.3632383233159	3.02371835840308	2611.24185005766	0.681226049902431
601	1	14.1451515525753	19.0164154295963	14.7259100618523	1296.10868146471	47.3320936815521	3.17441717496721	2722.87128177223	0.420003803971054
604	1	36.0124038110775	16.8727443846758	30.4525409722315	0.178429657489729		4.2708599060074	3491.79322795968	0.603368991835537
618	1	21.3968013770477	11.5560167584346	8.93428065895657	16560.2149279309	72.4944561019359	8.09083427741655	5687.06693481244	0.700057374323558
622	1	33.3293151950013	17.2587141616608	27.4161577076301	0.223960365408732	42609.6751937397	6.52123613717437	4864.14263826392	0.637395953823438
634	1	28.8578249461664	15.5660719385298	11.9451304545503	5.60744780961798	75.3720839796824	5.71475486460505	4400.89418017311	0.732439882184317
699	1	94.6007735232634	11.5568072055848	93.3011265128556	0.00868170469685615		3.77755817701518	3154.95047019377	0.82716133795583
700	1	34.5344411819225	10.1747336508675	4.25116385432777	5.66552522401508e+29	24.7843062755433	5.83000494095572	4468.92706482558	0.793163356610068
702	1	107.794581604649	27.5502990755614	1398.76658453945	0.00113943756318723		1.37056080839331	1278.98622314274	0.847898522809476
727	1	98.6316551903685	12.3449910060442	771.065430540225	0.00101031648339747		2.77265223048969	2421.85629330139	0.700337837572854
729	1	129.810156233185	17.6693141858611	8.20401690162763	1.09207493483879	104.77568706979	12.3467577370262	7505.60071756783	0.829636748816
762	5	94.713735993788	84.9388012344789	71.1688987467018	4.09823676841307e+26	489.522151144276	6.87831566547818	5060.07969581895	0.823012879658726
764	1	378.112212522019	68.036083222137	100.301718795413	0.0309588227494678		19.9079586348675	9758.75541999284	0.934685637083109
767	3	83.830727816228	48.526828994223	67.6354428394177	0.176721186253088		7.63462295194808	5457.82548429638	0.6755283011571
769	1	76.4643416111344	37.8765650842667	50.1392441096248	0.252167708438529		11.1256424326251	7036.14068841289	0.613500575239576
771	1	105.143206500416	13.9808810416364	10.4922608092782	0.024193938468519	108.564932085336	7.78951546111286	5536.52816704215	0.819368282980993
778	1	112.740905420887	21.6763816921267	86.6852225588693	0.0162295348350218		3.46802257601293	2936.08432032806	0.855332257150976
780	1	23.1974542943842	20.2146799653602	8.34706495349667	6.72566657198489e+29	16.3158863476302	1.95468544195231	1773.5773718434	0.495103862788669
809	1	141.272067367551	16.0280169048923	12.3706599300731	1.11122710696138e+27	477.839247044987	38.6268194054349	12799.2358338316	0.902441243984043
814	1	33.6206126350203	17.270899617435	6.73216675907602	0.0751880742296685	15.2583657900442	1.97985675014744	1794.27566078617	0.510440126789491
828	2	146.184062327618	48.2946823655447	29.4082396921723	7.20545470451189e+24	227.624440369966	7.74015863419896	5511.54784562825	0.863722832771308
833	2	92.8300708382492	19.1083381422697	10.5474812434804	3.19050837310202e+27	114.372129165699	10.8435489502666	6922.25255768507	0.820424144679316
922	1	236.108321036724	22.6790594195893	19.7928512727796	0.0544291533712106	550.653780759625	20.9185892103475	9995.47332580885	0.988392502371864
