# Supplementary material for: Nanoscale clustering of mycobacterial ligands and DC-SIGN host receptors are key determinants for pathogen recognition
Source: Sci Adv. 2023 May 19;9(20):eadf9498. doi: 10.1126/sciadv.adf9498 (PMC10198640; doi:10.1126/sciadv.adf9498)
Supplement: Supplementary file 2 — Data S1 [file sciadv.adf9498_data_s1.zip › Figure raw data/Supplementary Information/Figure S5/hMincle BCG/cell04-map-4-ct-0.25-data-2021.05.19-14.33.42.761.polymer extension.tsv]

curve_index	peak_index	rupture_force	rupture_length	contour_length	persistence_length	stretch_modulus	bond_stiffness	loading_rate	goodness_of_fit
33	1	37.7563545324091	16.5260131009887	17.6478374333242	0.150737998615249	104.407248493667	3.72579103720431	3118.75960535136	0.440416955571576
71	1	11.054923860302	29.8889846572066	43.6088297562139	1.10242260600297		1.37457429663692	1282.48061934614	0.225458406233084
85	1	20.2018449005606	18.6884672947562	65.7211778797612	0.106450110652133		0.802563937912589	770.269114740041	0.300300094667713
107	1	110.084185117848	18.6590347912111	18.4011639269345	0.0916623802087257	330.245944355751	12.1347265627746	7426.71488637757	0.949591847569085
108	1	25.6019118105623	19.6817322379733	18.5118552255734	0.279486548389481	57.8701525115463	2.18827172298762	1963.77789722525	0.483046374304148
114	1	77.0545698292134	19.6996233932194	36.328552450358	0.0793421496274259		7.44413897303263	5359.78101961632	0.85733772420363
180	1	31.0311357137863	20.3974933869934	2.49797054283956	1.42930619888339e+29	4.33055470801067	1.73362921369278	1589.65950892442	0.575765250833286
181	1	98.6293948521439	22.3649163317705	19.4153244657483	0.115753965938728	218.14473831407	8.43524943318989	5855.10753917551	0.930930664958686
198	1	28.6915650124369	10.5609271023509	11.5537258030809	4.95208511101102		56.6875254389184	14309.9427326878	0.658254672562412
210	1	32.5718207859247	16.2646880175643	9.14452266775691	3.8885954260435e+29	41.8324208601506	4.57458769364195	3692.21882902114	0.699990529771402
211	1	128.906317693842	24.2351097989309	56.8170615634704	0.0213951507444096	3451.80875580986	6.61951195613459	4918.61039629466	0.738046368548915
214	1	218.42922055851	44.9378989434124	25.6778681940591	1.21214913246511	268.868272439474	10.0839273708286	6604.6434426828	0.980186159651106
215	1	29.7878811349761	10.4543779343745	4.81089849527894	1.57634550653466e+30	25.393283359383	5.27828292039461	4137.42083514034	0.636990699404751
228	1	34.7010935199423	17.166327537341	11.0932730867339	1.12647306261155e+27	63.3863420714975	5.71394407907426	4400.41333330031	0.462563278162812
230	1	51.8805193708103	63.2079064445988	87.4041540280397	0.296327551625626		3.7450976337272	3132.276160744	0.635086941822874
233	1	63.7935167257692	13.7175822601224	2.73953561428873	0.0114025284077223	12.2760126295586	4.02092603254726	3322.92321590133	0.652328845642742
238	1	73.3642479572047	17.4845154818081	3.47343411832224	0.048075334122448	16.039750157774	4.36038386027541	3551.4072191381	0.852080575897045
240	1	29.5132022925172	16.5683021834735	42.832463458333	0.111802572993397		1.86388362835611	1698.49909279097	0.374294745103074
245	1	17.5360897233491	28.0982666963564	9.46656316318992	4.49966661309115e+27	8.90989386482779	0.941196262173931	897.087411539525	0.221723830392163
256	3	148.69619146661	48.2757240512197	34.3274864872788	7.31744010559615e+27	365.950642859405	10.6605720461071	6847.22746898212	0.963258703233563
269	1	103.895610838588	30.1499787111858	45.5108326559553	0.103273332867814		11.387027745282	7139.78981468246	0.941238477329579
272	3	55.8680389189185	53.3343996171941	47.3664875535693	0.739551387296647	196.856010849655	3.25191040376257	2779.68909561731	0.83399982065159
275	2	132.839305440688	60.7926309681555	42.0178775414485	0.176421476451889	202.387483110303	4.15369656643496	3413.08196425281	0.956020969739047
290	1	165.534903954206	18.3165984252691	16.697863435657	0.281432891519821	674.120493420941	30.9929829513224	11833.4394824668	0.940680821366909
293	3	13.7161788590643	82.9674573474772	96.2104037599919	4.14312099319684		1.97960107142592	1794.06566497207	0.400727058135015
294	1	26.5311425135957	52.1916467299263	54.5562811956293	1.03204807378898	176.279123135528	1.96542641291121	1782.41567732851	0.435920663771921
308	3	200.240475840924	160.538122522535	123.453969590969	12.5910881739398	624.599754691817	4.90483763919232	3904.40054581511	0.987560173881108
311	1	50.3331277437875	14.5177251973016	47.4955032929897	0.0469544053226051		2.75663693192284	2409.62820750601	0.331862915935229
315	1	93.6168057635635	54.6590368401032	52.050295409708	0.266905643839565	369.960819320546	5.07346438001437	4010.50926780548	0.872687044599886
316	1	33.4513274829887	16.7317713418174	251.071876357455	0.0127484341708438		0.790705381107451	759.339223988118	0.514634832647298
318	3	40.0649880592318	66.2380545609794	93.0244888060437	0.357195601448991		2.59393360536463	2284.37866714553	0.222530639662194
324	4	207.772356970126	128.470605687774	110.047858434233	3.76126709706346	1020.03170711897	8.51092191195125	5891.46736358015	0.976641472230755
326	1	21.0035325378329	70.6112561732227	26.1193804519042	10.4157257557437	11.8531072430033	0.445190036389806	435.071519164184	0.313927159980871
328	3	34.2050773227599	108.347222846033	89.9441372257794	1.84010743109511	102.883840622113	0.959385436706702	913.596723365532	0.588837748146285
329	2	19.8030099181494	62.9592750761965	34.2955728955845	1.55427648155422e+30	23.6939236223036	0.690874116447669	666.807759582354	0.445542791164487
333	1	35.5586273013043	15.5507882957688	24.7643712903019	0.252789567896958		6.38300077556491	4786.81806139879	0.670577555430128
335	1	55.8334902940714	20.666560748976	6.10008187685684	179.835274558261	23.2829855203266	3.80879251334575	3176.70770043204	0.879569752533498
336	3	44.0919983148105	104.697901278372	133.632677189196	0.547545596425835		2.77051028048613	2420.2218956908	0.239782013789636
341	1	56.5278866987094	19.1858967355045	8.66753720874626	12.9246019916885	45.1838948400367	5.13597159383714	4049.46760080378	0.867376900021179
360	1	114.303056775727	16.6247599696602	16.3169369250287	0.0854886734426351	332.894469427838	13.8549261417061	8037.46030827594	0.935053245376197
364	1	51.224233922282	20.8075169970793	13.215428181513	1.23550193495516e+28	89.1652088111726	6.74705409363168	4988.68195342605	0.561313261017344
385	1	25.5494585364778	15.7346702793325	60.5341833898609	0.0751285763464572		1.11632703666284	1054.81253495468	0.37625546107059
396	1	48.3434548027735	13.0763869048975	4.2390153326438	0.185875420745185	19.9506146476343	4.39925542558613	3577.15061453975	0.719404963841501
403	1	23.5878491604335	22.2299353436007	38.4663437565261	0.302052412156785		2.3551832101852	2097.15562319421	0.348778428798311
410	1	61.0250556405101	20.7051701153302	25.0609642781222	0.168573125117352	428.390035121317	8.10116164709556	5692.16746271684	0.851814414134716
416	1	63.5099967827452	10.2215077679426	4.23179522610589	1.11052398411231	41.3425275991406	9.39996338161971	6304.20396486891	0.915974605011675
424	1	33.3698338984723	23.5053255592748	17.6766970211217	2.0327675228945	73.681053078921	3.66933870357544	3079.10604825995	0.696361216416104
496	1	95.2290833977241	25.9800345619417	43.2714533357523	0.0828077444364299		9.00026322267365	6121.87010965258	0.907281742508298
512	3	59.0603410165731	51.6769254440638	69.0299419685384	0.310432521656052		6.04502290456727	4594.18926047646	0.709113228742894
514	1	50.1402668491569	28.2747746791073	36.2278138960954	0.469353802261858		11.4393047757916	7160.30700898062	0.770399789380582
546	1	126.923696766458	14.1909437584966	7.53630537552983	3.56766986810681	136.377534083338	17.6442159003236	9181.32736254141	0.972537600944747
572	1	139.551674848371	19.7432727438287	25.5454458805383	0.158341514525571		43.4185399756748	13285.0550851887	0.866811040192892
575	1	17.3996145947239	24.4816186175557	31.2658660205225	1.38206033628054		4.66148163670348	3748.61792994701	0.255196009819709
605	1	102.474172236833	16.7173527871384	3.22302778871896	0.0426896619432285	21.9344944366126	6.46974492055777	4835.43759845651	0.922500176429145
616	1	47.2626879038083	25.1862343945379	34.1281693402322	0.359619334626151		9.32188031084999	6268.98676605858	0.747028373725531
629	1	28.1090569437906	23.4166587470233	13.430487350406	178.932416203338	37.0906310624929	2.73585721893911	2393.73568705343	0.508321922801377
636	1	31.6908579032413	23.7897517356787	12.6847169492588	2.45752168753711	31.9978059299671	2.38419902711625	2120.13090973213	0.514488046642246
644	1	33.0989741489492	21.3061496577492	3.92026144966858	7.30145315809899e+28	7.46333065223519	1.90378390524595	1731.5699012768	0.448483969095381
675	1	77.097746333111	10.4404276628649	4.698172190775	5.69523628166652e+24	63.0794797539378	13.4263873677927	7891.34470667814	0.878913706814106
677	4	110.99804238982	78.7714766985198	57.8076167922075	6.86189034927225e+25	306.075900517903	5.29473307329212	4147.52153695104	0.895781443314392
678	2	131.99606756347	70.6334637209495	79.1917791525891	0.171835015864536	1258.09062420136	7.88408283451956	5584.13542414919	0.948451757110611
679	3	183.036024053627	72.5827145159045	49.9571318296805	1.33403129276758	353.478060350506	6.65827883534953	4939.98217639713	0.975864524351845
689	1	74.8520706249846	28.7519224646343	25.6254624551958	1.07581132989383	318.46049646347	10.0184561743644	6576.49440208184	0.909325781755708
700	3	78.9132831342877	58.505953561207	48.3163177770695	2.78522601496745	282.524373552672	5.20935205774884	4094.94759578109	0.949099022869397
721	1	165.821556408223	25.4626374704652	7.3854628122053	0.449831212763888	64.6447989983963	8.55707832013436	5913.54748499793	0.979123326529326
731	1	27.757664699159	19.5466980967529	9.34012496300981	0.0704265221895786	15.2660693313442	1.36261625157637	1272.06515658979	0.409703385347123
742	1	54.2883001747415	42.4271379808496	64.1412879504459	0.196568450935203		4.20676379447381	3448.8308176044	0.836504516630756
752	1	54.6171853864113	12.192229603072	5.45489719953116	0.0392347816412698	28.3279367732774	4.40206875429945	3579.01049348101	0.483714563505765
765	1	14.1831423076987	22.6782219974228	6.10490190034737	2.82897890767657e+31	5.22446268581071	0.855781595034874	819.159579579977	0.292182875041884
767	1	28.4637454861586	48.6563560049481	9731.27120098961	0.00108719124237285		0.197459780301996	195.443684910771	0.165929470569026
786	1	16.4383204774702	18.9652380619741	27.9765951392772	0.71043884327433		3.09818614999074	2666.5925853386	0.254738536230691
799	1	50.5680441372238	25.6037274766772	37.6078014024378	0.234776904769978		7.16687155188151	5214.5307233365	0.788533709503375
805	1	30.6027079029995	20.9789794352457	14.8253704466087	0.186729737908437	36.4576213486536	1.96297922858979	1780.4027808197	0.555311223432624
814	1	118.142416341857	10.7681041421638	5.79721166469007	0.0896510807901718	101.050290559204	15.3806776254813	8528.23494940812	0.95308435854599
816	1	126.724469712873	40.9955547780669	34.8041691542539	0.312262901229983	373.660924688535	8.67400110777592	5969.15262685195	0.955966890058938
817	2	45.9351082782797	138.341718695406	174.869074044424	0.561852452519255		2.29807468878491	2051.7543428367	0.566361531386361
849	1	21.3393599075385	43.7029349574572	82.1446733302956	0.274562995903957		0.890272271444748	850.7070444984	0.339611097319749
856	1	45.6046792719135	31.9424143093301	36.6691113649804	0.259127557898206	274.441397539774	3.96443197438404	3284.24630813045	0.803985449291947
868	1	126.867870503003	34.7924527209746	27.0178635947141	0.221415625041845	264.780018289004	8.16874246761098	5725.44936988761	0.961079599313585
899	1	46.2987390176783	46.0954522514237	21.9749599933999	14.8742051467457	40.7455657360545	1.82317170322672	1664.62581540549	0.770255026189958
917	1	51.5630423919482	51.238497634621	74.0033203932288	0.246183166699926		3.88030914498355	3226.30245480441	0.731876418516121
944	1	38.487543454257	15.1681389183496	38.463053656828	0.0883205547464313		2.72682616110473	2386.81923347292	0.174242253407642
977	1	72.5244878075189	50.0841622305077	40.2735405415701	0.917043601781047	197.087578245862	4.18622952925053	3435.01715628525	0.90199764468915
981	1	46.6384289469587	14.634669786797	73.4039100959488	0.0299497082169346		1.82394056777889	1665.26674750022	0.783202851857524
1006	1	42.2729353292267	16.2834314852775	122.684228464006	0.0209423235324512		1.22781552650856	1153.80774977707	0.62709725014203
1010	1	21.4516881331545	24.4953992858721	8.36689734180945	0.11670198787213	8.35101668442472	0.887369479787521	848.056145588535	0.323645134917252
1015	1	25.9951926182511	18.8071708694362	26.5961005258262	0.533877899832568		5.76999890577338	4433.58365449745	0.289430684862825
