# Supplementary material for: Nanoscale clustering of mycobacterial ligands and DC-SIGN host receptors are key determinants for pathogen recognition
Source: Sci Adv. 2023 May 19;9(20):eadf9498. doi: 10.1126/sciadv.adf9498 (PMC10198640; doi:10.1126/sciadv.adf9498)
Supplement: Supplementary file 2 — Data S1 [file sciadv.adf9498_data_s1.zip › Figure raw data/Supplementary Information/Figure S5/hMincle BCG/cell05-map-5-ct-0.25-data-2021.05.19-14.51.47.948.polymer extension.tsv]

curve_index	peak_index	rupture_force	rupture_length	contour_length	persistence_length	stretch_modulus	bond_stiffness	loading_rate	goodness_of_fit
6	1	117.848532221507	37.9301980121977	4.87584851722321	3.76646910800049e+26	17.383842062193	3.56529576355524	3005.50709209453	0.9314538702357
11	1	17.0286636577399	16.7762517972052	21.6773513512602	1.30865859635641		6.27654411581402	4726.69626218049	0.47521211055036
33	1	261.827926412288	88.4664957151592	95.4016702175625	0.126570108734056	2529.47372220472	14.3229976101332	8192.7791429933	0.988576073172487
34	1	134.085553997085	21.0180136706448	1.31577005069065	1.05108413955004	8.90379545437268	6.74784139791344	4989.11235381608	0.95803694243834
35	1	26.2378231662075	18.2001608986284	5.37891600702835	162.259566540828	10.9362655998798	2.02660672730594	1832.58741341283	0.595063217573063
36	1	57.1471348835521	14.0533437259645	2.44337658245289	7.03151681207304e+28	12.0269049345918	4.92224777014031	3915.42474819203	0.814832388177937
54	1	40.1599154618546	39.4432382979445	20.5555050448911	12.3420463734318	41.6412213764367	1.97904653413708	1793.61019110307	0.570993690072367
81	1	37.2500218051088	43.3084776292987	35.7564014652394	1.88887983561985	112.152535683067	2.65351250620569	2330.45969789386	0.717925167478758
83	2	58.4579445700509	45.9530717231691	28.7308130614624	2.87287067775252e+29	97.5217194440295	3.3943250835055	2883.08823150988	0.731943711634745
108	1	88.9721890975637	22.0092576603538	7.69529321327532	0.588893113363085	44.48100990332	5.58465844145698	4323.33539673808	0.939832807795519
127	1	68.1527055642825	17.2552452471835	1.74768191052217	0.0975581107120343	7.35465761942874	4.12076829101328	3390.81775935843	0.907784448429065
141	3	165.331303366235	71.9984349624494	57.3109622387159	2.59623911686201	541.648980510109	8.74935368290399	6004.7411220513	0.965691800735519
149	3	95.4323544743006	49.5327596195879	55.8363568340445	0.194516248193444	778.794449152689	7.1138758667488	5186.41900208094	0.844441972044351
164	2	115.045896334356	30.7260649213744	41.7711428848241	0.145288684510048		18.3412805864111	9366.56397917391	0.9201542963287
175	1	130.947063004069	12.2158909231059	6.99271141652035	0.218688405903548	139.826055112197	18.158294068921	9318.60767306299	0.982437833818366
179	2	138.586506925045	42.6432382668728	56.8649712947957	0.133545489049886		17.3227942894646	9093.52774369298	0.928144952567085
210	1	232.511449583988	48.9109789821954	32.247134509774	0.208181076212401	350.933313522751	9.80392211518805	6483.36421628739	0.987477859567227
211	3	210.642140431912	61.0428531847383	88.1970664215272	0.0419229419756737	6294.54242394264	11.6995594868897	7261.41426323804	0.920500919793561
233	1	35.3108087022492	25.0266281787267	34.8442676187258	0.421627415080059		6.2622109353804	4718.56305662478	0.550818892578551
234	1	62.2625778872135	37.5613835770606	35.7327907722534	0.675308210548336	299.906050168428	6.09624516991408	4623.71483314456	0.711907963758215
237	1	99.795274302088	14.2902111907938	5.44688656317601	0.269624727847744	54.85952149987	9.55798934479925	6374.89083464321	0.939553244526876
238	1	230.536948464134	122.465740662921	141.944588164648	0.203957630579784	21545.2704202559	19.1831816986523	9581.30537630236	0.98216727001917
242	1	89.9111228379765	22.1911912837487	30.424501336801	0.178211900784471		19.1514610283068	9573.38565239514	0.884514048464434
255	1	120.125660539367	62.0432530284534	78.9583221865603	0.204993406641749		12.9315232251057	7717.75689110894	0.900981349807218
256	2	9.94786386490714	208.689234582198	199.577237857766	7561730.14971984	217.328264404784	1.08755375174448	1029.08640870008	0.26074224758472
262	1	18.9380727535738	34.2758636057829	91.4721406869871	0.166063912865845		0.55413328948238	538.543305887602	0.304181142954372
279	1	110.747130439575	88.3825240621994	106.345638893972	0.203672357770884	2479.37963665273	6.87579449947174	5058.71513143245	0.889389908873837
290	2	162.582406757163	40.5220310726364	33.0158026290794	1.53432263250547e+24	715.111282958771	21.6596667660237	10161.6021728183	0.731596578349685
294	1	57.483558934009	10.0091988189121	16.96509764442	0.130817471320518		13.4524781594869	7900.3505246357	0.841650054786223
296	1	25.6791268085468	26.1113323202777	43.9074368484365	0.299155983422859		2.35298263805719	2095.4106370127	0.326841893345486
310	1	11.4530144123013	65.9053731448514	39.7495325763108	127.244127039554	16.729799565003	0.412867949923169	404.150979123239	0.204393999727516
313	1	48.0939917452773	12.5660029105699	24.9707055523587	0.108363335543848		6.20347845042042	4685.13987947361	0.683341475176218
327	1	72.38436785951	13.6703787490443	20.3881741549362	0.0459408263570156	319.216669931896	7.03196705836472	5142.74628657525	0.810018818519281
328	1	100.272632095408	15.2113904647955	24.1425496666648	0.0905812342391089		18.5874420814485	9430.34311585217	0.856474884873263
337	1	62.9841055625961	19.5718927173573	31.2129400906968	0.0991544151836089	1911.73510683966	8.55409220876092	5912.12122734949	0.78601636127503
339	2	47.5603765674708	58.7768776737593	45.0130945754955	13.5053089130034	137.538586504815	2.88836882926194	2509.68053788206	0.742112890262466
386	1	111.259709270719	60.8108314736375	93.865834083515	0.0892912598282569		5.62224335459683	4345.82586737639	0.737347378135476
403	1	56.6913698777263	34.5370447523801	17.7698153205456	6.98674265424534e+26	60.0811945164459	3.38108153813954	2873.5279968595	0.611458357079173
423	2	71.8125339474843	49.2431575512279	35.0752794906728	1.57407825551019e+27	177.785599817813	5.06868661916404	4007.52319824673	0.799747826600095
428	1	45.0453898662416	15.1369622914777	3.40088145019171	0.0488299522468498	10.8940975550245	2.95862121413563	2562.55061582503	0.63192937805776
430	1	50.7128115637309	12.3966457169985	30.8192502033438	0.0691369889041536		4.52163689479527	3657.64765129882	0.74830503440302
437	1	79.3223342264716	21.4709491937578	16.3471705742079	2.03198311963863	201.667130420488	11.1990804968023	7065.44203696622	0.910898652006706
441	1	43.2768268748859	15.237849396757	28.447674328963	0.137428214207573		5.2570430706225	4124.35902397069	0.689644444473908
462	1	20.8580673075542	11.9370549316142	1.43735053881884	2.97312834189687e+27	2.85535222342112	1.98653852787194	1799.76178270588	0.306913552879512
463	1	36.8665197195895	10.5148779630129	15.9056793302657	0.163742925772743	498.669826217797	8.26741815861186	5773.74998035478	0.807081041062261
484	1	19.3446150046708	22.8166605885624	17.5701865553472	56.3568936739469	58.740697803868	3.19421458141669	2737.42417763078	0.490353469733195
516	1	21.6770048058136	11.9137726486278	1.18016746594842	3.01541479873871e+29	2.38340197870428	2.01954557083889	1826.81162647746	0.3143232919981
518	1	66.9061500616809	12.559330851389	6.01752241715466	0.780665110815901	54.5068582057411	8.56816541303572	5918.84032846516	0.848424487210478
537	1	106.354416430979	19.2841517586672	5.52812244543999	1.67003247042886	41.472043014445	7.39231339571745	5332.86215671591	0.951098040921595
541	1	32.3702911878212	11.8115854977233	7.10715090720157	8.99888900163559e+29	48.902910637852	6.88080375334361	5061.42609765653	0.888954736144832
561	1	63.4403308187798	16.6686567658916	5.19932334380186	0.915676171778026	27.1226569513793	5.07227047994911	4009.76319844318	0.853532081621325
563	1	57.0962475646255	21.1625554625027	47.1386255270964	0.0736856060923612		3.54051079528133	2987.87487014437	0.550817987949299
568	1	51.5177611330284	13.9236888375555	24.4541937042646	0.133220021386152		7.91051404599753	5597.38195240468	0.600668554320673
586	1	30.8721012071429	25.1325034102861	35.5529009189701	0.296615919469039	733.116414218195	4.14060531608829	3404.23795572624	0.660839437957343
598	1	156.14024363517	27.6840686390774	38.0761135123386	0.0627993604038815	3061.18121486594	19.2546602896658	9599.10352536632	0.966884120721722
620	1	135.593550906514	17.8820015886315	4.4489787579763	0.652069308535903	43.3590499291472	9.58059788254963	6384.94029897552	0.967169167910543
623	1	113.820734025704	23.9345093410071	43.2943822609804	0.0561589543972493		9.46567665700886	6333.69313572149	0.619791372180477
630	1	202.14590478923	55.0097400144363	65.5042647297249	0.102619010271485	3234.23180172721	17.7500304663953	9209.89696737759	0.948686853537217
648	1	54.0885668413959	38.1841094179061	21.1661167692292	3.69519940225413e+29	67.2726181800441	3.1783165005422	2725.73968263025	0.646622283549469
652	1	45.877733793256	18.0455990179843	5.81815245183453	3.65056470475166	21.0449853158947	3.55324677320559	2996.9401555314	0.73595884880181
667	1	26.7914920957896	16.5200295644357	19.0112841780724	0.276370144011781	110.829702638968	3.29166746421868	2808.68650709082	0.491206651698665
744	1	216.731830859209	61.3449122646641	79.7447138800211	0.0867791943991739	68531.5774428545	22.6276370787745	10369.7155976946	0.983397520405295
763	1	118.253243842972	35.4439072787756	10.7378354517533	0.129184187537995	46.1860139830997	4.09376290693595	3372.51117491711	0.930981732878513
766	1	142.789415734794	11.9220080980892	7.875210088247	0.165627839467239	197.646660732606	21.9313498145855	10221.0041859388	0.98040952351232
773	1	31.5894803325411	26.3403040283579	12.4408218449631	1.02478546484192e+30	28.2743696352669	2.27270914957393	2031.51107345781	0.690361239201622
782	1	18.1552401014305	16.5774400985534	13.0345528104314	0.59452156268872	31.2720574197737	1.89521291060943	1724.47652690402	0.487956185299012
789	2	90.4839269117452	44.2375037140253	54.8356307225367	0.329748693167604		15.764141736762	8644.83392494497	0.915335549907511
793	2	52.6889939468554	34.1830403244936	47.9853799795256	0.231145724087096	17408.716984842	7.40116068111774	5337.46498985674	0.544707064766213
809	1	25.2336172493499	20.9183523755953	31.515277009627	0.240242908192333	333.187140750366	2.84206124505596	2474.64590661014	0.5576324814448
815	1	91.1466532897647	12.4154382406382	6.0798290221984	0.183266987760995	70.6421982938735	10.5996603814982	6822.04736644849	0.906532236903626
876	1	60.6114152054975	23.841087785087	54.5341724355905	0.0663003377333833		3.19238452768866	2736.08000376927	0.428340602102083
883	1	48.6793590672213	17.6077510736393	14.0110448303412	0.868734610371369	117.956860722012	7.08070811284335	5168.76725628876	0.785472775671444
889	1	23.06525877297	47.1461940094146	89.5220983517779	0.248453507150938		0.872315383495079	834.296049596569	0.474340863784671
890	1	34.7922042990513	24.5312217795305	30.0150849642065	0.953057554955075		11.7954707862074	7298.24621301088	0.597813603857195
904	1	19.6754075007761	10.4686818702526	1.77756486178547	6.60715634779376e+28	4.0241447653526	2.26385256136901	2024.43166827933	0.326029323455694
910	1	221.181762675304	80.5075516311726	106.526103163476	0.0689392288642732	14249.9015131439	14.2794969419476	8178.52781015862	0.918380685549246
917	2	72.040173219271	41.5850988623182	67.7052981403443	0.116770213672949		4.53313723734943	3665.16928414843	0.719689069697712
936	1	23.5099156985117	20.3455472990224	10.5833661276072	15.0405354242148	24.079368834452	2.21404628175299	1984.51027025709	0.326912981071934
940	1	123.538977320947	21.1263366358534	21.6245432953469	0.258144373213326	788.968383743875	23.1860718056601	10485.4493216288	0.97482830180204
943	1	27.841018752527	21.3209975769387	9.42730465572117	5.225056800545	20.6885145958556	2.12803495076268	1915.12909968448	0.506674173309704
946	1	27.0730557125975	31.7478829035999	46.0963876841357	0.45895138752469		3.22524156196912	2760.18000773011	0.464579268927637
985	1	18.8543414713451	16.1151370244092	21.2495465665496	1.04571588856074		6.56491631585339	4888.40307393544	0.22797534099958
997	1	77.9321387152585	25.4455698274759	4.93970603899072	1.41719158198934e+28	18.7732572601694	3.80048065856266	3170.92360911424	0.835421352446136
1007	1	42.2594177677322	12.381089359297	27.9828055514978	0.0970681632795801		4.37123009801694	3558.59889725561	0.670126974142022
1008	1	66.3748961860907	30.5275253722313	32.6369004985975	0.217475279833316	328.015921891644	6.05558800943189	4600.28903163302	0.868699321859576
1009	1	114.498202553052	37.5075193533134	28.5646103861122	0.0927062008766598	183.367488664494	5.13836859032205	4050.95756266555	0.879310199178202
