# Supplementary material for: Nanoscale clustering of mycobacterial ligands and DC-SIGN host receptors are key determinants for pathogen recognition
Source: Sci Adv. 2023 May 19;9(20):eadf9498. doi: 10.1126/sciadv.adf9498 (PMC10198640; doi:10.1126/sciadv.adf9498)
Supplement: Supplementary file 2 — Data S1 [file sciadv.adf9498_data_s1.zip › Figure raw data/Supplementary Information/Figure S5/hMincle BCG/cell06-map1-t1-data-2022.07.11-17.43.29.800.jpk-session.polymer extension.tsv]

curve_index	peak_index	rupture_force	rupture_length	contour_length	persistence_length	stretch_modulus	bond_stiffness	loading_rate	goodness_of_fit
5	1	19.6969005999104	15.5272455216802	19.779586874975	1.24201859333358		8.43018417937543	5788.6697304904	0.408011740291362
9	1	22.2097343879488	37.2138603717152	45.2201200430093	1.58407648278588		5.17622740049307	4043.33181159853	0.45494171548655
13	1	33.5415498012893	46.2423900146662	34.9654496051795	6.00628995028019e+24	103.999429514563	2.97434841218647	2561.88238528199	0.451240961782485
16	1	23.3720355799566	20.1607029395206	27.1509026200372	0.750902577880975		5.91468051055004	4480.27206476872	0.404331315018835
49	1	32.875559195633	11.4712817716253	6.01146198824375	0.858298644088349	29.9088291327418	4.57767173078122	3668.62682263599	0.800225239137475
50	1	35.1918056300774	22.1589007750358	22.0348345993744	0.0943353096824681	62.580159992948	1.89971076805812	1722.57628875698	0.411194410853256
76	2	21.8055924814292	23.8411766365107	15.2380751350075	1.08799708492804e+27	38.622728853927	2.53461992487464	2228.82766403481	0.194018079246699
78	1	39.4026863827373	38.1996649880694	56.7751573548321	0.288111911589258		3.59210948758101	3007.35741820793	0.156429966107333
107	1	17.9316713462113	37.9513542259373	51.7270821581214	0.920058402457789		2.28924346699621	2036.84478917886	0.351157284410937
116	1	33.6101709999311	21.2957726768213	3.76750585916056	4.4931614353388e+32	7.22413216816425	1.91748399026348	1737.17684618147	0.62099537252834
126	1	90.3428198289415	92.2593954555472	225.408450183439	0.0398975255485843		1.11018483091233	1047.25112855763	0.0718197619093918
140	1	23.7710212805997	26.7466999367712	8.90909019691638	7.88891710385395e+27	11.8725645279985	1.33263490048713	1242.97259685961	0.42206332700001
141	1	41.2060461609546	32.3758050360707	74.6871680769581	0.096130800286764		1.57642559520582	1452.48270921509	0.228684384840105
146	1	49.4081970099249	68.9088154080071	26.2007028366461	6.52283370765265e+28	30.3110910225424	1.15688083680516	1088.70418405813	0.805483247155742
149	1	40.0392256653526	21.366124585469	34.3300994360548	0.218484600622422		5.09483166715491	3993.4949171064	0.755449383659204
150	1	20.7066072156839	22.7777999253295	33.3944679400917	0.577523956056932		3.3206983752609	2814.74979499248	0.311914447093421
152	1	86.5624817163692	36.7240039557547	18.562240995583	0.589863738149304	77.2616817274875	3.91432550385748	3229.95593409242	0.942727551733021
159	2	54.9400688548524	58.0157833298369	166.928709713936	0.0513021844959129		0.865173204230735	826.468264314649	0.679084461114454
160	1	61.9595556691002	41.9247492758901	55.9004086300745	0.298894247781953		7.88153078392543	5524.5933723896	0.740085722779825
161	2	33.8295027157121	75.7444004178784	56.117107738918	9.74586563484612e+26	96.7231639994147	1.72359495876754	1576.50974050139	0.447708450459062
180	3	35.021869781057	99.3130639843234	151.320462574799	0.296468899007984		1.12988925714874	1064.76725816336	0.419183860458654
202	1	34.3173022076672	25.8500034081929	38.5385401675048	0.327053743823598		4.57458662553804	3666.64508620376	0.603238142640745
214	1	30.8861424389672	130.550072955897	240.056465949422	0.199246093320021		0.453245693326733	442.391986330652	0.382388876188092
217	1	20.9016063150984	35.7873924820462	20.3324445756847	3251.89213553548	27.3580020162593	1.34211689084975	1251.21762977451	0.572264338505744
232	1	32.2660815843815	66.4025165506965	13.0954928463032	3.44251326838409e+28	7.92653971659799	0.605287621445696	586.085041355724	0.58958631508139
260	2	19.8436613230765	28.795166198876	48.7921297442603	0.379250202580354		1.61546165570309	1485.55743631219	0.223728191355124
272	1	28.4777920463861	50.6045873225998	39.5650915283632	4.80047958962765	77.8556919604945	1.75916646232066	1606.21688550696	0.476866225892781
310	1	49.5012903906619	17.8384050821214	35.1712488138407	0.10696980182034		4.5700401188334	3663.72364231927	0.852313688002693
311	1	26.5679468290867	22.9869415215658	4597.38830431316	0.00116476952535158		0.390120338423199	382.052470855128	0.0870941191631263
312	1	19.3581147246334	13.2593535834505	20.5117503503796	0.509455781334524		4.45522221027753	3589.56115065661	0.511076922144261
321	1	110.796929966211	57.8873208913417	0.461951394125332	0.00113479055301028	0.871242959108179	1.86502895430099	1694.01198244951	0.918468137584552
343	1	60.8925273541768	28.0054777565802	46.8874491500356	0.127666624567405		5.26391563105821	4096.6390423182	0.815490944161591
344	1	41.14772395973	22.8187546596192	7.61374624119088	1.93569528286378e+29	20.6042851151764	2.70619540794593	2360.4259083832	0.770084633658332
361	1	21.9544896480228	41.8864623668536	24.5803092317244	74.8942421564853	30.1125490722903	1.20440588710262	1130.69119822987	0.495152861415376
371	1	15.117423602662	39.3131546489697	24.2215714961554	169.732322111935	23.5075249874285	0.955641505809711	908.638740549039	0.47245537410485
374	1	21.5017161433452	131.917491999356	24.5102269225132	8.3877070659566e+28	4.90666940937203	0.200188656958747	198.04262934761	0.442878125684948
413	1	31.2106758725293	20.5949619852757	9.26105669412771	1.7212576607331	22.9116527659121	2.35438182747909	2088.25014861322	0.725683774361578
427	2	60.3733243664043	49.3342765437515	11.3814459860074	3.87446734902037e+24	18.104992965583	1.59074628899013	1464.63138577259	0.543498379684657
428	2	48.435353212634	45.9557916049633	18.0784453946736	1.5529500818974e+28	31.4103028897036	1.73744490767762	1588.08880186445	0.721320056286479
438	1	32.1742686902874	26.0391575754641	37.7357396247852	0.208845737078621	395.48630552499	3.07793389254489	2638.36120854785	0.628615545010439
440	1	35.3721870595415	19.4408580510049	2.25262808044558	21.5018298965806	4.61351366643577	2.04315752827304	1839.69483164182	0.797233418810051
458	1	22.0619007237028	27.8475594223549	54.6528466864005	0.242294327610517		1.31715238904661	1229.49284914462	0.507849077737432
486	1	41.7975646294811	26.48851454772	154.97832115073	0.0280257592822661		0.831368669292613	795.566661315678	0.715498613138752
487	1	57.0761231500947	41.5587051707299	81.6611139916886	0.0934218416122224		2.27764424732432	2027.65716205783	0.584176232333338
488	2	7.86045861713004	147.401360500882	144.970810167715	102886.109181345	439.285339702048	2.93757741480316	2534.55580447203	0.170188606552901
489	3	86.247067152824	83.8910870917389	80.3136328344105	0.407714732489556	400.030792126627	3.56616377009113	2989.15003235547	0.907461884935416
501	1	19.4231622427546	14.5295866519328	28.3385733728828	0.278767310855616		2.2513539279807	2006.79478997985	0.502321553322584
504	1	39.7101125756312	13.9709761068993	25.2310270762706	0.161577702558894		5.67913837141524	4343.80447243883	0.786688690452496
507	1	36.0398446207275	32.5632723209196	55.2125009475376	0.208458992148084		2.59005537275719	2271.5810377854	0.190847606354919
509	1	32.9110780957716	14.6857827138114	3.68309543409109	5.15672737658941e+28	11.0168214713299	2.99118544943396	2574.36367833024	0.731983132992122
512	2	23.6870591794222	41.7799095175407	18.6060850428924	7.80796296447574e+26	19.0181572312543	1.02214717321843	968.558097803171	0.339038514517545
524	1	27.2909280414537	21.7691416975926	32.904558681438	0.391275206480312		4.1240644705565	3371.4404221028	0.567445321953165
529	1	49.5317880822172	19.7523050226831	5.58984591594496	0.61859552126155	18.231290104257	3.15509609597911	2694.85522250682	0.9005903175912
530	2	53.4536866886047	45.7353827113433	93.7019040869289	0.0917883824026322		1.78364960757103	1626.60309634758	0.171643344436389
544	1	43.5305295633255	12.0579073140091	5.24100824045496	7.02663733083485	32.0387482258568	5.98533834472362	4520.69707315914	0.811519859795755
545	2	56.3296255901816	67.9958164264659	113.551453545545	0.138973630454479		2.01949002167954	1820.48419997328	0.327042341234427
557	1	26.2800906490337	52.1964098038494	151.820947264654	0.105616544143259		0.45420050288454	443.3015685879	0.534568317369173
558	1	25.0518700479213	59.0279359634419	156.64625661985	0.126595691583431		0.428787621872374	419.061118027029	0.313782588857472
560	1	33.6381840126003	33.2786004476746	60.8728594490403	0.185155447768805		1.96006193206187	1772.05097491683	0.205030384592745
572	2	71.957138944593	57.6977226893689	19.342674963108	3.82682212943506e+25	36.288406152275	1.87608002623666	1703.12433048575	0.725682817988323
581	1	58.2119772627721	22.1752584844689	34.4382153397101	0.0956579193486829	789.067176001874	5.85492074200198	4445.8988178591	0.781764454012112
589	1	29.4047850543511	18.964268288912	9.40431448930534	4.14918599357406e+30	28.9260651189467	3.07582920071863	2636.81459838953	0.732953305454096
591	1	21.7117323212368	26.3692201014728	42.2039871098869	0.407695078896379		2.26439167878298	2017.14735438579	0.296956161230698
596	3	23.8337490711781	60.6455442771588	125.149631127876	0.203018008454202		0.591531657102718	573.178735168296	0.187692846434865
597	2	59.7910414368765	65.7857165609579	91.0324012655881	0.256269846860919		4.13519989094817	3378.87870608877	0.579867129349492
598	1	15.8866395914456	28.542261279587	21.9812814215144	178252.488127886	53.1178115099189	2.4140693560839	2135.07237707397	0.522658667030129
600	1	29.7787124083181	36.97013816963	169.511738033599	0.052107177673754		0.487371954815738	474.844886216143	0.512068834327568
606	1	47.604545088328	39.2268688104668	69.4654584020983	0.14127219778498		2.54221109809952	2234.69551796635	0.24347492255602
614	1	19.6711539243717	39.2278049560699	18.0109548424603	243.388785945293	16.4935586807247	0.910157794746854	867.422703694268	0.438748593370756
615	1	32.451489741969	21.8036084401469	5.07275117111457	1.62870243973544e+29	9.8392048862722	1.93961906554749	1755.32508155343	0.796474861773923
625	1	35.0757009534289	34.8923914865463	42.6796530888143	0.947746473007224		8.37549296721284	5762.83019497512	0.417973965363513
630	1	27.2681100691581	63.1551701800036	92.9539048725531	0.431987323747451		1.55555686983326	1434.7480370983	0.304774838622133
636	1	32.6351606929688	129.315695102969	90.5162452414453	1.28628032145393e+26	76.1354147886523	0.841124315149898	804.495653909099	0.179434593145257
641	1	37.5955421877978	16.5468778692288	1893.18621043636	0.00144158004956907		0.774144703468318	743.009365070014	0.44486132837517
646	1	36.24589947278	18.0981065252573	26.6380296449466	0.324958484393541		7.21488677541587	5188.54645812743	0.613338283057934
650	1	45.1003919398532	89.9149346150145	166.329420011346	0.0826983323913098	685.219528924893	0.82558099059619	790.26514044506	0.422341762932483
658	1	33.5737277379693	53.0812116030278	81.6778007304904	0.299035337461389		1.96317014784928	1774.59111659487	0.141030982676004
670	1	23.5068631516266	22.5315975584459	65.4218558465811	0.118369008402987		0.943076294038601	897.271808791633	0.529895514701874
672	1	65.8341983072597	51.5454730483061	78.0709618519507	0.161036380359505		4.17330342958715	3404.2759269507	0.838439134250705
679	1	31.475670432296	59.4020893589049	31.8695655372861	2.66440085139982e+30	36.4338535824462	1.14321776805586	1076.59560572988	0.52170566532837
682	1	48.0982886859546	37.4592077336284	61.1870426919137	0.173245650024997		3.32887386090289	2820.62159715532	0.636159837606409
683	1	33.1768371296734	85.7748959699848	45.628003072296	5.09318302462164e+29	37.7063507838473	0.826386171757351	791.002877789091	0.677614684909577
699	1	11.7391732678961	64.2118264245303	41.1204201716405	3.04917072807869e+30	20.9047353789103	0.508378447779765	494.763318169567	0.334577942881972
705	1	41.207894729284	89.741402547104	81.7315963881714	8.11888933050489	268.528740217015	2.78269026582131	2418.41269016225	0.748427146194709
707	2	50.8495804142681	87.8944040368103	127.208240860517	0.247544291501505		2.21389171993257	1976.97548817583	0.50522075238166
713	1	40.7881861233122	74.7767233300853	99.6366406772386	0.455720848948445		2.91779853884523	2519.81816109337	0.40758475553093
714	3	83.9272605124744	128.538875149369	90.3086285827024	7.33125564320701e+25	198.255477750253	2.19531046879637	1962.14501476173	0.749271479459029
719	1	34.9111438701843	27.0741600396513	38.8805207628342	0.0964783790034098	140.177127357847	1.70898629561885	1564.27914526893	0.572223110977066
720	1	20.1955588289869	35.2681865420766	18.1084622930348	7.41536513404039e+29	21.3121440784163	1.17691627999876	1106.42968290742	0.668860482730627
722	2	31.8086277006449	32.1391494531122	60.1676491362433	0.185829272347033		1.82065432884394	1657.32220719526	0.31168870417033
732	2	33.2490844631717	31.6479059649643	46.0396066816255	0.370841292705811		3.94597068297238	3251.47252447892	0.178080054862585
747	2	59.5709745710088	61.3547513522829	43.5076983085902	1.62690013137375e+27	145.222630494735	3.33786056584063	2827.07095520858	0.863302167539391
751	1	25.479536762714	39.1756949430415	8.35238189148836	7643.28431469798	6.90004836862283	0.825860406650922	790.521158945675	0.427722595122969
752	1	22.7876774733208	49.4744244931784	35.9486372874689	3.26860177026236e+27	60.5647523248354	1.68475794619194	1543.95572340405	0.495952228572811
754	1	36.5279921781716	44.2951585277163	64.3980357577322	0.175012585290184	410.337922859552	1.95855925794188	1770.82266041794	0.605174213253269
757	1	34.0735535605183	77.0728143506208	108.285999981104	0.419217459417437		1.89280582920193	1716.89706459316	0.562179055123305
763	1	46.1668646344972	111.795462417437	144.434486064286	0.483153476435562		2.55540831544224	2244.88666890714	0.0721255688718541
771	1	37.7094993569973	27.9920160020518	12.508156470918	7.52885455890929e+28	30.4624513964941	2.43540696563243	2151.74592676293	0.798269370072056
780	1	38.9307718417697	80.7629830335419	126.807637323656	0.241360416179043		1.40443685680914	1305.21201039039	0.299915733079274
790	2	47.1796007301185	45.1286950747821	53.5566001372403	0.932377403997077		10.5752451020807	6725.38612619363	0.71665046073235
795	2	43.1362692451051	105.234788725329	156.180189878818	0.264609493082948		1.43465212159689	1331.26901359601	0.667702187803423
800	1	29.9934461186109	23.3446510695268	1987.53447689621	0.00243201382549729		0.44109251081824	430.806451182717	0.318493490015141
805	1	29.5710849968362	24.9324280912731	35.9450484968159	0.432437255608957		4.60360574974428	3685.26475233293	0.48519950469493
818	1	28.0021663888381	22.5576924175257	4145.82339198511	0.001202865579095		0.419468317017765	410.155420551822	0.166092539177882
830	1	32.9068897312881	34.2952094883478	12.979339534057	1.00087580614682e+28	20.0371692897378	1.54377418335976	1424.71853512417	0.495152449960222
846	1	29.773886549099	34.5168743594069	20.483147767454	0.0445816855543577	19.0179366421524	0.724693484292885	697.338579651875	0.334606086733742
863	1	23.3101183581989	42.2216922802546	232.180307956231	0.053910692275839		0.300202335383812	295.402075347465	0.126274656547513
866	1	63.2100722028313	17.5983072333787	40.666626592333	0.0624863726371672		4.43668105737458	3577.51545100051	0.910633150262638
871	1	31.5786425420106	17.3431421252831	1.77258197644267	9.61901979020214e+26	3.59497231155567	2.02809932591681	1827.47740163634	0.662930192174288
873	1	30.8317911262772	33.2827137353946	10.3559838357735	2.90057934943228e+29	13.9266930752714	1.34479671812188	1253.54643464591	0.636553138561977
875	1	33.4381328420824	66.2874859464032	47.3564744974192	3.49711114362539e+25	83.646459643458	1.76631517719955	1612.17445423019	0.411828101241207
886	1	38.9524674000023	22.9168551827884	1.98420709119278	2.18438079452672e+26	3.69230695019287	1.86084757310956	1690.56157126397	0.477998136244608
892	1	30.1298716840828	13.2762159494429	25.2950490550952	0.188808387695322		4.01677905570936	3299.39813217358	0.576316122347733
900	1	30.1667990311348	26.2167231347849	54.1288748755694	0.160241934015258		1.7302822912332	1582.10257583518	0.0676671225502196
906	1	109.081312532641	60.2522499737714	81.5891324555812	0.156354064201039		9.0194000127202	6060.53218326123	0.953865401300011
919	1	29.2060075021842	71.517371066229	135.247940490825	0.197950787882112		0.734642059897239	706.545504310106	0.291454212541913
920	1	93.9373136761339	39.5492269958505	9.1891877131956	16.4752011424387	28.2121855591014	3.05830856277506	2623.92801141842	0.935984985893387
930	1	51.9867557585577	41.8080024375978	64.6530481842501	0.189923139367209		3.7987360952113	3150.84338198865	0.529631202507165
936	1	104.228029534572	131.787938169144	79.6439549232036	1.20941802469145	139.892074948626	1.65606054613631	1519.82024591141	0.917616379610504
937	1	56.2581015633353	28.4730722382452	2.39896267971611	1.12087283943777e+26	5.1760573368448	2.15762311794585	1931.98312792016	0.393748133397941
938	1	59.9569272191934	20.8861714627949	13.0854571159776	0.0355452376655272	46.4432466805125	2.79661856364448	2428.92612576492	0.579603777784949
940	1	29.0883332363701	70.991395183202	33.6713361485923	2.58270555864111e+29	26.2444131049144	0.779428918089179	747.87573948121	0.428005084565237
944	1	36.3701239995028	24.0191779575633	8.79716228354115	1.59034255573193e+27	21.0191534385405	2.38931063916666	2115.6827736776	0.696204363643527
956	1	47.7560438845042	52.959000248117	38.9309516512815	95.904504760779	127.240859895532	3.20438857367095	2730.73400686688	0.872919896691293
958	1	69.3443898222657	94.578145135835	218.938020396014	0.056790359913792		0.903112890835299	861.021507699542	0.235106448580754
964	3	34.7545770076403	80.2076202091627	21.2922021695232	7.01904484668196e+24	12.5604044677241	0.589906312542082	571.652552127309	0.221668538323217
967	1	82.7877143815876	19.3761883727414	12.4897678842862	0.382851518223669	113.169099963007	8.067456152642	5615.30546081388	0.946098989866006
968	2	40.7813664186068	60.383385301493	31.8012123130842	18.3250652688424	43.5753406092244	1.34360605256503	1252.51180848957	0.72730524793429
970	1	37.1566488095448	26.0180328173212	2.28871267794727	3.78488747758858e+24	3.58378970408558	1.56585391369433	1443.50329302556	0.418859641436627
977	1	44.3408899731837	19.705342546552	0.262914655070069	0.000298473580747174	0.535732064688819	1.93461590077168	1751.22650087755	0.500757392408377
986	1	19.8586486284724	13.4985431941083	30.4766563820365	0.206933373104928		1.8873433611142	1712.40152533731	0.690835773455188
994	2	45.1398657694523	84.1969068960179	43.2188432664491	16.4012830286214	45.807161132431	1.04021255674603	984.763859196647	0.75116899583026
995	2	36.0320682712898	35.600860563749	32.7929227006133	8.84450222157804e+27	420.805903533809	12.832217102928	7572.38743365147	0.620430796365843
1012	1	51.1306911983458	23.7085569092565	46.4242065900718	0.0758693649247846	1988.96341284186	3.88886293525117	3212.59889104233	0.595740582862984
