# Supplementary material for: Nanoscale clustering of mycobacterial ligands and DC-SIGN host receptors are key determinants for pathogen recognition
Source: Sci Adv. 2023 May 19;9(20):eadf9498. doi: 10.1126/sciadv.adf9498 (PMC10198640; doi:10.1126/sciadv.adf9498)
Supplement: Supplementary file 2 — Data S1 [file sciadv.adf9498_data_s1.zip › Figure raw data/Supplementary Information/Figure S6/Raw data/map-1-ct-0.25-data-2021.04.28-16.24.05.565.jpk-session.polymer extension.tsv]

curve_index	peak_index	rupture_force	rupture_length	contour_length	persistence_length	stretch_modulus	bond_stiffness	loading_rate	goodness_of_fit
1	8	509.013488053606	183.853999254616	141.056938113938	1.28485456663349e+24	1677.68258309877	11.8936551830121	9976.87095997732	0.901005347923298
24	3	260.38816782138	68.2096686013875	88.8282890379608	0.081526750595221		22.7215909621034	16621.128368312	0.957187280344585
34	1	80.9579923778527	38.7161098875003	24.1023215886417	1.68071637930125	116.77497510966	4.5590447415005	4246.32814276552	0.819259190158545
48	1	50.7553328528368	28.4546621649992	39.8350300663898	0.286033331076458		7.7456850924529	6884.3250319691	0.630368002147948
63	1	75.2898753512717	25.1937782969893	30.8498795291311	0.437532947589993		24.7377244815963	17674.8787666982	0.825957172480081
79	1	68.6994374995792	31.8626093805797	24.8218381473207	81.9229321485575	231.176246817778	9.10625824793627	7938.5257944091	0.926392205365159
84	2	173.118675911844	53.9242549696564	68.2917843439721	0.147109582304969		21.9970663302721	16230.0797017363	0.956489241646145
99	1	120.879736683212	22.4438312937626	16.8040184830062	8.61473886285851e+27	360.165380945184	21.4332887880013	15921.0874617528	0.932122593727716
100	1	46.7902546011732	28.4921990709692	19.1455159685049	1.01790888296308	73.6654306308704	3.44864640858732	3266.66905927042	0.681961445808652
104	2	54.08139862574	59.7062256918072	80.4742580535231	0.323104150977124		4.60469063652193	4285.89968430691	0.559393856297459
127	2	61.1843908088409	57.7959408776961	73.1510671803971	0.417992512986443		7.27658719979268	6511.24556410427	0.787071670310077
129	2	127.908506581903	56.0539148654151	50.1201281459306	0.997467955271261	614.369330456511	10.0832606848572	8670.94731564672	0.969164890471846
163	2	270.593261939948	68.0354944725347	64.8410899429408	0.449595624510167	1915.97280133218	22.2910849730236	16389.582178582	0.984970960141467
168	1	352.768730055884	33.4967230893399	44.3610498786428	0.0450844660951899	37351.9419210275	58.2067805786555	29999.8379432959	0.969933560629891
184	1	56.0964892906437	25.143795574399	41.2992454914331	0.146191917443478		5.69401739834769	5214.40836216855	0.674861086415418
239	1	61.1691477434598	21.9451503379177	31.9755676991017	0.200299680967874		10.4091279064236	8910.8363252258	0.62413072874615
242	1	56.0942863355454	20.6441732294542	15.399069114463	0.463391568918886	103.961334660655	5.7002145728354	5219.60504740539	0.775467751737796
252	1	85.9378693337228	28.092634968853	19.0838387427271	2.30122291280043	157.917423144718	7.76061097908379	6896.11330384158	0.786137106426997
265	1	87.0126570329989	29.9116304647726	34.0264267851137	0.189707538942005	675.898064570993	10.0848511161415	8672.12339444217	0.748316931266193
266	4	38.1284578027487	104.334531529976	102.606693353888	5.06928759380223e+29	2264.23691290348	22.0671462932166	16268.1988378228	0.797330949382569
305	4	68.8761452070558	99.8412098923082	120.260304017424	0.552859227336882		6.32318235297717	5737.1820200716	0.533526150935124
371	1	37.2243884937762	30.3900845958614	25.7907184488679	3.21052438937719	137.297588785119	4.54567887759066	4234.73065899758	0.607617365548707
386	1	126.9533707786	56.0364750360274	70.0966378325983	0.219255705160247		16.5915710920619	13084.7317928821	0.893737169858361
394	1	231.494551016882	44.9420391921419	56.3352181652882	0.118409769149211		37.2951840674519	23273.9471787458	0.893813295851899
444	1	309.093522464994	43.5496180813155	39.7644601692075	0.215355780174319	1408.05817637898	27.5953738410559	19087.123050337	0.990966822563494
447	1	52.1269481974842	24.1350936867289	14.8150954068478	0.0587888034793155	43.1323283496051	2.34839362713249	2262.56436794948	0.631388922788709
463	2	177.799693303453	37.963816364815	41.5554265303806	0.331919112851025	3898.06885990243	38.3274911407199	23671.8229602713	0.965152201634939
479	2	127.137263669559	87.2935387424167	104.277811090661	0.324078383175239		14.0931476053162	11479.7575015959	0.888594455871468
496	2	51.8342198182601	52.6294910203167	39.4222701057624	4.28044046821819e+27	154.720105585957	3.92468787745789	3690.70808692216	0.704222200550199
529	2	548.828933076439	53.1104705100849	33.2358636173415	2.63305339668009e+25	917.794433239301	27.6145805569023	19096.3099358944	0.977875365808181
558	3	256.710092133847	116.997317153242	112.292388074087	0.409515174404283	1822.826976149	12.0132754934698	10060.9058400814	0.978024900534746
599	1	155.831599469123	82.9161970716721	45.9265438649772	3.21571841697734	183.17562867683	3.8849820930134	3655.57430127487	0.764108652039575
607	1	122.686147413356	29.4091646370312	9.05562743882122	9.15570666688344e+25	54.5851088221342	6.02775557971049	5492.91759352197	0.672656509348489
625	2	126.049645394118	33.9942571813412	40.9599735449063	0.23722722105694	8165.65764029779	28.4454276514569	19489.9787457963	0.92672025040433
661	1	75.852099286993	30.2529496385161	46.5257288210762	0.132603915205926		7.7957861639618	6923.87424057348	0.773884505076866
670	1	184.28434493554	36.070205841989	14.3537705400037	0.961017037682447	115.962978204155	7.88971069444941	6997.86418769596	0.920727563314834
673	1	49.01249211321	23.0987517923217	15.9614703719503	14.9829225215613	101.142457100821	6.10102747102551	5553.69807513572	0.690244537731806
720	1	105.41879966629	21.9191038876362	25.850227827463	0.445392433817475		50.8218877678187	27909.6151429572	0.941634811947718
751	2	116.603583954087	35.5264958758833	32.2992148701827	0.592013060734259	525.227932206374	12.7543315822272	10575.5063281945	0.938205657892612
