# Supplementary material for: Nanoscale clustering of mycobacterial ligands and DC-SIGN host receptors are key determinants for pathogen recognition
Source: Sci Adv. 2023 May 19;9(20):eadf9498. doi: 10.1126/sciadv.adf9498 (PMC10198640; doi:10.1126/sciadv.adf9498)
Supplement: Supplementary file 2 — Data S1 [file sciadv.adf9498_data_s1.zip › Figure raw data/Supplementary Information/Figure S6/Raw data/map-1-ct-0.25-data-2021.05.18-10.22.45.909.polymer extension.tsv]

curve_index	peak_index	rupture_force	rupture_length	contour_length	persistence_length	stretch_modulus	bond_stiffness	loading_rate	goodness_of_fit
18	1	35.0656149375997	19.8897725814005	16.3604657675617	0.311270434382264	67.0787290780682	3.16932233748669	2775.80496902639	0.0634194121568961
25	2	122.381247540019	32.4894112988333	21.2293417238073	1000	229.478820591465	10.780205608349	7273.06565397741	0.0924174540099567
42	1	56.6131081400716	17.9961504896359	8.96966859158669	0.0936083857931086	39.1253736882354	3.78557021064259	3237.37756700177	0.0679857802289613
68	2	139.207675484794	40.9392595368907	30.6196087488266	1000	409.740177526812	13.3282993353035	8350.08077683045	0.0796091338825282
80	1	22.2376272824061	42.3737268893554	66.6512153137464	0.348742780115323	1e+09	1.83195418082682	1693.20433067107	0.063933425541353
126	2	218.973549195369	23.6610376467405	22.755342561717	0.340836190521215	1392.81529323037	44.5663719555272	14887.7234942281	0.0866828540635007
135	2	23.454345723126	37.4910686574983	41.85315860164	4.03856132503419	83795673.2532288	10.7536328047412	7260.96060031867	0.0639855948484734
140	1	52.5142034151825	17.9272423442558	9.04396858588449	2.13898191829	48.7171704312415	5.15772965466739	4190.85576256856	0.0712139101250683
142	3	117.511897782752	67.1049746383983	86.9291029426113	0.168362358107228	1e+09	11.8554232822868	7747.09900738393	0.0697193281249201
204	2	75.164485747685	48.1203017524332	54.0461896710177	0.361844368645224	885.771291549818	7.63688659179585	5692.34879345858	0.0703600518400414
234	1	116.139865482598	32.6006148542263	45.5149450414927	0.110044334998359	1e+09	17.9861783280124	9967.18390506966	0.0659237363792127
278	1	32.9339021320643	13.5506888418553	8.13336452832833	1000	49.0342205851011	6.00379274708119	4732.77850584393	0.0692903876328832
316	1	33.8135456265119	17.5962788671583	25.2450032104994	0.331487474973913	1e+09	8.84161404897296	6335.83010818264	0.069177210660578
323	1	71.5533732618736	14.894439890542	24.9696875246229	0.0883221395849872	1e+09	14.2037869032048	8685.47481590068	0.068472655336635
340	4	53.0166666621399	81.3869664671264	100.483388547024	0.380732723539898	1483.82888125782	3.55016850222801	3063.6526110093	0.0668126185005177
388	1	26.5744515010026	23.3039431096373	36.3990415780264	0.299145915639898	1e+09	4.05868587797116	3435.05491488814	0.0740924172860199
394	1	32.2265669662722	41.4540049247133	26.5262014409983	4.84931410672774	50.0491133740354	1.77494406837565	1644.38787386926	0.076147750130213
415	1	47.1349156867425	18.048870411648	8.41282503982966	0.0799599869876971	28.2600759476872	2.90426069613427	2570.34586559238	0.0752233844941229
464	1	38.4776019259044	13.7245287465432	17.1869116967843	0.2374913466629	286.929814761992	7.41612963445186	5568.7901584028	0.0626671886156757
481	2	54.7062441680746	33.4506820521622	21.5856550721368	1000	98.7461828014113	4.55678508875557	3785.24117905939	0.068289994086944
495	1	49.7099165138316	28.746669271769	29.1868600886314	0.321488506320594	208.289497375077	4.65945847326086	3855.81996607609	0.0719399971441561
500	1	33.4359652658641	58.3594485143986	27.5075491921888	0.0395468054746308	16.687078939251	0.497192578823222	486.375624787734	0.0582789311918214
539	1	61.0412285780706	20.5038936452241	17.0719975957357	0.959115912051186	182.980101118246	8.94147840787608	6386.94724086723	0.0632235443598069
555	1	20.0439307216543	47.3939152089652	47.9522072750032	1.29397490134256	106.881663651282	1.45581982771126	1366.81262419908	0.059212333317761
579	2	201.372473735958	37.5536472322128	57.1209265709674	0.0435425714181494	1e+09	20.582536296566	10716.2907114617	0.0852942772289986
