# Supplementary material for: Nanoscale clustering of mycobacterial ligands and DC-SIGN host receptors are key determinants for pathogen recognition
Source: Sci Adv. 2023 May 19;9(20):eadf9498. doi: 10.1126/sciadv.adf9498 (PMC10198640; doi:10.1126/sciadv.adf9498)
Supplement: Supplementary file 2 — Data S1 [file sciadv.adf9498_data_s1.zip › Figure raw data/Supplementary Information/Figure S6/Raw data/map-2-ct-0.25-data-2021.04.28-16.38.48.728.jpk-session.polymer extension.tsv]

curve_index	peak_index	rupture_force	rupture_length	contour_length	persistence_length	stretch_modulus	bond_stiffness	loading_rate	goodness_of_fit
3	1	114.878056808296	29.8477410341439	20.493038544345	8.08512757781376	234.557225485879	11.0695683011442	9390.45222613775	0.897297883891405
6	1	111.137230854842	41.897582456579	51.6651554508473	0.0926445132022133	874.646236497201	7.54441344359065	6724.8684510471	0.674036997445499
162	1	119.26985433406	25.9060962711773	59.0957733358499	0.0338505989466067		5.80700899684707	5309.00884487599	0.880939031387523
197	1	54.3292593213952	32.7068681584336	137.541439248959	0.0316749050500127		1.06672722450801	1048.65753916203	0.650454533206766
237	1	155.313906516433	20.4759984260495	22.6843482996937	0.214284824113889	1979.07043984031	41.148037515132	24718.2857196753	0.973832200696012
247	4	98.4946193198046	169.380810527507	143.783543060794	1.23862367160607e+26	553.258481853223	3.84785678580255	3622.68547456726	0.693426565974095
250	2	54.5019543944375	57.0414687587874	66.3187477398188	1.01079945265233		11.2140083004039	9494.19082646435	0.717025114618103
266	1	46.3625373440549	30.0977615894542	48.4514207481998	0.187614536711307		4.16479519836029	3902.26801910672	0.500544578925104
281	1	142.476496711442	23.068651041841	31.7512215299153	0.110341208714811		28.7245526209494	19620.6129439605	0.926589191970304
313	2	185.125286227561	42.9497343800566	44.5679552080811	0.220843857176569	1513.29591893492	20.5986002216566	15455.8615590794	0.952482670742433
385	1	52.9201084021345	24.4660530749105	10.7406754132737	6.55104067670328e+28	41.4121724877041	3.85563951001866	3629.58316503214	0.705789070836072
444	1	123.843307625947	26.1542772825544	8.40110771198777	0.915164585246694	56.0763915105501	6.53393269674148	5910.14562943983	0.870722325857573
618	1	141.175146229099	24.6370004353556	30.5530518689771	0.210609138643227		44.0505410208459	25736.9908546892	0.801472773717167
669	6	113.336942413098	204.83104926785	190.96879601487	7.81951470118559	1062.5742145037	4.79779400207596	4452.70652699477	0.906313739875866
685	3	90.4122499833476	81.3625604047922	99.625359066197	0.364455692730138		9.20043062336374	8009.99974216402	0.782505458521277
707	1	80.5866983436321	35.4118195105753	75.4099753412984	0.0565985509108423		3.23107826583842	3070.80424308329	0.776048129130576
709	1	65.4421069514959	59.3590685453329	29.6855462636897	6.82210405684375e+28	65.4686246904957	2.20540407472894	2129.53977451049	0.698846474966684
735	5	79.5696847098135	185.874555810572	169.415386773062	8806.15939777541	808.926642039006	4.74558093976593	4407.69909911419	0.851063110179491
756	1	99.9505171911675	28.2314983368616	46.5381773798676	0.0565612546147176	3006.00819065151	8.71070343166375	7636.22983779126	0.634001477139115
758	1	71.0365923303106	29.6759654980761	42.206851208642	0.190577769097099		9.7760507825771	8442.79567686178	0.535018144017963
