# Supplementary material for: Nanoscale clustering of mycobacterial ligands and DC-SIGN host receptors are key determinants for pathogen recognition
Source: Sci Adv. 2023 May 19;9(20):eadf9498. doi: 10.1126/sciadv.adf9498 (PMC10198640; doi:10.1126/sciadv.adf9498)
Supplement: Supplementary file 2 — Data S1 [file sciadv.adf9498_data_s1.zip › Figure raw data/Supplementary Information/Figure S6/Raw data/map-2-ct-0.25-data-2021.05.18-10.44.13.319.polymer extension.tsv]

curve_index	peak_index	rupture_force	rupture_length	contour_length	persistence_length	stretch_modulus	bond_stiffness	loading_rate	goodness_of_fit
45	1	38.1110586952198	20.2773172175666	34.3002636948064	0.161528946961874	1e+09	5.4355264207759	4372.42928045289	0.0619065253187097
58	1	46.0983947028694	35.5460205575994	69.9991910328977	0.0921354717155341	1e+09	2.67600230192644	2389.92741281053	0.0591604541528285
75	2	84.1421280853094	30.3818142060562	16.9396459775953	1000	105.569596615178	6.21846014737575	4865.17365585203	0.0698679346645265
86	1	26.6511614504076	15.724133287327	32.2848541467904	0.146726341704329	1e+09	3.21859869778741	2813.53143282854	0.0595402195618586
92	1	43.9517299212373	27.5304897953467	12.9821660601829	0.0162356030741232	18.9329739965885	1.15870455000383	1101.60819109444	0.0586211621205852
129	1	22.7911693490321	24.8657466344787	33.9170532635717	0.633913144001872	30935947.4865682	5.03595370917874	4110.09949190893	0.0634612827339266
221	1	21.974919782247	32.8707748228616	47.9605295417412	0.473000101917404	443408248.471105	2.91256018502912	2576.84447771301	0.0590236213946854
251	1	26.6733460343297	24.5729075296272	38.5283943977161	0.294021687095098	1e+09	3.82263125518788	3264.44371684886	0.0662737034534011
273	1	42.6484748479138	20.0323848116407	20.5547181541473	0.201305741131946	132.953774409248	4.2012493558631	3536.62530408755	0.0658795196589431
294	2	109.41001509362	42.5939556347168	44.7395804998849	0.244109017266047	737.66130606514	9.92247664038584	6872.2720347272	0.0817402816964
338	2	109.16461327643	55.7249832821281	66.8268869164631	0.341515322750932	1e+09	19.6658882429785	10462.3890653258	0.0686316601927463
342	2	33.629333093376	57.5666910111469	70.3913631238242	0.921749219379464	598344345.029416	5.2444696714373	4247.94322868446	0.0595427804957063
344	3	47.4424680726887	57.5622003862034	85.990505494111	0.198434307894447	1e+09	3.3376909012291	2904.11210370508	0.0638030972520478
407	1	74.6708725037074	38.5659525423973	54.8126216164688	0.0928782008975615	841.144628468094	4.84179394610179	3979.84587564583	0.0621473944037214
490	1	122.443539227525	37.1262461865341	38.9768052798535	0.23054899783324	853.634965139862	13.1498505711456	8279.6888774987	0.0582483895830038
492	1	24.0270976146537	28.6041951239506	29.4940382463046	2.25425478850918	223.178493110756	4.61362686898866	3824.38123041573	0.0570090242930011
543	3	75.6824063988363	44.1386321220852	42.4199113503589	1.50061304285388	557.718000484088	9.7337949078271	6781.23114995948	0.0653759656797962
570	1	42.13470660674	15.0500695220159	28.2932724445258	0.111461610700671	796551989.230868	6.36321780590201	4953.33494826754	0.0736259306997343
578	1	49.6577760155156	17.3516874329378	35.735786931403	0.0782924202560755	1e+09	5.40225118339195	4350.87151066223	0.0684865610047878
582	1	42.3497673315391	39.5367434022337	69.7473253925269	0.129500340623368	1e+09	2.80363714430544	2491.21515891528	0.0586615581298921
617	1	30.0075177688913	20.7139239924759	15.148984602537	0.870490955811338	53.0339080360274	2.97845118067324	2628.28692946378	0.0672294165521843
623	1	16.4480174540771	43.6943286493175	26.3651290323913	1000	24.726925669217	0.932321981846675	894.997293443754	0.0634031268250578
641	2	122.092673472979	37.0362705476014	26.755778582119	1.98608892759797	271.694677384741	9.46836285550417	6651.32990354629	0.0675064477515601
659	2	122.632742552452	47.562890209831	43.8915093881885	0.362052221120916	519.8991657047	8.95530365002688	6393.99821201607	0.0835778230168902
700	1	66.0581384142452	34.411668601602	43.9046833629369	0.333173974698099	246365596.735687	13.9171578938738	8577.45155594105	0.0726937574588718
703	1	18.2451481109262	31.0391647968803	36.8671757590751	1.35015899660619	394.122798116418	3.33302746325075	2900.5809260969	0.0703220947597789
717	1	34.230203050683	12.5183775894028	9.39836424863372	1.53129407311518	72.5092265191503	6.71816407059431	5165.7913247915	0.0804917956409139
735	1	41.4648442895127	31.2444035491083	39.9881541385466	0.519005643718595	1e+09	9.48444726918882	6659.26318721864	0.0602836841259742
750	1	19.8183305743309	26.9635156287983	39.6690319405542	0.506100210561249	731208402.360128	3.11964111600454	2737.6207900419	0.0656614507408394
753	1	58.0477534886678	106.934455979876	171.682461479091	0.124621635335894	25217965.7989302	1.7930032033295	1659.87644063291	0.0548802523382716
761	1	34.7975388224362	25.1365954175786	64.7291957773685	0.0790330124693994	124455354.007664	1.75777750323711	1629.64331927737	0.0752941763732641
762	1	34.7226146545537	20.7308891805302	33.0825494492861	0.212578752764308	1e+09	5.62233808433187	4492.50545021672	0.0748528254626448
