# Supplementary material for: Nanoscale clustering of mycobacterial ligands and DC-SIGN host receptors are key determinants for pathogen recognition
Source: Sci Adv. 2023 May 19;9(20):eadf9498. doi: 10.1126/sciadv.adf9498 (PMC10198640; doi:10.1126/sciadv.adf9498)
Supplement: Supplementary file 2 — Data S1 [file sciadv.adf9498_data_s1.zip › Figure raw data/Supplementary Information/Figure S7/data_ManLAM_binding.R]

#load basic libraries
library(dplyr)
library(magicaxis)

do_svg <- T


## Import map data
data_table <- read.table(
  file = list.files(
    full.names = T,
    pattern = "data_ManLAM_binding.txt"
  ),
  header = T,
  sep = "\t"
)

## Summarize data
data_summary <- data_table %>% group_by(
  ManLAM_amount
) %>% summarise(
  mean(signal),
  sd(signal)
)

## Fit data
sigma_func <- function(x, a, b, c, d)
{
  a * (1 + exp(-b * x + c))^-1 + d
}

nls_fit <- tryCatch(
  minpack.lm::nlsLM(
    y ~ sigma_func(x, a, b, c, d),
    data = data.frame(
      x = data_table$ManLAM_amount,
      y = data_table$signal
    ),
    start = list(
      a = 0.5,
      b = 0.01,
      c = 10,
      d = 0
    )
  ),
  error = function(e) NULL
)
if (!is.null(nls_fit))
{
  pred_seq_x <- c(seq(0, 99, by = 1), seq(100,1000, by = 10))
  pred_data <- data.frame(
    x = pred_seq_x,
    y = predict(nls_fit, newdata = data.frame(x = pred_seq_x))
  )
} else {
  pred_data <- data.frame(
    x = data_summary$ManLAM_amount,
    y = data_summary$`mean(signal)`
  )
}


## Plot Data for ALL
if(do_svg) {
  svg(
    filename = "plot_data_ManLAM_binding.svg",
    width = 6,
    height = 4
  )
} else {
  dev.new(
    width = 6,
    height = 4,
    noRStudioGD = T
  )
}

xlim <- c(0,1000)
ylim <- c(0,1.5)
error_bar_factor <- 0.015

par(
  mar = c(3.7,4.7,1,1.5),
  lwd = 3
)

plot(
  NULL,
  ylim = ylim, 
  xlim = xlim,
  axes = F,
  ann = F,
  xaxs = "i", 
  yaxs = "i", 
)

lines(
  x = pred_data$x,
  y = pred_data$y,
  lwd = par("lwd")
)
points(
  x = data_summary$ManLAM_amount,
  y = data_summary$`mean(signal)`,
  cex = 1.5,
  pch = 16,
  xpd = T
)

error_bar <- diff(xlim) * error_bar_factor
print(error_bar)

for(n in seq_along(data_summary[[1]])) {
  lines(
    x = rep(data_summary$ManLAM_amount[n],2),
    y = data_summary$`mean(signal)`[n] + c(-1,1)*data_summary$`sd(signal)`[n],
    lwd = par("lwd"),
    xpd = T
  )
  lines(
    x = data_summary$ManLAM_amount[n] + c(-1,1)*error_bar,
    y = rep(data_summary$`mean(signal)`[n] + data_summary$`sd(signal)`[n],2),
    lwd = par("lwd"),
    xpd = T
  )
  lines(
    x = data_summary$ManLAM_amount[n] + c(-1,1)*error_bar,
    y = rep(data_summary$`mean(signal)`[n] - data_summary$`sd(signal)`[n],2),
    lwd = par("lwd"),
    xpd = T
  )
}

magaxis(
  side = 1, 
  majorn = 6, 
  minorn = 2, 
  mgp = c(3,0.8,0), 
  tcl = -0.5, 
  ratio = 0.5, 
  labels = TRUE, 
  usepar = FALSE, 
  xpd = FALSE, 
  las = 1, 
  cex.axis = 1.25
)
title(
  xlab = "ManLAM (ng)", 
  cex.lab = 1.25,
  line = 2.25
)

magaxis(
  side = 2, 
  majorn = 3, 
  minorn = 4, 
  mgp = c(3,1.1,0.4), 
  tcl = -0.5, 
  ratio = 0.5, 
  labels = TRUE, 
  usepar = FALSE, 
  xpd = FALSE, 
  las = 1, 
  cex.axis = 1.25
)
title(
  ylab = "ManLAM binding (OD 450 nm)", 
  cex.lab = 1.25,
  line = 3
)

if(do_svg) {
  dev.off()
}
