# Supplementary material for: Nanoscale clustering of mycobacterial ligands and DC-SIGN host receptors are key determinants for pathogen recognition
Source: Sci Adv. 2023 May 19;9(20):eadf9498. doi: 10.1126/sciadv.adf9498 (PMC10198640; doi:10.1126/sciadv.adf9498)
Supplement: Supplementary file 2 — Data S1 [file sciadv.adf9498_data_s1.zip › Figure raw data/Supplementary Information/Figure S7/data_ManLAM_binding.txt]

ManLAM_amount	signal
0	0.109
10	0.35
25	0.598
50	1.01
100	1.211
250	1.231
500	1.4
1000	1.354
0	0.108
10	0.321
25	0.567
50	0.96
100	1.115
250	1.194
500	1.25
1000	1.395
0	0.108
10	0.42
25	0.665
50	1.005
100	1.159
250	1.186
500	1.249
1000	1.228
