# Supplementary material for: Nanoscale clustering of mycobacterial ligands and DC-SIGN host receptors are key determinants for pathogen recognition
Source: Sci Adv. 2023 May 19;9(20):eadf9498. doi: 10.1126/sciadv.adf9498 (PMC10198640; doi:10.1126/sciadv.adf9498)
Supplement: Supplementary file 2 — Data S1 [file sciadv.adf9498_data_s1.zip › Figure raw data/Supplementary Information/Figure S7/data_sDC-SIGN_binding.txt]

sDC-SIGN_con	signal
0	0.076
0.01	0.206
0.1	1.173
1	2.625
2.5	2.427
5	2.72
10	2.395
0	0.063
0.01	0.2
0.1	1.136
1	2.597
2.5	2.582
5	2.509
10	2.488
0	0.064
0.01	0.233
0.1	1.183
1	2.653
2.5	2.349
5	2.33
10	2.335
