# Supplementary material for: Nanoscale clustering of mycobacterial ligands and DC-SIGN host receptors are key determinants for pathogen recognition
Source: Sci Adv. 2023 May 19;9(20):eadf9498. doi: 10.1126/sciadv.adf9498 (PMC10198640; doi:10.1126/sciadv.adf9498)
Supplement: Supplementary file 2 — Data S1 [file sciadv.adf9498_data_s1.zip › Figure raw data/Supplementary Information/Figure S8/data_table.txt]

1G_1none_1none_x	1G_1none_1none_y	3GR_1none_1none_x	3GR_1none_1none_y	3GR_2BCG0.2_1none_x	3GR_2BCG0.2_1none_y	3GR_3BCG1_1none_x	3GR_3BCG1_1none_y	3GR_4BCG5_1none_x	3GR_4BCG5_1none_y	3GR_5BCG20_1none_x	3GR_5BCG20_1none_y	3GR_5BCG20_2EDTA_x	3GR_5BCG20_2EDTA_y	3GR_5BCG20_4MAN10_x	3GR_5BCG20_4MAN10_y	3GR_1none_3MAN3_x	3GR_1none_3MAN3_y	3GR_1none_4MAN10_x	3GR_1none_4MAN10_y	3GR_6SMEG20_1none_x	3GR_6SMEG20_1none_y	2R_1none_1none_x	2R_1none_1none_y
0.259	0.69	0.263	0.675	0.262	0.676	0.261	0.676	0.259	0.679	0.271	0.672	0.256	0.681	0.26	0.677	0.262	0.678	0.269	0.671	0.254	0.684	0.587	0.41
0.259	0.69	0.258	0.681	0.264	0.674	0.263	0.677	0.312	0.639	0.308	0.643	0.272	0.668	0.258	0.68	0.255	0.682	0.263	0.675	0.265	0.674	0.589	0.409
0.259	0.69	0.258	0.68	0.259	0.676	0.306	0.646	0.28	0.663	0.269	0.673	0.275	0.669	0.263	0.675	0.255	0.682	0.267	0.673	0.271	0.668	0.554	0.44
0.259	0.691	0.259	0.679	0.261	0.677	0.263	0.674	0.267	0.673	0.261	0.678	0.258	0.679	0.252	0.681	0.257	0.68	0.263	0.675	0.253	0.684	0.58	0.417
0.259	0.691	0.258	0.68	0.261	0.677	0.272	0.669	0.264	0.674	0.282	0.661	0.271	0.668	0.268	0.673	0.264	0.673	0.263	0.676	0.263	0.676	0.572	0.424
0.259	0.692	0.263	0.677	0.268	0.672	0.261	0.677	0.268	0.671	0.27	0.673	0.259	0.679	0.27	0.671	0.262	0.68	0.265	0.674	0.26	0.678	0.576	0.421
0.259	0.692	0.26	0.679	0.256	0.681	0.258	0.679	0.256	0.682	0.281	0.664	0.262	0.676	0.254	0.68	0.259	0.679	0.262	0.677	0.254	0.676	0.542	0.452
0.259	0.692	0.266	0.675	0.268	0.674	0.265	0.672	0.26	0.68	0.263	0.675	0.259	0.679	0.265	0.674	0.26	0.682	0.264	0.675	0.25	0.686	0.542	0.452
0.26	0.692	0.262	0.677	0.262	0.676	0.28	0.664	0.266	0.673	0.28	0.666	0.361	0.606	0.257	0.68	0.263	0.677	0.268	0.672	0.239	0.692	0.547	0.447
0.26	0.692	0.26	0.678	0.275	0.666	0.264	0.674	0.268	0.671	0.283	0.662	0.257	0.68	0.264	0.676	0.254	0.683	0.277	0.665	0.254	0.682	0.554	0.441
0.26	0.693	0.265	0.675	0.276	0.666	0.267	0.672	0.37	0.594	0.262	0.679	0.262	0.677	0.268	0.672	0.256	0.681	0.267	0.674	0.262	0.679	0.558	0.437
0.26	0.693	0.263	0.675	0.256	0.682	0.266	0.675	0.298	0.649	0.263	0.678	0.259	0.679	0.286	0.657	0.262	0.679	0.262	0.676	0.256	0.681	0.592	0.405
0.26	0.693	0.264	0.674	0.274	0.667	0.258	0.68	0.258	0.678	0.256	0.68	0.274	0.667	0.263	0.676	0.26	0.68	0.268	0.672	0.249	0.686	0.545	0.449
0.26	0.693	0.269	0.671	0.262	0.676	0.261	0.676	0.269	0.671	0.252	0.685	0.279	0.665	0.262	0.676	0.245	0.691	0.263	0.675	0.253	0.685	0.559	0.436
0.261	0.693	0.262	0.675	0.275	0.666	0.259	0.678	0.259	0.679	0.305	0.645	0.26	0.679	0.283	0.659	0.257	0.679	0.267	0.672	0.261	0.678	0.546	0.448
0.261	0.693	0.26	0.678	0.273	0.669	0.263	0.675	0.263	0.675	0.255	0.683	0.273	0.667	0.262	0.678	0.26	0.677	0.27	0.67	0.257	0.681
0.261	0.693	0.261	0.681	0.269	0.673	0.279	0.662	0.251	0.684	0.3	0.647	0.286	0.66	0.268	0.672	0.254	0.686	0.245	0.685	0.254	0.684
0.261	0.693	0.283	0.661	0.261	0.677	0.257	0.681	0.263	0.676	0.259	0.68	0.255	0.681	0.274	0.668	0.257	0.678	0.262	0.675	0.257	0.681
0.261	0.693	0.268	0.672	0.261	0.68	0.259	0.679	0.262	0.677	0.257	0.682	0.271	0.669	0.26	0.678	0.263	0.676	0.257	0.68	0.248	0.685
0.261	0.693	0.265	0.673	0.259	0.678	0.265	0.674	0.26	0.678	0.256	0.683	0.265	0.673	0.254	0.683	0.253	0.683	0.256	0.679	0.256	0.683
0.261	0.693	0.26	0.68	0.288	0.657	0.275	0.667	0.269	0.67	0.262	0.677	0.269	0.671	0.261	0.677	0.264	0.677	0.268	0.673	0.262	0.677
0.261	0.693	0.262	0.676	0.284	0.663	0.264	0.674	0.251	0.685	0.262	0.679	0.286	0.659	0.263	0.677	0.261	0.679	0.271	0.67	0.246	0.69
0.261	0.693	0.263	0.676	0.265	0.675	0.26	0.679	0.256	0.681	0.261	0.678	0.257	0.68	0.26	0.678	0.262	0.678	0.26	0.676	0.264	0.675
0.261	0.693	0.263	0.675	0.26	0.678	0.259	0.677	0.263	0.675	0.267	0.677	0.265	0.674	0.261	0.678	0.269	0.673	0.267	0.673	0.252	0.684
0.261	0.693	0.266	0.675	0.265	0.674	0.259	0.679	0.27	0.673	0.263	0.678	0.26	0.679	0.267	0.672	0.263	0.68	0.258	0.679	0.27	0.671
0.261	0.693	0.26	0.678	0.295	0.649	0.277	0.665	0.262	0.676	0.262	0.677	0.266	0.673	0.264	0.677	0.257	0.681	0.259	0.678	0.248	0.686
0.261	0.693	0.262	0.676	0.277	0.666	0.257	0.68	0.266	0.673	0.258	0.682	0.261	0.676	0.262	0.676	0.254	0.683	0.261	0.678	0.258	0.679
0.261	0.693	0.262	0.675	0.267	0.672	0.269	0.67	0.263	0.676	0.284	0.662	0.257	0.68	0.256	0.681	0.259	0.679	0.272	0.673	0.245	0.689
0.261	0.694	0.266	0.673	0.291	0.658	0.309	0.637	0.271	0.67	0.269	0.671	0.261	0.677	0.279	0.663	0.254	0.683	0.256	0.681	0.251	0.685
0.261	0.694	0.261	0.678	0.257	0.681	0.26	0.677	0.312	0.64	0.256	0.68	0.263	0.675	0.26	0.677	0.259	0.679	0.257	0.679	0.258	0.679
0.261	0.694	0.262	0.676	0.267	0.672	0.255	0.681	0.349	0.613	0.269	0.674	0.275	0.666	0.261	0.678	0.26	0.679	0.259	0.679	0.251	0.685
0.261	0.694	0.265	0.674	0.26	0.677	0.26	0.678	0.258	0.678	0.271	0.669	0.279	0.662	0.26	0.677	0.264	0.678	0.301	0.645	0.295	0.646
0.261	0.694	0.26	0.678	0.264	0.675	0.26	0.677	0.277	0.665	0.266	0.675	0.266	0.673	0.261	0.677	0.263	0.676	0.262	0.678	0.258	0.681
0.261	0.694	0.261	0.676	0.267	0.672	0.256	0.682	0.288	0.658	0.263	0.677	0.258	0.679	0.263	0.675	0.261	0.679	0.273	0.667	0.256	0.682
0.261	0.694	0.276	0.665	0.261	0.677	0.263	0.677	0.272	0.668	0.253	0.685	0.262	0.677	0.251	0.684	0.254	0.683	0.257	0.679	0.282	0.66
0.262	0.694	0.263	0.676	0.306	0.644	0.258	0.679	0.261	0.677	0.275	0.667	0.262	0.676	0.271	0.672	0.257	0.683	0.261	0.676	0.265	0.675
0.262	0.694	0.262	0.675	0.264	0.676	0.259	0.678	0.289	0.657	0.266	0.677	0.258	0.68	0.415	0.565	0.257	0.682	0.266	0.674	0.28	0.661
0.263	0.694	0.263	0.675	0.26	0.677	0.265	0.675	0.252	0.684	0.291	0.655	0.268	0.671	0.261	0.678	0.258	0.68	0.263	0.677	0.251	0.683
0.263	0.694	0.26	0.678	0.264	0.676	0.25	0.685	0.255	0.682	0.266	0.674	0.263	0.676	0.261	0.678	0.26	0.678	0.273	0.668	0.247	0.687
0.263	0.694	0.26	0.676	0.288	0.656	0.269	0.672	0.256	0.681	0.254	0.684	0.266	0.673	0.259	0.677	0.258	0.678	0.268	0.671	0.255	0.683
0.263	0.694	0.273	0.668	0.263	0.674	0.254	0.682	0.268	0.672	0.258	0.682	0.267	0.672	0.279	0.663	0.257	0.679	0.252	0.685	0.258	0.681
0.263	0.694	0.261	0.678	0.263	0.679	0.266	0.673	0.307	0.646	0.271	0.67	0.424	0.557	0.262	0.677	0.26	0.682	0.258	0.678	0.255	0.682
0.264	0.694	0.262	0.675	0.264	0.675	0.273	0.669	0.266	0.673	0.285	0.66	0.257	0.68	0.271	0.67	0.257	0.68	0.259	0.678	0.251	0.685
0.264	0.694	0.263	0.677	0.27	0.67	0.26	0.678	0.258	0.68	0.259	0.682	0.266	0.674	0.261	0.677	0.254	0.686	0.26	0.677	0.262	0.677
0.264	0.695	0.262	0.677	0.273	0.667	0.262	0.677	0.266	0.674	0.256	0.682	0.258	0.679	0.275	0.666	0.254	0.683	0.265	0.674	0.256	0.681
0.265	0.695	0.261	0.679	0.276	0.669	0.259	0.678	0.272	0.67	0.376	0.593	0.26	0.677	0.258	0.68	0.256	0.682	0.265	0.676	0.25	0.687
		0.258	0.68	0.259	0.677	0.288	0.656	0.271	0.666	0.259	0.681	0.267	0.674	0.261	0.677	0.262	0.675	0.261	0.677	0.253	0.685
		0.258	0.681	0.26	0.679	0.264	0.673	0.267	0.673	0.257	0.683	0.265	0.673	0.259	0.678	0.259	0.678	0.261	0.677	0.26	0.68
		0.258	0.683	0.262	0.68	0.269	0.67	0.277	0.664	0.256	0.682	0.264	0.674	0.262	0.677	0.258	0.679	0.262	0.676	0.255	0.682
		0.258	0.68	0.262	0.677	0.267	0.673	0.265	0.674	0.293	0.657	0.411	0.565	0.251	0.686	0.262	0.678	0.263	0.675	0.253	0.684
		0.257	0.68							0.26	0.679	0.26	0.679					0.254	0.683	0.227	0.701
		0.257	0.679							0.263	0.677	0.259	0.679					0.257	0.68	0.266	0.674
		0.257	0.68							0.281	0.662	0.265	0.674					0.261	0.676	0.255	0.682
		0.257	0.68							0.279	0.665	0.261	0.676					0.263	0.675	0.26	0.678
		0.257	0.681							0.28	0.664	0.258	0.68					0.257	0.68	0.258	0.681
		0.257	0.682							0.292	0.655	0.258	0.681					0.262	0.677	0.253	0.687
		0.257	0.68							0.258	0.679	0.261	0.676					0.258	0.678	0.254	0.684
		0.257	0.681							0.262	0.677	0.254	0.681					0.257	0.68	0.264	0.676
		0.257	0.679							0.343	0.618	0.259	0.68					0.257	0.68	0.256	0.681
		0.256	0.679							0.263	0.674	0.259	0.679					0.259	0.68	0.255	0.681
		0.256	0.681							0.279	0.662	0.251	0.684					0.259	0.68	0.261	0.678
		0.256	0.679							0.27	0.67	0.265	0.673					0.259	0.677	0.256	0.682
		0.256	0.68							0.307	0.644	0.26	0.677					0.258	0.679	0.251	0.686
		0.256	0.68							0.341	0.617	0.255	0.679					0.269	0.67	0.253	0.683
		0.256	0.682							0.258	0.68	0.259	0.679					0.259	0.677	0.264	0.679
		0.256	0.682							0.275	0.668	0.269	0.672					0.262	0.676	0.251	0.686
		0.255	0.68							0.265	0.674	0.27	0.67					0.261	0.677	0.256	0.682
		0.255	0.68							0.275	0.668	0.281	0.662					0.258	0.679	0.254	0.683
		0.255	0.682							0.306	0.645	0.26	0.68					0.259	0.679	0.26	0.677
		0.255	0.682							0.286	0.66	0.261	0.678					0.258	0.68	0.254	0.683
		0.255	0.682							0.276	0.667	0.257	0.681					0.262	0.677	0.253	0.681
		0.255	0.682							0.271	0.671	0.256	0.68					0.254	0.683	0.258	0.679
		0.254	0.684							0.281	0.664	0.26	0.677					0.256	0.68	0.257	0.68
		0.254	0.683							0.283	0.662	0.258	0.678					0.256	0.681	0.255	0.684
		0.254	0.682							0.269	0.673	0.262	0.677					0.261	0.678	0.251	0.685
		0.254	0.683							0.277	0.667	0.262	0.677					0.265	0.677	0.269	0.67
		0.254	0.682							0.275	0.668	0.26	0.677					0.262	0.679	0.254	0.683
		0.253	0.683							0.258	0.681	0.264	0.675					0.259	0.679	0.25	0.686
		0.253	0.684							0.26	0.677	0.259	0.68					0.273	0.671	0.256	0.681
		0.253	0.683							0.273	0.67	0.262	0.676					0.26	0.679	0.246	0.689
		0.253	0.683							0.264	0.675	0.255	0.682					0.256	0.682	0.262	0.676
		0.253	0.683							0.272	0.671	0.263	0.676					0.257	0.681	0.25	0.685
		0.252	0.685							0.371	0.596	0.259	0.679					0.264	0.678	0.247	0.685
		0.252	0.684							0.264	0.675	0.368	0.591					0.239	0.695	0.253	0.684
		0.252	0.684							0.299	0.648	0.263	0.677					0.262	0.676	0.262	0.679
		0.252	0.686							0.276	0.668	0.284	0.661					0.261	0.677	0.247	0.688
		0.251	0.685							0.262	0.679	0.263	0.676					0.26	0.678	0.256	0.682
		0.251	0.686							0.279	0.661	0.263	0.677					0.262	0.679	0.259	0.678
		0.25	0.687							0.287	0.659	0.265	0.676					0.26	0.68	0.261	0.678
		0.25	0.685							0.289	0.66	0.252	0.684					0.259	0.678	0.255	0.682
		0.25	0.686							0.282	0.658	0.258	0.682					0.262	0.675	0.257	0.682
		0.25	0.687							0.26	0.678	0.262	0.677					0.256	0.68	0.264	0.676
		0.25	0.685							0.273	0.667	0.254	0.687					0.267	0.673	0.259	0.68
		0.249	0.685							0.257	0.68	0.252	0.685					0.259	0.682	0.255	0.683
		0.249	0.688							0.268	0.673	0.257	0.68					0.267	0.677	0.257	0.682
		0.249	0.688							0.301	0.649	0.262	0.676					0.27	0.673	0.258	0.682
		0.248	0.689							0.275	0.668	0.259	0.679					0.267	0.674	0.257	0.681
		0.244	0.691							0.266	0.673	0.259	0.678					0.261	0.68	0.257	0.682
		0.242	0.689							0.261	0.677	0.261	0.677					0.259	0.678	0.259	0.678
		0.24	0.696							0.298	0.647	0.256	0.68					0.264	0.677	0.256	0.681
										0.266	0.674
										0.264	0.675
										0.265	0.675
										0.271	0.669
										0.297	0.653
										0.277	0.667
										0.257	0.68
										0.256	0.682
										0.272	0.671
										0.274	0.665
										0.355	0.608
										0.282	0.662
										0.268	0.674
										0.307	0.642
										0.311	0.643
										0.375	0.594
										0.359	0.604
										0.365	0.601
										0.273	0.671
										0.262	0.678
										0.275	0.669
										0.279	0.664
										0.273	0.67
										0.268	0.673
										0.272	0.67
										0.282	0.662
										0.266	0.675
										0.275	0.669
										0.284	0.661
										0.284	0.659
										0.269	0.673
										0.268	0.673
										0.258	0.68
										0.268	0.673
										0.275	0.667
										0.278	0.665
										0.288	0.656
										0.271	0.67
										0.274	0.666
										0.304	0.647
										0.293	0.654
										0.265	0.674
										0.309	0.642
										0.267	0.672
										0.282	0.663
										0.349	0.613
										0.295	0.652
										0.27	0.671
										0.358	0.605
										0.264	0.676
										0.266	0.677
										0.283	0.661
										0.306	0.645
										0.265	0.675
										0.315	0.638
										0.275	0.669
										0.297	0.651
										0.283	0.661
										0.323	0.633
										0.287	0.658
										0.289	0.656
										0.316	0.637
										0.3	0.649
										0.264	0.675
										0.288	0.662
										0.258	0.681
										0.263	0.675
										0.282	0.661
										0.268	0.672
										0.274	0.669
										0.267	0.672
										0.263	0.677
										0.295	0.652
										0.326	0.629
										0.287	0.658
										0.286	0.659
										0.34	0.619
										0.272	0.67
										0.276	0.665
										0.29	0.657
										0.275	0.671
										0.277	0.665
										0.307	0.645
										0.275	0.669
										0.279	0.666
										0.269	0.671
										0.299	0.649
										0.31	0.642
										0.267	0.675
										0.267	0.673
										0.284	0.661
										0.272	0.669
										0.282	0.661
										0.275	0.666
										0.262	0.676
										0.274	0.667
										0.267	0.673
										0.28	0.663
										0.307	0.645
										0.319	0.633
										0.256	0.682
										0.263	0.676
										0.266	0.675
										0.285	0.66
										0.273	0.669
										0.28	0.664
										0.385	0.588
										0.268	0.673
										0.279	0.664
										0.302	0.646
										0.32	0.634
										0.312	0.64
										0.301	0.647
										0.275	0.667
										0.269	0.671
										0.287	0.658
										0.32	0.634
										0.294	0.652
										0.292	0.654
										0.269	0.671
										0.272	0.671
										0.385	0.586
										0.286	0.661
										0.293	0.654
										0.291	0.658
										0.266	0.673
										0.268	0.672
										0.272	0.668
										0.262	0.676
										0.263	0.674
										0.262	0.676
										0.272	0.669
										0.286	0.658
										0.276	0.665
										0.281	0.663
										0.268	0.672
										0.267	0.673
										0.27	0.67
										0.282	0.661
										0.311	0.641
										0.27	0.67
										0.265	0.675
										0.262	0.675
										0.459	0.52
										0.271	0.669
										0.28	0.664
										0.282	0.665
										0.272	0.673
										0.301	0.648
										0.286	0.659
