# Supplementary material for: Nanoscale clustering of mycobacterial ligands and DC-SIGN host receptors are key determinants for pathogen recognition
Source: Sci Adv. 2023 May 19;9(20):eadf9498. doi: 10.1126/sciadv.adf9498 (PMC10198640; doi:10.1126/sciadv.adf9498)
Supplement: Supplementary file 2 — Data S1 [file sciadv.adf9498_data_s1.zip › Figure raw data/Supplementary Information/Figure S8/functionAreaGauss.R]

functionAreaGauss <- function(
  x,
  A,
  y0,
  w, 
  xc
) {
  
  y0 + (
    A * (w * sqrt(pi/2))^-1 * exp(
      -2 * (
        (x - xc)^2 / w^2
      )
    )
  )

}
