# Supplementary material for: Nanoscale clustering of mycobacterial ligands and DC-SIGN host receptors are key determinants for pathogen recognition
Source: Sci Adv. 2023 May 19;9(20):eadf9498. doi: 10.1126/sciadv.adf9498 (PMC10198640; doi:10.1126/sciadv.adf9498)
Supplement: Supplementary file 2 — Data S1 [file sciadv.adf9498_data_s1.zip › Figure raw data/Supplementary Information/Figure S8/script_threshold_red.R]

#load basic libraries
library(dplyr)
library(magicaxis)
library(stringr)
library(minpack.lm)
source("functionAreaGauss.R")


## Import map data
data_table <- read.table(
  file = list.files(
    full.names = T,
    pattern = "data_table.txt"
  ),
  header = T,
  sep = "\t"
)

data_table <- do.call(
  "rbind",
  lapply(
    seq(1, length(data_table), by = 2),
    function(column) {
      df <- data_table[c(0,1)+column]
      df <- df[
        !is.na(df[[1]]),
      ]
      new_df <- data.frame(
        Cell = rep(
          str_split(names(df)[1], pattern = "_")[[1]][1],
          length(df[[1]])
        ),
        Bacterium = rep(
          str_split(names(df)[1], pattern = "_")[[1]][2],
          length(df[[1]])
        ),
        Treatment = rep(
          str_split(names(df)[1], pattern = "_")[[1]][3],
          length(df[[1]])
        ),
        x = df[[1]],
        y = df[[2]]
      )
    }
  )
)

data_to_plot <- data_table$x[
  data_table$Cell == unique(data_table$Cell)[2] &
    data_table$Bacterium == unique(data_table$Bacterium)[1] &
    data_table$Treatment == unique(data_table$Treatment)[1]
]


h <- hist(
  data_to_plot,
  freq = F,
  breaks = seq(from = 0.23, 0.29, length.out = 51),
  plot = F
)

d <- density(
  data_to_plot,
  bw = "nrd0",
  adjust = 0.5,
  kernel = "gauss",
  weights = NULL, 
  window = kernel,
  n = 512,
  from = 0.23,
  to = 0.29,
  na.rm = FALSE
)

multipliy_by <- max(h$density) / max(100*h$counts/sum(h$counts)) / max(d$y)

AG_df <- data.frame(
  x = d$x,
  y = d$y * multipliy_by
)

fitAG <- nlsLM(
  formula = y ~ functionAreaGauss(x = x, A, y0 = 0, w, xc),
  data = AG_df,
  start = list(
    A = 1,
    w = sd(d$x)*2,
    xc = mean(d$x)
  )
)
fitCoefficients <- coef(fitAG)

fitPrediction <- do.call(
  "rbind",
  lapply(
    seq(0.23, 0.29, length.out = 51),
    function(x) {
      data.frame(
        x = x,
        y = functionAreaGauss(
          x = x,
          A = fitCoefficients[[1]],
          y0 = 0,
          w = fitCoefficients[[2]],
          xc = fitCoefficients[[3]]
        )
      )
    }
  )
)

# dev.new(
#   width = 5,
#   height = 2.5,
#   noRStudioGD = T
# )
svg(
  "red_hist.svg",
  width = 3,
  height = 2.5
)

par(
  mar = c(2,2,0.5,0.5)
)

h$density <- 100*h$counts/sum(h$counts)

plot(
  h,
  axes = FALSE,
  xaxs = "i",
  yaxs = "i",
  freq = T,
  las = 1,
  ann = FALSE,
  xlim = c(0.23,0.29),
  ylim = c(0,12),
  border = "black",
  col = adjustcolor("black", alpha.f = 0.5),
  lwd = 1
)

magicaxis::magaxis(
  1, 
  mgp = c(0.1,0.5,0.1), 
  majorn = 5,
  ratio = 0.5,
  labels = TRUE,
  xpd = FALSE, 
  lwd.axis = 2, 
  lwd.ticks = 2,
  tcl = -0.5,
  cex.axis = 1
)
magicaxis::magaxis(
  2,
  mgp = c(0.1,0.5,0.1), 
  majorn = 5, 
  ratio = 0.5, 
  labels = TRUE,
  xpd = FALSE, 
  lwd.axis = 2, 
  lwd.ticks = 2,
  las = 1,
  tcl = -0.5,
  cex.axis = 1
)
lines(
  AG_df$x,
  AG_df$y,
  lwd = 4,
  col = "blue"
)
lines(
  x = fitPrediction$x,
  y = fitPrediction$y,
  lwd = 4
)

sd <- fitCoefficients[[2]] / 2.35482
conf_level <- fitCoefficients[[3]] + 2*sd

lines(
  rep(conf_level,2),
  c(0,15),
  lty = 3,
  lwd = 4,
  col = "gray"
)

dev.off()
